# Supplementary material for: Pan-genome analysis of six Paracoccus type strain genomes reveal lifestyle traits
Source: PLoS One. 2023 Dec 20;18(12):e0287947. doi: 10.1371/journal.pone.0287947 (PMC10732464; doi:10.1371/journal.pone.0287947)
Supplement: S1 Table — (XLSX) [file pone.0287947.s002.xlsx]

## Sheet: Tabelle1
S1 Table. Sequencing Statistics and Genomic Features of the Paracoccus strains presented in this study.
Strain	Genome Size (Mbp)	Extrachromosomal Elements	BioProject/BioSample	SRA (Illumina)	SRA (Nanopore)	Illumina Raw reads	Illumina Processed reads	Oxford Nanopore Raw reads	Oxford NanoPore Processed reads	Coverage	N50 long reads	N90 long reads	N50 genome assembly	L90 genome assembly	Received from /Reference /Source of isolation	Reference	Source of isolation
P. aesturarii DSM 19484T	3.68	9	PRJNA689385 SAMN17208934	SRR23190560	SRR23190561	3,002,372	2,822,626	1,605,448	1,217,328	1320	52.657	16.733	3,089,821	296,221	DSMZ- German Collection of Microorganisms and Cell cultures GmbH	Roh SW et al., 2009	isolated from tidal flat sediment
P. alcaliphilus DSM 8512T	4.77	4	PRJNA689372 SAMN17207692	SRR23190624	SRR23190625	2,396,296	2,198,142	73,556	39,680	148	25.551	6.287	3,557,425	402,633	DSMZ- German Collection of Microorganisms and Cell cultures GmbH	Urakami T et al., 1989	isolated from soil
P. fistulariae KCTC 22803T	3.72	3	PRJNA689404 SAMN17209169	SRR23190620	SRR23190621	1,864,460	1,702,172	437,044	26,9576	450	53.516	16.888	3,621,100	3,621,100	KCTC- Korean Collection for Type Cultures	Kim YO et al., 2010	isolated from bluespotted cornetfish, Fistularia commersonii
P. saliphilus DSM 18447T	4.62	1	PRJNA689405 SAMN17209211	SRR23190618	SRR23190619	2,618,118	2,393,032	1,340,622	493,278	469	54.486	17.169	4,378,448	4,378,448	DSMZ- German Collection of Microorganisms and Cell cultures GmbH	Wang Y et al., 2009	isolated from a saline soil
P. seriniphilus DSM 14827T	4.26	4	PRJNA689377 SAMN17208906	SRR23190622	SRR23190623	2,538,194	2,349,052	62,840	51,196	206	53.03	16.836	2,779,753	420,573	DSMZ- German Collection of Microorganisms and Cell cultures GmbH	Pukall M et al., 2003	isolated from the marine bryozoan Bugula plumosa
P. stylophorae LMG 25392T	3.64	1	PRJNA689381 SAMN17208933	SRR23190562	SRR23190563	2,463,606	2,290,954	28,482	17,660	179	55.432	17.945	3,634,760	3,634,760	BCCM- Belgian Coordinated Collections of Microorganisms	Sheu SY et al., 2011	isolated from the reef-building coral Stylophora pistillata
