# Supplementary material for: Pan-genome analysis of six Paracoccus type strain genomes reveal lifestyle traits
Source: PLoS One. 2023 Dec 20;18(12):e0287947. doi: 10.1371/journal.pone.0287947 (PMC10732464; doi:10.1371/journal.pone.0287947)
Supplement: S2 Table — (XLSX) [file pone.0287947.s003.xlsx]

## Sheet: S3_Table
S2 Table. Phylogenetic classification of Paracoccus genomes using GTDB-Tk.
user_genome	classification	fastani_reference	fastani_reference_radius	fastani_taxonomy	fastani_ani	fastani_af	closest_placement_reference	closest_placement_radius	closest_placement_taxonomy	closest_placement_ani	closest_placement_af	pplacer_taxonomy	classification_method	note	other_related_references(genome_id,species_name,radius,ANI,AF)	msa_percent	translation_table	red_value	warnings
Paracoccus_acridae_CGMCC_1.15419	d__Bacteria;p__Proteobacteria;c__Alphaproteobacteria;o__Rhodobacterales;f__Rhodobacteraceae;g__Paracoccus;s__Paracoccus acridae	GCF_014642735.1	95.0	d__Bacteria;p__Proteobacteria;c__Alphaproteobacteria;o__Rhodobacterales;f__Rhodobacteraceae;g__Paracoccus;s__Paracoccus acridae	100.0	1.0	GCF_014642735.1	95.0	d__Bacteria;p__Proteobacteria;c__Alphaproteobacteria;o__Rhodobacterales;f__Rhodobacteraceae;g__Paracoccus;s__Paracoccus acridae	100.0	1.0	d__Bacteria;p__Proteobacteria;c__Alphaproteobacteria;o__Rhodobacterales;f__Rhodobacteraceae;g__Paracoccus;s__	taxonomic classification defined by topology and ANI	topological placement and ANI have congruent species assignments	GCF_014656455.1, s__Paracoccus aerius, 95.0, 88.85, 0.75; GCF_017315735.1, s__Paracoccus sp017315735, 95.0, 88.24, 0.71; GCF_900631945.1, s__Paracoccus haematequi, 95.0, 87.81, 0.69; GCF_009708075.1, s__Paracoccus lichenicola, 95.0, 87.78, 0.71; GCF_017356265.1, s__Paracoccus fontiphilus, 95.0, 87.38, 0.69; GCF_900188295.1, s__Paracoccus sediminis, 95.0, 86.19, 0.69; GCF_004310345.1, s__Paracoccu…	95.85	11	N/A	N/A
Paracoccus_aeridis_JC501	d__Bacteria;p__Proteobacteria;c__Alphaproteobacteria;o__Rhodobacterales;f__Rhodobacteraceae;g__Paracoccus;s__Paracoccus aeridis	GCF_004923205.2	95.0	d__Bacteria;p__Proteobacteria;c__Alphaproteobacteria;o__Rhodobacterales;f__Rhodobacteraceae;g__Paracoccus;s__Paracoccus aeridis	100.0	1.0	GCF_004923205.2	95.0	d__Bacteria;p__Proteobacteria;c__Alphaproteobacteria;o__Rhodobacterales;f__Rhodobacteraceae;g__Paracoccus;s__Paracoccus aeridis	100.0	1.0	d__Bacteria;p__Proteobacteria;c__Alphaproteobacteria;o__Rhodobacterales;f__Rhodobacteraceae;g__Paracoccus;s__	taxonomic classification defined by topology and ANI	topological placement and ANI have congruent species assignments	GCF_007018965.1, s__Paracoccus marinus, 95.0, 88.07, 0.79; GCF_019061185.1, s__Paracoccus sp019061185, 95.0, 84.08, 0.66; GCF_900106665.1, s__Paracoccus sanguinis, 95.0, 82.5, 0.61; GCF_000763805.1, s__Paracoccus sphaerophysae, 95.0, 82.48, 0.6; GCF_002287065.1, s__Paracoccus salipaludis, 95.0, 82.45, 0.6; GCF_900102885.1, s__Paracoccus chinensis, 95.0, 82.33, 0.6; GCF_003286075.1, s__Paracoccus …	96.29	11	N/A	N/A
Paracoccus_aerius_KCTC_42845	d__Bacteria;p__Proteobacteria;c__Alphaproteobacteria;o__Rhodobacterales;f__Rhodobacteraceae;g__Paracoccus;s__Paracoccus aerius	GCF_014656455.1	95.0	d__Bacteria;p__Proteobacteria;c__Alphaproteobacteria;o__Rhodobacterales;f__Rhodobacteraceae;g__Paracoccus;s__Paracoccus aerius	99.99	0.98	GCF_014656455.1	95.0	d__Bacteria;p__Proteobacteria;c__Alphaproteobacteria;o__Rhodobacterales;f__Rhodobacteraceae;g__Paracoccus;s__Paracoccus aerius	99.99	0.98	d__Bacteria;p__Proteobacteria;c__Alphaproteobacteria;o__Rhodobacterales;f__Rhodobacteraceae;g__Paracoccus;s__	taxonomic classification defined by topology and ANI	topological placement and ANI have congruent species assignments	GCF_014642735.1, s__Paracoccus acridae, 95.0, 88.87, 0.76; GCF_017315735.1, s__Paracoccus sp017315735, 95.0, 87.35, 0.7; GCF_900631945.1, s__Paracoccus haematequi, 95.0, 87.16, 0.66; GCF_009708075.1, s__Paracoccus lichenicola, 95.0, 87.13, 0.69; GCF_017356265.1, s__Paracoccus fontiphilus, 95.0, 86.87, 0.67; GCF_900188295.1, s__Paracoccus sediminis, 95.0, 85.48, 0.67; GCF_004310345.1, s__Paracoccu…	96.82	11	N/A	N/A
Paracoccus_aestuarii_DSM19484T	d__Bacteria;p__Proteobacteria;c__Alphaproteobacteria;o__Rhodobacterales;f__Rhodobacteraceae;g__Paracoccus;s__Paracoccus aestuarii	GCF_003594815.1	95.0	d__Bacteria;p__Proteobacteria;c__Alphaproteobacteria;o__Rhodobacterales;f__Rhodobacteraceae;g__Paracoccus;s__Paracoccus aestuarii	99.98	0.97	GCF_003594815.1	95.0	d__Bacteria;p__Proteobacteria;c__Alphaproteobacteria;o__Rhodobacterales;f__Rhodobacteraceae;g__Paracoccus;s__Paracoccus aestuarii	99.98	0.97	d__Bacteria;p__Proteobacteria;c__Alphaproteobacteria;o__Rhodobacterales;f__Rhodobacteraceae;g__Paracoccus;s__	taxonomic classification defined by topology and ANI	topological placement and ANI have congruent species assignments	GCF_005048265.1, s__Paracoccus hibiscisoli, 95.0, 87.1, 0.72; GCF_006151785.1, s__Paracoccus marcusii, 95.0, 86.21, 0.71; GCF_004683865.2, s__Paracoccus liaowanqingii, 95.0, 86.06, 0.71; GCF_005048225.1, s__Paracoccus gahaiensis, 95.0, 86.04, 0.7; GCF_000787695.1, s__Paracoccus sp000787695, 95.0, 85.76, 0.65; GCF_004335005.1, s__Paracoccus sp004335005, 95.0, 84.62, 0.66; GCF_000420145.1, s__Parac…	96.86	11	N/A	N/A
Paracoccus_aestuariivivens_NBRC_111993	d__Bacteria;p__Proteobacteria;c__Alphaproteobacteria;o__Rhodobacterales;f__Rhodobacteraceae;g__Paracoccus;s__Paracoccus aestuariivivens	GCF_009711225.1	95.0	d__Bacteria;p__Proteobacteria;c__Alphaproteobacteria;o__Rhodobacterales;f__Rhodobacteraceae;g__Paracoccus;s__Paracoccus aestuariivivens	100.0	1.0	GCF_009711225.1	95.0	d__Bacteria;p__Proteobacteria;c__Alphaproteobacteria;o__Rhodobacterales;f__Rhodobacteraceae;g__Paracoccus;s__Paracoccus aestuariivivens	100.0	1.0	d__Bacteria;p__Proteobacteria;c__Alphaproteobacteria;o__Rhodobacterales;f__Rhodobacteraceae;g__Paracoccus;s__	taxonomic classification defined by topology and ANI	topological placement and ANI have congruent species assignments	GCF_009711205.1, s__Paracoccus litorisediminis, 95.0, 84.18, 0.71; GCF_004522175.1, s__Paracoccus ravus, 95.0, 83.46, 0.62; GCF_009711265.1, s__Paracoccus sp009711265, 95.0, 81.72, 0.5; GCF_009711185.1, s__Paracoccus limosus, 95.0, 81.69, 0.55; GCF_003337565.1, s__Paracoccus lutimaris, 95.0, 81.53, 0.5; GCF_900182695.1, s__Paracoccus laeviglucosivorans, 95.0, 81.37, 0.51; GCF_016446475.1, s__Para…	97.52	11	N/A	N/A
Paracoccus_alcaliphilus_DSM8512T	d__Bacteria;p__Proteobacteria;c__Alphaproteobacteria;o__Rhodobacterales;f__Rhodobacteraceae;g__Paracoccus;s__Paracoccus alcaliphilus	GCF_900110285.1	95.0	d__Bacteria;p__Proteobacteria;c__Alphaproteobacteria;o__Rhodobacterales;f__Rhodobacteraceae;g__Paracoccus;s__Paracoccus alcaliphilus	99.98	1.0	GCF_900110285.1	95.0	d__Bacteria;p__Proteobacteria;c__Alphaproteobacteria;o__Rhodobacterales;f__Rhodobacteraceae;g__Paracoccus;s__Paracoccus alcaliphilus	99.98	1.0	d__Bacteria;p__Proteobacteria;c__Alphaproteobacteria;o__Rhodobacterales;f__Rhodobacteraceae;g__Paracoccus;s__	taxonomic classification defined by topology and ANI	topological placement and ANI have congruent species assignments	GCF_003709565.1, s__Paracoccus siganidrum, 95.0, 85.66, 0.63; GCF_018860165.1, s__Paracoccus sp018860165, 95.0, 82.6, 0.55; GCF_900631945.1, s__Paracoccus haematequi, 95.0, 82.38, 0.55; GCF_017315735.1, s__Paracoccus sp017315735, 95.0, 82.17, 0.54; GCF_009708075.1, s__Paracoccus lichenicola, 95.0, 82.09, 0.54; GCF_014642735.1, s__Paracoccus acridae, 95.0, 81.95, 0.53; GCF_003594815.1, s__Paracocc…	97.86	11	N/A	N/A
Paracoccus_alkanivorans_4-2	d__Bacteria;p__Proteobacteria;c__Alphaproteobacteria;o__Rhodobacterales;f__Rhodobacteraceae;g__Paracoccus;s__Paracoccus alkanivorans	GCF_003697785.1	95.0	d__Bacteria;p__Proteobacteria;c__Alphaproteobacteria;o__Rhodobacterales;f__Rhodobacteraceae;g__Paracoccus;s__Paracoccus alkanivorans	100.0	1.0	GCF_003697785.1	95.0	d__Bacteria;p__Proteobacteria;c__Alphaproteobacteria;o__Rhodobacterales;f__Rhodobacteraceae;g__Paracoccus;s__Paracoccus alkanivorans	100.0	1.0	d__Bacteria;p__Proteobacteria;c__Alphaproteobacteria;o__Rhodobacterales;f__Rhodobacteraceae;g__Paracoccus;s__	taxonomic classification defined by topology and ANI	topological placement and ANI have congruent species assignments	GCF_003007735.2, s__Paracoccus marinus_A, 95.0, 88.91, 0.7; GCA_900156835.1, s__Paracoccus saliphilus, 95.0, 86.88, 0.65; GCF_018860165.1, s__Paracoccus sp018860165, 95.0, 81.97, 0.49; GCF_003709565.1, s__Paracoccus siganidrum, 95.0, 81.66, 0.49; GCF_003591515.1, s__Paracoccus sp003591515, 95.0, 81.47, 0.53; GCF_900110285.1, s__Paracoccus alcaliphilus, 95.0, 81.2, 0.44; GCA_002294185.1, s__Paraco…	96.92	11	N/A	N/A
Paracoccus_alkenifer_DSM_11593	d__Bacteria;p__Proteobacteria;c__Alphaproteobacteria;o__Rhodobacterales;f__Rhodobacteraceae;g__Paracoccus;s__Paracoccus alkenifer	GCF_900108405.1	95.0	d__Bacteria;p__Proteobacteria;c__Alphaproteobacteria;o__Rhodobacterales;f__Rhodobacteraceae;g__Paracoccus;s__Paracoccus alkenifer	100.0	1.0	GCF_900108405.1	95.0	d__Bacteria;p__Proteobacteria;c__Alphaproteobacteria;o__Rhodobacterales;f__Rhodobacteraceae;g__Paracoccus;s__Paracoccus alkenifer	100.0	1.0	d__Bacteria;p__Proteobacteria;c__Alphaproteobacteria;o__Rhodobacterales;f__Rhodobacteraceae;g__Paracoccus;s__	taxonomic classification defined by topology and ANI	topological placement and ANI have congruent species assignments	GCF_900142875.1, s__Paracoccus solventivorans, 95.0, 91.31, 0.78; GCF_000763805.1, s__Paracoccus sphaerophysae, 95.0, 83.02, 0.59; GCF_004522155.1, s__Paracoccus luteus, 95.0, 82.97, 0.62; GCF_016617715.1, s__Paracoccus sp014164625, 95.0, 82.71, 0.61; GCF_002287065.1, s__Paracoccus salipaludis, 95.0, 82.67, 0.61; GCF_900102885.1, s__Paracoccus chinensis, 95.0, 82.65, 0.6; GCF_003286075.1, s__Para…	97.76	11	N/A	N/A
Paracoccus_aminophilus_JCM_7686	d__Bacteria;p__Proteobacteria;c__Alphaproteobacteria;o__Rhodobacterales;f__Rhodobacteraceae;g__Paracoccus;s__Paracoccus aminophilus	GCF_000444995.1	95.0	d__Bacteria;p__Proteobacteria;c__Alphaproteobacteria;o__Rhodobacterales;f__Rhodobacteraceae;g__Paracoccus;s__Paracoccus aminophilus	100.0	1.0	GCF_000444995.1	95.0	d__Bacteria;p__Proteobacteria;c__Alphaproteobacteria;o__Rhodobacterales;f__Rhodobacteraceae;g__Paracoccus;s__Paracoccus aminophilus	100.0	1.0	d__Bacteria;p__Proteobacteria;c__Alphaproteobacteria;o__Rhodobacterales;f__Rhodobacteraceae;g__Paracoccus;s__	taxonomic classification defined by topology and ANI	topological placement and ANI have congruent species assignments	GCF_007830335.1, s__Paracoccus sulfuroxidans, 95.0, 80.89, 0.55; GCF_009711185.1, s__Paracoccus limosus, 95.0, 80.53, 0.49; GCF_003337565.1, s__Paracoccus lutimaris, 95.0, 80.5, 0.46; GCF_000763885.1, s__Paracoccus versutus, 95.0, 80.36, 0.39; GCF_000518925.1, s__Paracoccus sp000518925, 95.0, 80.26, 0.47; GCF_009711205.1, s__Paracoccus litorisediminis, 95.0, 80.25, 0.39; GCF_001546115.1, s__Parac…	96.78	11	N/A	N/A
Paracoccus_aminovorans_DSM_8537	d__Bacteria;p__Proteobacteria;c__Alphaproteobacteria;o__Rhodobacterales;f__Rhodobacteraceae;g__Paracoccus;s__Paracoccus aminovorans	GCF_900005615.1	95.0	d__Bacteria;p__Proteobacteria;c__Alphaproteobacteria;o__Rhodobacterales;f__Rhodobacteraceae;g__Paracoccus;s__Paracoccus aminovorans	99.98	1.0	GCF_900005615.1	95.0	d__Bacteria;p__Proteobacteria;c__Alphaproteobacteria;o__Rhodobacterales;f__Rhodobacteraceae;g__Paracoccus;s__Paracoccus aminovorans	99.98	1.0	d__Bacteria;p__Proteobacteria;c__Alphaproteobacteria;o__Rhodobacterales;f__Rhodobacteraceae;g__Paracoccus;s__	taxonomic classification defined by topology and ANI	topological placement and ANI have congruent species assignments	GCF_001546115.1, s__Paracoccus aminovorans_B, 95.0, 90.2, 0.77; GCF_016446475.1, s__Paracoccus binzhouensis, 95.0, 88.19, 0.69; GCF_000518925.1, s__Paracoccus sp000518925, 95.0, 87.85, 0.71; GCF_000763885.1, s__Paracoccus versutus, 95.0, 87.6, 0.69; GCF_008824185.1, s__Paracoccus pantotrophus, 95.0, 87.4, 0.69; GCF_001447385.1, s__Paracoccus sp001447385, 95.0, 87.28, 0.7; GCF_900100045.1, s__Para…	97.04	11	N/A	N/A
Paracoccus_aminovorans_HPD-2	d__Bacteria;p__Proteobacteria;c__Alphaproteobacteria;o__Rhodobacterales;f__Rhodobacteraceae;g__Paracoccus;s__Paracoccus aminovorans_B	GCF_001546115.1	95.0	d__Bacteria;p__Proteobacteria;c__Alphaproteobacteria;o__Rhodobacterales;f__Rhodobacteraceae;g__Paracoccus;s__Paracoccus aminovorans_B	100.0	0.99	GCF_001546115.1	95.0	d__Bacteria;p__Proteobacteria;c__Alphaproteobacteria;o__Rhodobacterales;f__Rhodobacteraceae;g__Paracoccus;s__Paracoccus aminovorans_B	100.0	0.99	d__Bacteria;p__Proteobacteria;c__Alphaproteobacteria;o__Rhodobacterales;f__Rhodobacteraceae;g__Paracoccus;s__	taxonomic classification defined by topology and ANI	topological placement and ANI have congruent species assignments	GCF_900005615.1, s__Paracoccus aminovorans, 95.0, 90.25, 0.73; GCF_016446475.1, s__Paracoccus binzhouensis, 95.0, 88.72, 0.65; GCF_000518925.1, s__Paracoccus sp000518925, 95.0, 88.28, 0.68; GCF_000763885.1, s__Paracoccus versutus, 95.0, 87.75, 0.65; GCF_008824185.1, s__Paracoccus pantotrophus, 95.0, 87.75, 0.66; GCF_001447385.1, s__Paracoccus sp001447385, 95.0, 87.61, 0.64; GCF_900100045.1, s__Pa…	96.96	11	N/A	N/A
Paracoccus_aminovorans_JCM7685	d__Bacteria;p__Proteobacteria;c__Alphaproteobacteria;o__Rhodobacterales;f__Rhodobacteraceae;g__Paracoccus;s__Paracoccus aminovorans	GCF_900005615.1	95.0	d__Bacteria;p__Proteobacteria;c__Alphaproteobacteria;o__Rhodobacterales;f__Rhodobacteraceae;g__Paracoccus;s__Paracoccus aminovorans	100.0	1.0	GCF_900005615.1	95.0	d__Bacteria;p__Proteobacteria;c__Alphaproteobacteria;o__Rhodobacterales;f__Rhodobacteraceae;g__Paracoccus;s__Paracoccus aminovorans	100.0	1.0	d__Bacteria;p__Proteobacteria;c__Alphaproteobacteria;o__Rhodobacterales;f__Rhodobacteraceae;g__Paracoccus;s__	taxonomic classification defined by topology and ANI	topological placement and ANI have congruent species assignments	GCF_001546115.1, s__Paracoccus aminovorans_B, 95.0, 90.25, 0.73; GCF_016446475.1, s__Paracoccus binzhouensis, 95.0, 88.16, 0.66; GCF_000518925.1, s__Paracoccus sp000518925, 95.0, 87.86, 0.67; GCF_000763885.1, s__Paracoccus versutus, 95.0, 87.43, 0.67; GCF_008824185.1, s__Paracoccus pantotrophus, 95.0, 87.36, 0.65; GCF_001447385.1, s__Paracoccus sp001447385, 95.0, 87.08, 0.69; GCF_900100045.1, s__…	97.04	11	N/A	N/A
Paracoccus_amoyensis_11-3	d__Bacteria;p__Proteobacteria;c__Alphaproteobacteria;o__Rhodobacterales;f__Rhodobacteraceae;g__Paracoccus;s__Paracoccus amoyensis	GCF_014490725.1	95.0	d__Bacteria;p__Proteobacteria;c__Alphaproteobacteria;o__Rhodobacterales;f__Rhodobacteraceae;g__Paracoccus;s__Paracoccus amoyensis	100.0	1.0	GCF_014490725.1	95.0	d__Bacteria;p__Proteobacteria;c__Alphaproteobacteria;o__Rhodobacterales;f__Rhodobacteraceae;g__Paracoccus;s__Paracoccus amoyensis	100.0	1.0	d__Bacteria;p__Proteobacteria;c__Alphaproteobacteria;o__Rhodobacterales;f__Rhodobacteraceae;g__Paracoccus;s__	taxonomic classification defined by topology and ANI	topological placement and ANI have congruent species assignments	GCF_016629665.1, s__Paracoccus caeni, 95.0, 80.27, 0.55; GCF_011308835.1, s__Paracoccus xiamenensis, 95.0, 79.97, 0.37; GCF_900111675.1, s__Paracoccus homiensis, 95.0, 79.78, 0.46; GCF_900110285.1, s__Paracoccus alcaliphilus, 95.0, 79.76, 0.44; GCF_900631945.1, s__Paracoccus haematequi, 95.0, 79.67, 0.47; GCF_018860165.1, s__Paracoccus sp018860165, 95.0, 79.64, 0.45; GCF_002847305.1, s__Paracoccu…	97.4	11	N/A	N/A
Paracoccus_aurantiacus_TK008	d__Bacteria;p__Proteobacteria;c__Alphaproteobacteria;o__Rhodobacterales;f__Rhodobacteraceae;g__Paracoccus;s__Paracoccus aurantiacus	GCF_007993065.1	95.0	d__Bacteria;p__Proteobacteria;c__Alphaproteobacteria;o__Rhodobacterales;f__Rhodobacteraceae;g__Paracoccus;s__Paracoccus aurantiacus	100.0	1.0	GCF_007993065.1	95.0	d__Bacteria;p__Proteobacteria;c__Alphaproteobacteria;o__Rhodobacterales;f__Rhodobacteraceae;g__Paracoccus;s__Paracoccus aurantiacus	100.0	1.0	d__Bacteria;p__Proteobacteria;c__Alphaproteobacteria;o__Rhodobacterales;f__Rhodobacteraceae;g__Paracoccus;s__	taxonomic classification defined by topology and ANI	topological placement and ANI have congruent species assignments	GCF_011308835.1, s__Paracoccus xiamenensis, 95.0, 82.71, 0.61; GCA_005768755.1, s__Paracoccus denitrificans_B, 95.0, 81.99, 0.55; GCF_013868135.1, s__Paracoccus sp013868135, 95.0, 81.89, 0.6; GCF_900101865.1, s__Paracoccus isoporae, 95.0, 81.54, 0.56; GCF_002865605.1, s__Paracoccus jeotgali, 95.0, 81.25, 0.54; GCF_009711265.1, s__Paracoccus sp009711265, 95.0, 80.54, 0.39; GCF_900188295.1, s__Para…	97.54	11	N/A	N/A
Paracoccus_binzhouensis_wg1	d__Bacteria;p__Proteobacteria;c__Alphaproteobacteria;o__Rhodobacterales;f__Rhodobacteraceae;g__Paracoccus;s__Paracoccus binzhouensis	GCF_016446475.1	95.0	d__Bacteria;p__Proteobacteria;c__Alphaproteobacteria;o__Rhodobacterales;f__Rhodobacteraceae;g__Paracoccus;s__Paracoccus binzhouensis	100.0	0.99	GCF_016446475.1	95.0	d__Bacteria;p__Proteobacteria;c__Alphaproteobacteria;o__Rhodobacterales;f__Rhodobacteraceae;g__Paracoccus;s__Paracoccus binzhouensis	100.0	0.99	d__Bacteria;p__Proteobacteria;c__Alphaproteobacteria;o__Rhodobacterales;f__Rhodobacteraceae;g__Paracoccus;s__	taxonomic classification defined by topology and ANI	topological placement and ANI have congruent species assignments	GCF_000518925.1, s__Paracoccus sp000518925, 95.0, 91.51, 0.67; GCF_001447385.1, s__Paracoccus sp001447385, 95.0, 90.06, 0.69; GCF_008824185.1, s__Paracoccus pantotrophus, 95.0, 89.99, 0.65; GCF_000763885.1, s__Paracoccus versutus, 95.0, 89.61, 0.66; GCF_900100045.1, s__Paracoccus denitrificans, 95.0, 89.26, 0.67; GCF_001546115.1, s__Paracoccus aminovorans_B, 95.0, 88.72, 0.65; GCF_900005615.1, s_…	96.41	11	N/A	N/A
Paracoccus_bogoriensis_BOG6	d__Bacteria;p__Proteobacteria;c__Alphaproteobacteria;o__Rhodobacterales;f__Rhodobacteraceae;g__Paracoccus;s__	N/A	N/A	N/A	N/A	N/A	GCF_900102505.1	95.0	d__Bacteria;p__Proteobacteria;c__Alphaproteobacteria;o__Rhodobacterales;f__Rhodobacteraceae;g__Paracoccus;s__Paracoccus tibetensis	82.85	0.7	d__Bacteria;p__Proteobacteria;c__Alphaproteobacteria;o__Rhodobacterales;f__Rhodobacteraceae;g__Paracoccus;s__	taxonomic classification defined by topology and ANI	classification based on placement in class-level tree	GCF_003594815.1, s__Paracoccus aestuarii, 95.0, 84.3, 0.68; GCF_005048265.1, s__Paracoccus hibiscisoli, 95.0, 83.27, 0.73; GCF_005048225.1, s__Paracoccus gahaiensis, 95.0, 83.02, 0.71; GCF_004683865.2, s__Paracoccus liaowanqingii, 95.0, 82.99, 0.72; GCF_006151785.1, s__Paracoccus marcusii, 95.0, 82.58, 0.64; GCF_004335005.1, s__Paracoccus sp004335005, 95.0, 82.51, 0.67; GCF_000787695.1, s__Paraco…	97.86	11	0.9882880798447983	Genome not assigned to closest species as it falls outside its pre-defined ANI radius
Paracoccus_caeni_MJ17	d__Bacteria;p__Proteobacteria;c__Alphaproteobacteria;o__Rhodobacterales;f__Rhodobacteraceae;g__Paracoccus;s__Paracoccus caeni	GCF_016629665.1	95.0	d__Bacteria;p__Proteobacteria;c__Alphaproteobacteria;o__Rhodobacterales;f__Rhodobacteraceae;g__Paracoccus;s__Paracoccus caeni	100.0	1.0	GCF_016629665.1	95.0	d__Bacteria;p__Proteobacteria;c__Alphaproteobacteria;o__Rhodobacterales;f__Rhodobacteraceae;g__Paracoccus;s__Paracoccus caeni	100.0	1.0	d__Bacteria;p__Proteobacteria;c__Alphaproteobacteria;o__Rhodobacterales;f__Rhodobacteraceae;g__Paracoccus;s__	taxonomic classification defined by topology and ANI	topological placement and ANI have congruent species assignments	GCF_900110285.1, s__Paracoccus alcaliphilus, 95.0, 81.41, 0.51; GCF_900631945.1, s__Paracoccus haematequi, 95.0, 81.35, 0.52; GCF_003709565.1, s__Paracoccus siganidrum, 95.0, 81.33, 0.55; GCF_018860165.1, s__Paracoccus sp018860165, 95.0, 81.26, 0.51; GCF_017315735.1, s__Paracoccus sp017315735, 95.0, 81.04, 0.54; GCF_014642735.1, s__Paracoccus acridae, 95.0, 80.93, 0.51; GCF_017356265.1, s__Paraco…	97.88	11	N/A	N/A
Paracoccus_chinensis_CGMCC_1.7655	d__Bacteria;p__Proteobacteria;c__Alphaproteobacteria;o__Rhodobacterales;f__Rhodobacteraceae;g__Paracoccus;s__Paracoccus chinensis	GCF_900102885.1	95.0	d__Bacteria;p__Proteobacteria;c__Alphaproteobacteria;o__Rhodobacterales;f__Rhodobacteraceae;g__Paracoccus;s__Paracoccus chinensis	100.0	1.0	GCF_900102885.1	95.0	d__Bacteria;p__Proteobacteria;c__Alphaproteobacteria;o__Rhodobacterales;f__Rhodobacteraceae;g__Paracoccus;s__Paracoccus caeni	100.0	1.0	d__Bacteria;p__Proteobacteria;c__Alphaproteobacteria;o__Rhodobacterales;f__Rhodobacteraceae;g__Paracoccus;s__	taxonomic classification defined by topology and ANI	topological placement and ANI have congruent species assignments	GCF_002287065.1, s__Paracoccus salipaludis, 95.0, 90.92, 0.79; GCF_016617715.1, s__Paracoccus sp014164625, 95.0, 87.32, 0.72; GCF_900142875.1, s__Paracoccus solventivorans, 95.0, 83.59, 0.63; GCF_000763805.1, s__Paracoccus sphaerophysae, 95.0, 83.31, 0.66; GCF_003286075.1, s__Paracoccus endophyticus, 95.0, 83.21, 0.67; GCF_004522155.1, s__Paracoccus luteus, 95.0, 83.06, 0.64; GCF_900106665.1, s__…	95.65	11	N/A	N/A
Paracoccus_contaminans_LMG_29738T	d__Bacteria;p__Proteobacteria;c__Alphaproteobacteria;o__Rhodobacterales;f__Rhodobacteraceae;g__Paracoccus;s__Paracoccus contaminans	GCF_002105555.1	95.0	d__Bacteria;p__Proteobacteria;c__Alphaproteobacteria;o__Rhodobacterales;f__Rhodobacteraceae;g__Paracoccus;s__Paracoccus contaminans	100.0	1.0	GCF_002105555.1	95.0	d__Bacteria;p__Proteobacteria;c__Alphaproteobacteria;o__Rhodobacterales;f__Rhodobacteraceae;g__Paracoccus;s__Paracoccus chinensis	100.0	1.0	d__Bacteria;p__Proteobacteria;c__Alphaproteobacteria;o__Rhodobacterales;f__Rhodobacteraceae;g__Paracoccus;s__	taxonomic classification defined by topology and ANI	topological placement and ANI have congruent species assignments	GCF_000763805.1, s__Paracoccus sphaerophysae, 95.0, 83.74, 0.67; GCF_004522155.1, s__Paracoccus luteus, 95.0, 82.92, 0.66; GCF_900106665.1, s__Paracoccus sanguinis, 95.0, 82.75, 0.7; GCF_003286075.1, s__Paracoccus endophyticus, 95.0, 82.27, 0.64; GCF_900142875.1, s__Paracoccus solventivorans, 95.0, 82.15, 0.6; GCF_016617715.1, s__Paracoccus sp014164625, 95.0, 82.05, 0.63; GCF_002287065.1, s__Para…	96.94	11	N/A	N/A
Paracoccus_denitrificans_ATCC_19367	d__Bacteria;p__Proteobacteria;c__Alphaproteobacteria;o__Rhodobacterales;f__Rhodobacteraceae;g__Paracoccus;s__Paracoccus denitrificans	GCF_900100045.1	95.0	d__Bacteria;p__Proteobacteria;c__Alphaproteobacteria;o__Rhodobacterales;f__Rhodobacteraceae;g__Paracoccus;s__Paracoccus denitrificans	100.0	0.99	GCF_900100045.1	95.0	d__Bacteria;p__Proteobacteria;c__Alphaproteobacteria;o__Rhodobacterales;f__Rhodobacteraceae;g__Paracoccus;s__Paracoccus contaminans	100.0	0.99	d__Bacteria;p__Proteobacteria;c__Alphaproteobacteria;o__Rhodobacterales;f__Rhodobacteraceae;g__Paracoccus;s__	taxonomic classification defined by topology and ANI	topological placement and ANI have congruent species assignments	GCF_001447385.1, s__Paracoccus sp001447385, 95.0, 91.97, 0.69; GCF_008824185.1, s__Paracoccus pantotrophus, 95.0, 91.44, 0.77; GCF_000518925.1, s__Paracoccus sp000518925, 95.0, 91.14, 0.76; GCF_000763885.1, s__Paracoccus versutus, 95.0, 91.07, 0.69; GCF_016446475.1, s__Paracoccus binzhouensis, 95.0, 89.22, 0.67; GCF_900156255.1, s__Paracoccus thiocyanatus, 95.0, 89.14, 0.8; GCF_016919705.1, s__Pa…	96.68	11	N/A	N/A
Paracoccus_denitrificans_DSM_104981	d__Bacteria;p__Proteobacteria;c__Alphaproteobacteria;o__Rhodobacterales;f__Rhodobacteraceae;g__Paracoccus;s__Paracoccus denitrificans	GCF_900100045.1	95.0	d__Bacteria;p__Proteobacteria;c__Alphaproteobacteria;o__Rhodobacterales;f__Rhodobacteraceae;g__Paracoccus;s__Paracoccus denitrificans	99.99	0.99	GCF_900100045.1	95.0	d__Bacteria;p__Proteobacteria;c__Alphaproteobacteria;o__Rhodobacterales;f__Rhodobacteraceae;g__Paracoccus;s__Paracoccus denitrificans	99.99	0.99	d__Bacteria;p__Proteobacteria;c__Alphaproteobacteria;o__Rhodobacterales;f__Rhodobacteraceae;g__Paracoccus;s__	taxonomic classification defined by topology and ANI	topological placement and ANI have congruent species assignments	GCF_001447385.1, s__Paracoccus sp001447385, 95.0, 92.06, 0.69; GCF_008824185.1, s__Paracoccus pantotrophus, 95.0, 91.42, 0.75; GCF_000518925.1, s__Paracoccus sp000518925, 95.0, 91.1, 0.74; GCF_000763885.1, s__Paracoccus versutus, 95.0, 91.09, 0.7; GCF_016446475.1, s__Paracoccus binzhouensis, 95.0, 89.28, 0.66; GCF_900156255.1, s__Paracoccus thiocyanatus, 95.0, 89.14, 0.79; GCF_016919705.1, s__Par…	96.7	11	N/A	N/A
Paracoccus_denitrificans_DSM_413	d__Bacteria;p__Proteobacteria;c__Alphaproteobacteria;o__Rhodobacterales;f__Rhodobacteraceae;g__Paracoccus;s__Paracoccus denitrificans	GCF_900100045.1	95.0	d__Bacteria;p__Proteobacteria;c__Alphaproteobacteria;o__Rhodobacterales;f__Rhodobacteraceae;g__Paracoccus;s__Paracoccus denitrificans	100.0	0.99	GCF_900100045.1	95.0	d__Bacteria;p__Proteobacteria;c__Alphaproteobacteria;o__Rhodobacterales;f__Rhodobacteraceae;g__Paracoccus;s__Paracoccus denitrificans	100.0	0.99	d__Bacteria;p__Proteobacteria;c__Alphaproteobacteria;o__Rhodobacterales;f__Rhodobacteraceae;g__Paracoccus;s__	taxonomic classification defined by topology and ANI	topological placement and ANI have congruent species assignments	GCF_001447385.1, s__Paracoccus sp001447385, 95.0, 92.02, 0.69; GCF_008824185.1, s__Paracoccus pantotrophus, 95.0, 91.46, 0.75; GCF_000518925.1, s__Paracoccus sp000518925, 95.0, 91.14, 0.75; GCF_000763885.1, s__Paracoccus versutus, 95.0, 91.03, 0.7; GCF_016446475.1, s__Paracoccus binzhouensis, 95.0, 89.26, 0.67; GCF_900156255.1, s__Paracoccus thiocyanatus, 95.0, 89.17, 0.81; GCF_016919705.1, s__Pa…	97.52	11	N/A	N/A
Paracoccus_denitrificans_DSM_415	d__Bacteria;p__Proteobacteria;c__Alphaproteobacteria;o__Rhodobacterales;f__Rhodobacteraceae;g__Paracoccus;s__Paracoccus denitrificans	GCF_900100045.1	95.0	d__Bacteria;p__Proteobacteria;c__Alphaproteobacteria;o__Rhodobacterales;f__Rhodobacteraceae;g__Paracoccus;s__Paracoccus denitrificans	99.99	0.99	GCF_900100045.1	95.0	d__Bacteria;p__Proteobacteria;c__Alphaproteobacteria;o__Rhodobacterales;f__Rhodobacteraceae;g__Paracoccus;s__Paracoccus denitrificans	99.99	0.99	d__Bacteria;p__Proteobacteria;c__Alphaproteobacteria;o__Rhodobacterales;f__Rhodobacteraceae;g__Paracoccus;s__	taxonomic classification defined by topology and ANI	topological placement and ANI have congruent species assignments	GCF_001447385.1, s__Paracoccus sp001447385, 95.0, 92.03, 0.69; GCF_008824185.1, s__Paracoccus pantotrophus, 95.0, 91.37, 0.76; GCF_000518925.1, s__Paracoccus sp000518925, 95.0, 91.17, 0.75; GCF_000763885.1, s__Paracoccus versutus, 95.0, 91.07, 0.69; GCF_016446475.1, s__Paracoccus binzhouensis, 95.0, 89.35, 0.66; GCF_900156255.1, s__Paracoccus thiocyanatus, 95.0, 89.09, 0.8; GCF_001546115.1, s__Pa…	97.52	11	N/A	N/A
Paracoccus_denitrificans_DYTN-1	d__Bacteria;p__Proteobacteria;c__Alphaproteobacteria;o__Rhodobacterales;f__Rhodobacteraceae;g__Paracoccus;s__Paracoccus denitrificans	GCF_900100045.1	95.0	d__Bacteria;p__Proteobacteria;c__Alphaproteobacteria;o__Rhodobacterales;f__Rhodobacteraceae;g__Paracoccus;s__Paracoccus denitrificans	100.0	1.0	GCF_900100045.1	95.0	d__Bacteria;p__Proteobacteria;c__Alphaproteobacteria;o__Rhodobacterales;f__Rhodobacteraceae;g__Paracoccus;s__Paracoccus denitrificans	100.0	1.0	d__Bacteria;p__Proteobacteria;c__Alphaproteobacteria;o__Rhodobacterales;f__Rhodobacteraceae;g__Paracoccus;s__	taxonomic classification defined by topology and ANI	topological placement and ANI have congruent species assignments	GCF_001447385.1, s__Paracoccus sp001447385, 95.0, 92.04, 0.69; GCF_008824185.1, s__Paracoccus pantotrophus, 95.0, 91.47, 0.77; GCF_000518925.1, s__Paracoccus sp000518925, 95.0, 91.18, 0.76; GCF_000763885.1, s__Paracoccus versutus, 95.0, 91.05, 0.68; GCF_016446475.1, s__Paracoccus binzhouensis, 95.0, 89.31, 0.68; GCF_900156255.1, s__Paracoccus thiocyanatus, 95.0, 89.11, 0.8; GCF_001546115.1, s__Pa…	96.68	11	N/A	N/A
Paracoccus_denitrificans_ISTOD1	d__Bacteria;p__Proteobacteria;c__Alphaproteobacteria;o__Rhodobacterales;f__Rhodobacteraceae;g__Paracoccus;s__Paracoccus denitrificans	GCF_900100045.1	95.0	d__Bacteria;p__Proteobacteria;c__Alphaproteobacteria;o__Rhodobacterales;f__Rhodobacteraceae;g__Paracoccus;s__Paracoccus denitrificans	98.7	0.88	GCF_900100045.1	95.0	d__Bacteria;p__Proteobacteria;c__Alphaproteobacteria;o__Rhodobacterales;f__Rhodobacteraceae;g__Paracoccus;s__Paracoccus denitrificans	98.7	0.88	d__Bacteria;p__Proteobacteria;c__Alphaproteobacteria;o__Rhodobacterales;f__Rhodobacteraceae;g__Paracoccus;s__	taxonomic classification defined by topology and ANI	topological placement and ANI have congruent species assignments	GCF_001447385.1, s__Paracoccus sp001447385, 95.0, 91.97, 0.7; GCF_008824185.1, s__Paracoccus pantotrophus, 95.0, 91.52, 0.76; GCF_000518925.1, s__Paracoccus sp000518925, 95.0, 91.14, 0.74; GCF_000763885.1, s__Paracoccus versutus, 95.0, 91.09, 0.71; GCF_016446475.1, s__Paracoccus binzhouensis, 95.0, 89.29, 0.67; GCF_900156255.1, s__Paracoccus thiocyanatus, 95.0, 89.18, 0.79; GCF_001546115.1, s__Pa…	95.02	11	N/A	N/A
Paracoccus_denitrificans_NBRC_102528	d__Bacteria;p__Proteobacteria;c__Alphaproteobacteria;o__Rhodobacterales;f__Rhodobacteraceae;g__Paracoccus;s__Paracoccus denitrificans	GCF_900100045.1	95.0	d__Bacteria;p__Proteobacteria;c__Alphaproteobacteria;o__Rhodobacterales;f__Rhodobacteraceae;g__Paracoccus;s__Paracoccus denitrificans	100.0	1.0	GCF_900100045.1	95.0	d__Bacteria;p__Proteobacteria;c__Alphaproteobacteria;o__Rhodobacterales;f__Rhodobacteraceae;g__Paracoccus;s__Paracoccus denitrificans	100.0	1.0	d__Bacteria;p__Proteobacteria;c__Alphaproteobacteria;o__Rhodobacterales;f__Rhodobacteraceae;g__Paracoccus;s__	taxonomic classification defined by topology and ANI	topological placement and ANI have congruent species assignments	GCF_001447385.1, s__Paracoccus sp001447385, 95.0, 92.13, 0.7; GCF_008824185.1, s__Paracoccus pantotrophus, 95.0, 91.43, 0.74; GCF_000763885.1, s__Paracoccus versutus, 95.0, 91.09, 0.71; GCF_000518925.1, s__Paracoccus sp000518925, 95.0, 91.07, 0.74; GCF_016446475.1, s__Paracoccus binzhouensis, 95.0, 89.23, 0.65; GCF_900156255.1, s__Paracoccus thiocyanatus, 95.0, 89.16, 0.78; GCF_016919705.1, s__Pa…	96.68	11	N/A	N/A
Paracoccus_denitrificans_PAR392	d__Bacteria;p__Proteobacteria;c__Alphaproteobacteria;o__Rhodobacterales;f__Rhodobacteraceae;g__Paracoccus;s__Paracoccus sp000787695	GCF_000787695.1	95.0	d__Bacteria;p__Proteobacteria;c__Alphaproteobacteria;o__Rhodobacterales;f__Rhodobacteraceae;g__Paracoccus;s__Paracoccus sp000787695	95.3	0.9	GCF_000787695.1	95.0	d__Bacteria;p__Proteobacteria;c__Alphaproteobacteria;o__Rhodobacterales;f__Rhodobacteraceae;g__Paracoccus;s__Paracoccus denitrificans	95.3	0.9	d__Bacteria;p__Proteobacteria;c__Alphaproteobacteria;o__Rhodobacterales;f__Rhodobacteraceae;g__Paracoccus;s__	taxonomic classification defined by topology and ANI	topological placement and ANI have congruent species assignments	GCF_006151785.1, s__Paracoccus marcusii, 95.0, 90.81, 0.78; GCF_005048265.1, s__Paracoccus hibiscisoli, 95.0, 90.05, 0.65; GCF_004683865.2, s__Paracoccus liaowanqingii, 95.0, 86.02, 0.75; GCF_003594815.1, s__Paracoccus aestuarii, 95.0, 85.88, 0.53; GCF_005048225.1, s__Paracoccus gahaiensis, 95.0, 85.46, 0.78; GCF_004335005.1, s__Paracoccus sp004335005, 95.0, 85.37, 0.7; GCF_000420145.1, s__Paraco…	96.19	11	N/A	N/A
Paracoccus_denitrificans_PD1222	d__Bacteria;p__Proteobacteria;c__Alphaproteobacteria;o__Rhodobacterales;f__Rhodobacteraceae;g__Paracoccus;s__Paracoccus denitrificans	GCF_900100045.1	95.0	d__Bacteria;p__Proteobacteria;c__Alphaproteobacteria;o__Rhodobacterales;f__Rhodobacteraceae;g__Paracoccus;s__Paracoccus denitrificans	99.99	0.99	GCF_900100045.1	95.0	d__Bacteria;p__Proteobacteria;c__Alphaproteobacteria;o__Rhodobacterales;f__Rhodobacteraceae;g__Paracoccus;s__Paracoccus denitrificans	99.99	0.99	d__Bacteria;p__Proteobacteria;c__Alphaproteobacteria;o__Rhodobacterales;f__Rhodobacteraceae;g__Paracoccus;s__	taxonomic classification defined by topology and ANI	topological placement and ANI have congruent species assignments	GCF_001447385.1, s__Paracoccus sp001447385, 95.0, 92.06, 0.69; GCF_008824185.1, s__Paracoccus pantotrophus, 95.0, 91.48, 0.77; GCF_000518925.1, s__Paracoccus sp000518925, 95.0, 91.15, 0.75; GCF_000763885.1, s__Paracoccus versutus, 95.0, 91.09, 0.68; GCF_016446475.1, s__Paracoccus binzhouensis, 95.0, 89.25, 0.68; GCF_900156255.1, s__Paracoccus thiocyanatus, 95.0, 89.11, 0.81; GCF_016919705.1, s__P…	95.87	11	N/A	N/A
Paracoccus_denitrificans_R-1	d__Bacteria;p__Proteobacteria;c__Alphaproteobacteria;o__Rhodobacterales;f__Rhodobacteraceae;g__Paracoccus;s__Paracoccus denitrificans	GCF_900100045.1	95.0	d__Bacteria;p__Proteobacteria;c__Alphaproteobacteria;o__Rhodobacterales;f__Rhodobacteraceae;g__Paracoccus;s__Paracoccus denitrificans	98.56	0.85	GCF_900100045.1	95.0	d__Bacteria;p__Proteobacteria;c__Alphaproteobacteria;o__Rhodobacterales;f__Rhodobacteraceae;g__Paracoccus;s__Paracoccus denitrificans	98.56	0.85	d__Bacteria;p__Proteobacteria;c__Alphaproteobacteria;o__Rhodobacterales;f__Rhodobacteraceae;g__Paracoccus;s__	taxonomic classification defined by topology and ANI	topological placement and ANI have congruent species assignments	GCF_001447385.1, s__Paracoccus sp001447385, 95.0, 92.06, 0.67; GCF_008824185.1, s__Paracoccus pantotrophus, 95.0, 91.68, 0.75; GCF_000518925.1, s__Paracoccus sp000518925, 95.0, 91.12, 0.73; GCF_000763885.1, s__Paracoccus versutus, 95.0, 91.1, 0.69; GCF_016446475.1, s__Paracoccus binzhouensis, 95.0, 89.36, 0.65; GCF_900156255.1, s__Paracoccus thiocyanatus, 95.0, 89.18, 0.78; GCF_001546115.1, s__Pa…	97.62	11	N/A	N/A
Paracoccus_denitrificans_S2_012_000_R3	d__Bacteria;p__Proteobacteria;c__Alphaproteobacteria;o__Rhodobacterales;f__Rhodobacteraceae;g__Paracoccus;s__Paracoccus denitrificans_B	GCA_005768755.1	95.0	d__Bacteria;p__Proteobacteria;c__Alphaproteobacteria;o__Rhodobacterales;f__Rhodobacteraceae;g__Paracoccus;s__Paracoccus denitrificans_B	100.0	1.0	GCA_005768755.1	95.0	d__Bacteria;p__Proteobacteria;c__Alphaproteobacteria;o__Rhodobacterales;f__Rhodobacteraceae;g__Paracoccus;s__Paracoccus denitrificans_B	100.0	1.0	d__Bacteria;p__Proteobacteria;c__Alphaproteobacteria;o__Rhodobacterales;f__Rhodobacteraceae;g__Paracoccus;s__	taxonomic classification defined by topology and ANI	topological placement and ANI have congruent species assignments	GCF_007993065.1, s__Paracoccus aurantiacus, 95.0, 81.99, 0.55; GCF_011308835.1, s__Paracoccus xiamenensis, 95.0, 81.51, 0.59; GCF_013868135.1, s__Paracoccus sp013868135, 95.0, 81.29, 0.53; GCF_007096355.1, s__Paracoccus sp007096355, 95.0, 80.63, 0.37; GCF_900101865.1, s__Paracoccus isoporae, 95.0, 80.31, 0.53; GCF_002865605.1, s__Paracoccus jeotgali, 95.0, 80.24, 0.49; GCF_002847445.1, s__Paracoc…	97.44	11	N/A	N/A
Paracoccus_denitrificans_S2_018_000_R3	d__Bacteria;p__Proteobacteria;c__Alphaproteobacteria;o__Rhodobacterales;f__Rhodobacteraceae;g__Paracoccus;s__Paracoccus denitrificans_A	GCA_003240735.1	95.0	d__Bacteria;p__Proteobacteria;c__Alphaproteobacteria;o__Rhodobacterales;f__Rhodobacteraceae;g__Paracoccus;s__Paracoccus denitrificans_A	100.0	0.99	GCA_003240735.1	95.0	d__Bacteria;p__Proteobacteria;c__Alphaproteobacteria;o__Rhodobacterales;f__Rhodobacteraceae;g__Paracoccus;s__Paracoccus denitrificans_A	100.0	0.99	d__Bacteria;p__Proteobacteria;c__Alphaproteobacteria;o__Rhodobacterales;f__Rhodobacteraceae;g__Paracoccus;s__	taxonomic classification defined by topology and ANI	topological placement and ANI have congruent species assignments	GCF_004522155.1, s__Paracoccus luteus, 95.0, 79.48, 0.48; GCF_000763805.1, s__Paracoccus sphaerophysae, 95.0, 79.42, 0.45; GCF_000622145.1, s__Paracoccus yeei, 96.0533, 79.28, 0.45; GCF_004923205.2, s__Paracoccus aeridis, 95.0, 79.22, 0.42; GCF_003286075.1, s__Paracoccus endophyticus, 95.0, 79.2, 0.44; GCF_007018965.1, s__Paracoccus marinus, 95.0, 79.13, 0.47; GCF_009711265.1, s__Paracoccus sp009…	96.6	11	N/A	N/A
Paracoccus_endophyticus_SYSUP0003	d__Bacteria;p__Proteobacteria;c__Alphaproteobacteria;o__Rhodobacterales;f__Rhodobacteraceae;g__Paracoccus;s__Paracoccus endophyticus	GCF_003286075.1	95.0	d__Bacteria;p__Proteobacteria;c__Alphaproteobacteria;o__Rhodobacterales;f__Rhodobacteraceae;g__Paracoccus;s__Paracoccus endophyticus	100.0	1.0	GCF_003286075.1	95.0	d__Bacteria;p__Proteobacteria;c__Alphaproteobacteria;o__Rhodobacterales;f__Rhodobacteraceae;g__Paracoccus;s__Paracoccus endophyticus	100.0	1.0	d__Bacteria;p__Proteobacteria;c__Alphaproteobacteria;o__Rhodobacterales;f__Rhodobacteraceae;g__Paracoccus;s__	taxonomic classification defined by topology and ANI	topological placement and ANI have congruent species assignments	GCF_004522155.1, s__Paracoccus luteus, 95.0, 87.99, 0.76; GCF_000763805.1, s__Paracoccus sphaerophysae, 95.0, 83.47, 0.65; GCF_002287065.1, s__Paracoccus salipaludis, 95.0, 83.38, 0.67; GCF_900102885.1, s__Paracoccus chinensis, 95.0, 83.21, 0.67; GCF_900142875.1, s__Paracoccus solventivorans, 95.0, 82.77, 0.61; GCF_016617715.1, s__Paracoccus sp014164625, 95.0, 82.63, 0.65; GCF_900106665.1, s__Par…	96.9	11	N/A	N/A
Paracoccus_fistulariae_KCTC22803T	d__Bacteria;p__Proteobacteria;c__Alphaproteobacteria;o__Rhodobacterales;f__Rhodobacteraceae;g__Paracoccus;s__	N/A	N/A	N/A	N/A	N/A	GCF_014490725.1	95.0	d__Bacteria;p__Proteobacteria;c__Alphaproteobacteria;o__Rhodobacterales;f__Rhodobacteraceae;g__Paracoccus;s__Paracoccus amoyensis	82.55	0.67	d__Bacteria;p__Proteobacteria;c__Alphaproteobacteria;o__Rhodobacterales;f__Rhodobacteraceae;g__Paracoccus;s__	taxonomic classification defined by topology and ANI	classification based on placement in class-level tree	GCF_018860165.1, s__Paracoccus sp018860165, 95.0, 81.68, 0.57; GCF_900111675.1, s__Paracoccus homiensis, 95.0, 81.56, 0.54; GCF_900110285.1, s__Paracoccus alcaliphilus, 95.0, 81.54, 0.53; GCF_016629665.1, s__Paracoccus caeni, 95.0, 81.54, 0.58; GCF_900631945.1, s__Paracoccus haematequi, 95.0, 81.52, 0.54; GCF_003709565.1, s__Paracoccus siganidrum, 95.0, 81.43, 0.59; GCF_007096355.1, s__Paracoccus…	95.69	11	0.9910423642447448	Genome not assigned to closest species as it falls outside its pre-defined ANI radius
Paracoccus_fontiphilus_MVW-1	d__Bacteria;p__Proteobacteria;c__Alphaproteobacteria;o__Rhodobacterales;f__Rhodobacteraceae;g__Paracoccus;s__Paracoccus fontiphilus	GCF_017356265.1	95.0	d__Bacteria;p__Proteobacteria;c__Alphaproteobacteria;o__Rhodobacterales;f__Rhodobacteraceae;g__Paracoccus;s__Paracoccus fontiphilus	100.0	0.99	GCF_017356265.1	95.0	d__Bacteria;p__Proteobacteria;c__Alphaproteobacteria;o__Rhodobacterales;f__Rhodobacteraceae;g__Paracoccus;s__Paracoccus fontiphilus	100.0	0.99	d__Bacteria;p__Proteobacteria;c__Alphaproteobacteria;o__Rhodobacterales;f__Rhodobacteraceae;g__Paracoccus;s__	taxonomic classification defined by topology and ANI	topological placement and ANI have congruent species assignments	GCF_017315735.1, s__Paracoccus sp017315735, 95.0, 88.69, 0.72; GCF_009708075.1, s__Paracoccus lichenicola, 95.0, 88.33, 0.73; GCF_014642735.1, s__Paracoccus acridae, 95.0, 87.38, 0.69; GCF_900631945.1, s__Paracoccus haematequi, 95.0, 87.34, 0.68; GCF_014656455.1, s__Paracoccus aerius, 95.0, 86.75, 0.67; GCF_900188295.1, s__Paracoccus sediminis, 95.0, 86.03, 0.68; GCF_004310345.1, s__Paracoccus su…	96.51	11	N/A	N/A
Paracoccus_gahaiensis_KCTC_42687	d__Bacteria;p__Proteobacteria;c__Alphaproteobacteria;o__Rhodobacterales;f__Rhodobacteraceae;g__Paracoccus;s__Paracoccus gahaiensis	GCF_005048225.1	95.0	d__Bacteria;p__Proteobacteria;c__Alphaproteobacteria;o__Rhodobacterales;f__Rhodobacteraceae;g__Paracoccus;s__Paracoccus gahaiensis	100.0	1.0	GCF_005048225.1	95.0	d__Bacteria;p__Proteobacteria;c__Alphaproteobacteria;o__Rhodobacterales;f__Rhodobacteraceae;g__Paracoccus;s__Paracoccus gahaiensis	100.0	1.0	d__Bacteria;p__Proteobacteria;c__Alphaproteobacteria;o__Rhodobacterales;f__Rhodobacteraceae;g__Paracoccus;s__	taxonomic classification defined by topology and ANI	topological placement and ANI have congruent species assignments	GCF_004683865.2, s__Paracoccus liaowanqingii, 95.0, 93.24, 0.82; GCF_004335005.1, s__Paracoccus sp004335005, 95.0, 87.11, 0.71; GCF_005048265.1, s__Paracoccus hibiscisoli, 95.0, 86.44, 0.72; GCF_003594815.1, s__Paracoccus aestuarii, 95.0, 86.06, 0.71; GCF_006151785.1, s__Paracoccus marcusii, 95.0, 85.8, 0.75; GCF_000787695.1, s__Paracoccus sp000787695, 95.0, 85.7, 0.7; GCA_003255745.1, s__Paracoc…	96.9	11	N/A	N/A
Paracoccus_haematequi_aCIP1116241	d__Bacteria;p__Proteobacteria;c__Alphaproteobacteria;o__Rhodobacterales;f__Rhodobacteraceae;g__Paracoccus;s__Paracoccus haematequi	GCF_900631945.1	95.0	d__Bacteria;p__Proteobacteria;c__Alphaproteobacteria;o__Rhodobacterales;f__Rhodobacteraceae;g__Paracoccus;s__Paracoccus haematequi	100.0	1.0	GCF_900631945.1	95.0	d__Bacteria;p__Proteobacteria;c__Alphaproteobacteria;o__Rhodobacterales;f__Rhodobacteraceae;g__Paracoccus;s__Paracoccus haematequi	100.0	1.0	d__Bacteria;p__Proteobacteria;c__Alphaproteobacteria;o__Rhodobacterales;f__Rhodobacteraceae;g__Paracoccus;s__	taxonomic classification defined by topology and ANI	topological placement and ANI have congruent species assignments	GCF_017315735.1, s__Paracoccus sp017315735, 95.0, 88.33, 0.71; GCF_009708075.1, s__Paracoccus lichenicola, 95.0, 88.09, 0.72; GCF_014642735.1, s__Paracoccus acridae, 95.0, 87.81, 0.69; GCF_017356265.1, s__Paracoccus fontiphilus, 95.0, 87.34, 0.68; GCF_014656455.1, s__Paracoccus aerius, 95.0, 87.07, 0.67; GCF_900188295.1, s__Paracoccus sediminis, 95.0, 86.45, 0.7; GCF_004310345.1, s__Paracoccus su…	96.82	11	N/A	N/A
Paracoccus_haeundaensis_CGMCC_1.8012	d__Bacteria;p__Proteobacteria;c__Alphaproteobacteria;o__Rhodobacterales;f__Rhodobacteraceae;g__Paracoccus;s__Paracoccus marcusii	GCF_006151785.1	95.0	d__Bacteria;p__Proteobacteria;c__Alphaproteobacteria;o__Rhodobacterales;f__Rhodobacteraceae;g__Paracoccus;s__Paracoccus marcusii	97.02	0.9	GCF_006151785.1	95.0	d__Bacteria;p__Proteobacteria;c__Alphaproteobacteria;o__Rhodobacterales;f__Rhodobacteraceae;g__Paracoccus;s__Paracoccus marcusii	97.02	0.9	d__Bacteria;p__Proteobacteria;c__Alphaproteobacteria;o__Rhodobacterales;f__Rhodobacteraceae;g__Paracoccus;s__	taxonomic classification defined by topology and ANI	topological placement and ANI have congruent species assignments	GCF_000787695.1, s__Paracoccus sp000787695, 95.0, 91.55, 0.83; GCF_005048265.1, s__Paracoccus hibiscisoli, 95.0, 88.1, 0.74; GCF_003594815.1, s__Paracoccus aestuarii, 95.0, 86.23, 0.7; GCF_004683865.2, s__Paracoccus liaowanqingii, 95.0, 85.85, 0.72; GCF_005048225.1, s__Paracoccus gahaiensis, 95.0, 85.78, 0.69; GCF_004335005.1, s__Paracoccus sp004335005, 95.0, 84.49, 0.69; GCA_003255745.1, s__Para…	96.96	11	N/A	N/A
Paracoccus_halophilus_CGMCC_1.6117	d__Bacteria;p__Proteobacteria;c__Alphaproteobacteria;o__Rhodobacterales;f__Rhodobacteraceae;g__Paracoccus;s__Paracoccus halophilus	GCF_000763905.1	95.0	d__Bacteria;p__Proteobacteria;c__Alphaproteobacteria;o__Rhodobacterales;f__Rhodobacteraceae;g__Paracoccus;s__Paracoccus halophilus	100.0	0.99	GCF_000763905.1	95.0	d__Bacteria;p__Proteobacteria;c__Alphaproteobacteria;o__Rhodobacterales;f__Rhodobacteraceae;g__Paracoccus;s__Paracoccus halophilus	100.0	0.99	d__Bacteria;p__Proteobacteria;c__Alphaproteobacteria;o__Rhodobacterales;f__Rhodobacteraceae;g__Paracoccus;s__	taxonomic classification defined by topology and ANI	topological placement and ANI have congruent species assignments	GCF_003337565.1, s__Paracoccus lutimaris, 95.0, 85.1, 0.62; GCF_000518925.1, s__Paracoccus sp000518925, 95.0, 84.49, 0.62; GCF_008824185.1, s__Paracoccus pantotrophus, 95.0, 84.41, 0.6; GCA_018056045.1, s__Paracoccus sp018056045, 95.0, 84.27, 0.7; GCF_000763885.1, s__Paracoccus versutus, 95.0, 84.26, 0.6; GCF_900100045.1, s__Paracoccus denitrificans, 95.0, 84.21, 0.62; GCF_001447385.1, s__Paracoc…	97.62	11	N/A	N/A
Paracoccus_halophilus_JCM_14014	d__Bacteria;p__Proteobacteria;c__Alphaproteobacteria;o__Rhodobacterales;f__Rhodobacteraceae;g__Paracoccus;s__Paracoccus halophilus	GCF_000763905.1	95.0	d__Bacteria;p__Proteobacteria;c__Alphaproteobacteria;o__Rhodobacterales;f__Rhodobacteraceae;g__Paracoccus;s__Paracoccus halophilus	100.0	1.0	GCF_000763905.1	95.0	d__Bacteria;p__Proteobacteria;c__Alphaproteobacteria;o__Rhodobacterales;f__Rhodobacteraceae;g__Paracoccus;s__Paracoccus halophilus	100.0	1.0	d__Bacteria;p__Proteobacteria;c__Alphaproteobacteria;o__Rhodobacterales;f__Rhodobacteraceae;g__Paracoccus;s__	taxonomic classification defined by topology and ANI	topological placement and ANI have congruent species assignments	GCF_003337565.1, s__Paracoccus lutimaris, 95.0, 84.95, 0.63; GCF_000518925.1, s__Paracoccus sp000518925, 95.0, 84.44, 0.61; GCF_008824185.1, s__Paracoccus pantotrophus, 95.0, 84.34, 0.61; GCF_001447385.1, s__Paracoccus sp001447385, 95.0, 84.24, 0.62; GCA_018056045.1, s__Paracoccus sp018056045, 95.0, 84.21, 0.69; GCF_000763885.1, s__Paracoccus versutus, 95.0, 84.19, 0.6; GCF_900156255.1, s__Paraco…	97.62	11	N/A	N/A
Paracoccus_hibiscisoli_CCTCC_AB2016182	d__Bacteria;p__Proteobacteria;c__Alphaproteobacteria;o__Rhodobacterales;f__Rhodobacteraceae;g__Paracoccus;s__Paracoccus hibiscisoli	GCF_005048265.1	95.0	d__Bacteria;p__Proteobacteria;c__Alphaproteobacteria;o__Rhodobacterales;f__Rhodobacteraceae;g__Paracoccus;s__Paracoccus hibiscisoli	100.0	1.0	GCF_005048265.1	95.0	d__Bacteria;p__Proteobacteria;c__Alphaproteobacteria;o__Rhodobacterales;f__Rhodobacteraceae;g__Paracoccus;s__Paracoccus hibiscisoli	100.0	1.0	d__Bacteria;p__Proteobacteria;c__Alphaproteobacteria;o__Rhodobacterales;f__Rhodobacteraceae;g__Paracoccus;s__	taxonomic classification defined by topology and ANI	topological placement and ANI have congruent species assignments	GCF_000787695.1, s__Paracoccus sp000787695, 95.0, 88.81, 0.71; GCF_006151785.1, s__Paracoccus marcusii, 95.0, 88.44, 0.76; GCF_003594815.1, s__Paracoccus aestuarii, 95.0, 87.16, 0.73; GCF_005048225.1, s__Paracoccus gahaiensis, 95.0, 86.44, 0.72; GCF_004683865.2, s__Paracoccus liaowanqingii, 95.0, 86.35, 0.74; GCF_004335005.1, s__Paracoccus sp004335005, 95.0, 85.61, 0.7; GCA_003255745.1, s__Paraco…	97.02	11	N/A	N/A
Paracoccus_homiensis_DSM_17862	d__Bacteria;p__Proteobacteria;c__Alphaproteobacteria;o__Rhodobacterales;f__Rhodobacteraceae;g__Paracoccus;s__Paracoccus homiensis	GCF_900111675.1	95.0	d__Bacteria;p__Proteobacteria;c__Alphaproteobacteria;o__Rhodobacterales;f__Rhodobacteraceae;g__Paracoccus;s__Paracoccus homiensis	100.0	1.0	GCF_900111675.1	95.0	d__Bacteria;p__Proteobacteria;c__Alphaproteobacteria;o__Rhodobacterales;f__Rhodobacteraceae;g__Paracoccus;s__Paracoccus homiensis	100.0	1.0	d__Bacteria;p__Proteobacteria;c__Alphaproteobacteria;o__Rhodobacterales;f__Rhodobacteraceae;g__Paracoccus;s__	taxonomic classification defined by topology and ANI	topological placement and ANI have congruent species assignments	GCF_000420145.1, s__Paracoccus zeaxanthinifaciens, 95.0, 82.95, 0.65; GCF_018860625.1, s__Paracoccus sp018860625, 95.0, 82.24, 0.58; GCF_017744015.1, s__Paracoccus sp002732665, 95.0, 82.07, 0.56; GCF_018860165.1, s__Paracoccus sp018860165, 95.0, 81.95, 0.56; GCF_003056335.1, s__Paracoccus indicus, 95.0, 81.56, 0.58; GCF_003709565.1, s__Paracoccus siganidrum, 95.0, 81.54, 0.56; GCF_900110285.1, s_…	97.12	11	N/A	N/A
Paracoccus_indicus_IO390502	d__Bacteria;p__Proteobacteria;c__Alphaproteobacteria;o__Rhodobacterales;f__Rhodobacteraceae;g__Paracoccus;s__Paracoccus indicus	GCF_003056335.1	95.0	d__Bacteria;p__Proteobacteria;c__Alphaproteobacteria;o__Rhodobacterales;f__Rhodobacteraceae;g__Paracoccus;s__Paracoccus indicus	100.0	1.0	GCF_003056335.1	95.0	d__Bacteria;p__Proteobacteria;c__Alphaproteobacteria;o__Rhodobacterales;f__Rhodobacteraceae;g__Paracoccus;s__Paracoccus indicus	100.0	1.0	d__Bacteria;p__Proteobacteria;c__Alphaproteobacteria;o__Rhodobacterales;f__Rhodobacteraceae;g__Paracoccus;s__	taxonomic classification defined by topology and ANI	topological placement and ANI have congruent species assignments	GCF_003259195.1, s__Paracoccus sediminilitoris, 95.0, 89.48, 0.79; GCF_003590715.1, s__Paracoccus sp003590715, 95.0, 83.9, 0.68; GCF_006151785.1, s__Paracoccus marcusii, 95.0, 83.77, 0.66; GCF_005048265.1, s__Paracoccus hibiscisoli, 95.0, 83.76, 0.68; GCF_000420145.1, s__Paracoccus zeaxanthinifaciens, 95.0, 83.75, 0.73; GCF_004683865.2, s__Paracoccus liaowanqingii, 95.0, 83.74, 0.7; GCF_003594815…	97.82	11	N/A	N/A
Paracoccus_isoporae_DSM_22220	d__Bacteria;p__Proteobacteria;c__Alphaproteobacteria;o__Rhodobacterales;f__Rhodobacteraceae;g__Paracoccus;s__Paracoccus isoporae	GCF_900101865.1	95.0	d__Bacteria;p__Proteobacteria;c__Alphaproteobacteria;o__Rhodobacterales;f__Rhodobacteraceae;g__Paracoccus;s__Paracoccus isoporae	100.0	1.0	GCF_900101865.1	95.0	d__Bacteria;p__Proteobacteria;c__Alphaproteobacteria;o__Rhodobacterales;f__Rhodobacteraceae;g__Paracoccus;s__Paracoccus isoporae	100.0	1.0	d__Bacteria;p__Proteobacteria;c__Alphaproteobacteria;o__Rhodobacterales;f__Rhodobacteraceae;g__Paracoccus;s__	taxonomic classification defined by topology and ANI	topological placement and ANI have congruent species assignments	GCF_002865605.1, s__Paracoccus jeotgali, 95.0, 81.92, 0.57; GCF_013868135.1, s__Paracoccus sp013868135, 95.0, 81.68, 0.61; GCF_011308835.1, s__Paracoccus xiamenensis, 95.0, 81.6, 0.6; GCF_007993065.1, s__Paracoccus aurantiacus, 95.0, 81.54, 0.56; GCF_016446475.1, s__Paracoccus binzhouensis, 95.0, 80.52, 0.48; GCF_003709565.1, s__Paracoccus siganidrum, 95.0, 80.5, 0.51; GCF_018860165.1, s__Paracoc…	96.76	11	N/A	N/A
Paracoccus_jeotgali_CBA4604	d__Bacteria;p__Proteobacteria;c__Alphaproteobacteria;o__Rhodobacterales;f__Rhodobacteraceae;g__Paracoccus;s__Paracoccus jeotgali	GCF_002865605.1	95.0	d__Bacteria;p__Proteobacteria;c__Alphaproteobacteria;o__Rhodobacterales;f__Rhodobacteraceae;g__Paracoccus;s__Paracoccus jeotgali	100.0	1.0	GCF_002865605.1	95.0	d__Bacteria;p__Proteobacteria;c__Alphaproteobacteria;o__Rhodobacterales;f__Rhodobacteraceae;g__Paracoccus;s__Paracoccus jeotgali	100.0	1.0	d__Bacteria;p__Proteobacteria;c__Alphaproteobacteria;o__Rhodobacterales;f__Rhodobacteraceae;g__Paracoccus;s__	taxonomic classification defined by topology and ANI	topological placement and ANI have congruent species assignments	GCF_013868135.1, s__Paracoccus sp013868135, 95.0, 82.58, 0.61; GCF_011308835.1, s__Paracoccus xiamenensis, 95.0, 82.41, 0.58; GCF_900101865.1, s__Paracoccus isoporae, 95.0, 81.92, 0.57; GCF_007993065.1, s__Paracoccus aurantiacus, 95.0, 81.25, 0.54; GCF_016446475.1, s__Paracoccus binzhouensis, 95.0, 81.12, 0.52; GCF_000763885.1, s__Paracoccus versutus, 95.0, 80.99, 0.53; GCF_003709565.1, s__Paraco…	97.42	11	N/A	N/A
Paracoccus_kondratievae_BJQ0001	d__Bacteria;p__Proteobacteria;c__Alphaproteobacteria;o__Rhodobacterales;f__Rhodobacteraceae;g__Paracoccus;s__Paracoccus kondratievae	GCF_009301415.1	95.0	d__Bacteria;p__Proteobacteria;c__Alphaproteobacteria;o__Rhodobacterales;f__Rhodobacteraceae;g__Paracoccus;s__Paracoccus kondratievae	100.0	1.0	GCF_009301415.1	95.0	d__Bacteria;p__Proteobacteria;c__Alphaproteobacteria;o__Rhodobacterales;f__Rhodobacteraceae;g__Paracoccus;s__Paracoccus kondratievae	100.0	1.0	d__Bacteria;p__Proteobacteria;c__Alphaproteobacteria;o__Rhodobacterales;f__Rhodobacteraceae;g__Paracoccus;s__	taxonomic classification defined by topology and ANI	topological placement and ANI have congruent species assignments	GCF_001447385.1, s__Paracoccus sp001447385, 95.0, 84.65, 0.68; GCF_900100045.1, s__Paracoccus denitrificans, 95.0, 84.42, 0.69; GCF_000518925.1, s__Paracoccus sp000518925, 95.0, 84.37, 0.64; GCF_008824185.1, s__Paracoccus pantotrophus, 95.0, 84.27, 0.65; GCF_000763885.1, s__Paracoccus versutus, 95.0, 84.19, 0.65; GCF_016446475.1, s__Paracoccus binzhouensis, 95.0, 83.93, 0.61; GCF_900156255.1, s__…	97.32	11	N/A	N/A
Paracoccus_laeviglucosivorans_DSM_100094	d__Bacteria;p__Proteobacteria;c__Alphaproteobacteria;o__Rhodobacterales;f__Rhodobacteraceae;g__Paracoccus;s__Paracoccus laeviglucosivorans	GCF_900182695.1	95.0	d__Bacteria;p__Proteobacteria;c__Alphaproteobacteria;o__Rhodobacterales;f__Rhodobacteraceae;g__Paracoccus;s__Paracoccus laeviglucosivorans	100.0	1.0	GCF_900182695.1	95.0	d__Bacteria;p__Proteobacteria;c__Alphaproteobacteria;o__Rhodobacterales;f__Rhodobacteraceae;g__Paracoccus;s__Paracoccus laeviglucosivorans	100.0	1.0	d__Bacteria;p__Proteobacteria;c__Alphaproteobacteria;o__Rhodobacterales;f__Rhodobacteraceae;g__Paracoccus;s__	taxonomic classification defined by topology and ANI	topological placement and ANI have congruent species assignments	GCF_009711265.1, s__Paracoccus sp009711265, 95.0, 85.61, 0.66; GCF_009711185.1, s__Paracoccus limosus, 95.0, 82.98, 0.62; GCF_009711205.1, s__Paracoccus litorisediminis, 95.0, 82.7, 0.58; GCF_000622145.1, s__Paracoccus yeei, 96.0533, 82.46, 0.57; GCF_003337565.1, s__Paracoccus lutimaris, 95.0, 82.44, 0.53; GCF_003285265.1, s__Paracoccus mutanolyticus, 96.0533, 82.33, 0.6; GCF_900156255.1, s__Para…	97.72	11	N/A	N/A
Paracoccus_liaowanqingii_2251	d__Bacteria;p__Proteobacteria;c__Alphaproteobacteria;o__Rhodobacterales;f__Rhodobacteraceae;g__Paracoccus;s__Paracoccus liaowanqingii	GCF_004683865.2	95.0	d__Bacteria;p__Proteobacteria;c__Alphaproteobacteria;o__Rhodobacterales;f__Rhodobacteraceae;g__Paracoccus;s__Paracoccus liaowanqingii	100.0	1.0	GCF_004683865.2	95.0	d__Bacteria;p__Proteobacteria;c__Alphaproteobacteria;o__Rhodobacterales;f__Rhodobacteraceae;g__Paracoccus;s__Paracoccus liaowanqingii	100.0	1.0	d__Bacteria;p__Proteobacteria;c__Alphaproteobacteria;o__Rhodobacterales;f__Rhodobacteraceae;g__Paracoccus;s__	taxonomic classification defined by topology and ANI	topological placement and ANI have congruent species assignments	GCF_005048225.1, s__Paracoccus gahaiensis, 95.0, 93.24, 0.82; GCF_004335005.1, s__Paracoccus sp004335005, 95.0, 86.97, 0.68; GCF_005048265.1, s__Paracoccus hibiscisoli, 95.0, 86.35, 0.74; GCF_006151785.1, s__Paracoccus marcusii, 95.0, 86.16, 0.75; GCF_003594815.1, s__Paracoccus aestuarii, 95.0, 86.05, 0.71; GCF_000787695.1, s__Paracoccus sp000787695, 95.0, 85.93, 0.7; GCF_000420145.1, s__Paracocc…	97.93	11	N/A	N/A
Paracoccus_liaowanqingii_3058	d__Bacteria;p__Proteobacteria;c__Alphaproteobacteria;o__Rhodobacterales;f__Rhodobacteraceae;g__Paracoccus;s__Paracoccus liaowanqingii	GCF_004683865.2	95.0	d__Bacteria;p__Proteobacteria;c__Alphaproteobacteria;o__Rhodobacterales;f__Rhodobacteraceae;g__Paracoccus;s__Paracoccus liaowanqingii	96.54	0.86	GCF_004683865.2	95.0	d__Bacteria;p__Proteobacteria;c__Alphaproteobacteria;o__Rhodobacterales;f__Rhodobacteraceae;g__Paracoccus;s__Paracoccus liaowanqingii	96.54	0.86	d__Bacteria;p__Proteobacteria;c__Alphaproteobacteria;o__Rhodobacterales;f__Rhodobacteraceae;g__Paracoccus;s__	taxonomic classification defined by topology and ANI	topological placement and ANI have congruent species assignments	GCF_005048225.1, s__Paracoccus gahaiensis, 95.0, 92.96, 0.73; GCF_004335005.1, s__Paracoccus sp004335005, 95.0, 86.83, 0.65; GCF_005048265.1, s__Paracoccus hibiscisoli, 95.0, 86.64, 0.6; GCF_003594815.1, s__Paracoccus aestuarii, 95.0, 86.25, 0.59; GCF_006151785.1, s__Paracoccus marcusii, 95.0, 86.14, 0.63; GCF_000787695.1, s__Paracoccus sp000787695, 95.0, 86.08, 0.59; GCF_000420145.1, s__Paracocc…	94.84	11	N/A	N/A
Paracoccus_lichenicola_YIM_132242	d__Bacteria;p__Proteobacteria;c__Alphaproteobacteria;o__Rhodobacterales;f__Rhodobacteraceae;g__Paracoccus;s__Paracoccus lichenicola	GCF_009708075.1	95.0	d__Bacteria;p__Proteobacteria;c__Alphaproteobacteria;o__Rhodobacterales;f__Rhodobacteraceae;g__Paracoccus;s__Paracoccus lichenicola	100.0	1.0	GCF_009708075.1	95.0	d__Bacteria;p__Proteobacteria;c__Alphaproteobacteria;o__Rhodobacterales;f__Rhodobacteraceae;g__Paracoccus;s__Paracoccus lichenicola	100.0	1.0	d__Bacteria;p__Proteobacteria;c__Alphaproteobacteria;o__Rhodobacterales;f__Rhodobacteraceae;g__Paracoccus;s__	taxonomic classification defined by topology and ANI	topological placement and ANI have congruent species assignments	GCF_017315735.1, s__Paracoccus sp017315735, 95.0, 91.41, 0.77; GCF_017356265.1, s__Paracoccus fontiphilus, 95.0, 88.33, 0.73; GCF_900631945.1, s__Paracoccus haematequi, 95.0, 88.09, 0.72; GCF_014642735.1, s__Paracoccus acridae, 95.0, 87.78, 0.71; GCF_014656455.1, s__Paracoccus aerius, 95.0, 87.08, 0.7; GCF_900188295.1, s__Paracoccus sediminis, 95.0, 86.87, 0.68; GCF_004310345.1, s__Paracoccus sub…	94.98	11	N/A	N/A
Paracoccus_limosus_JCM_17370	d__Bacteria;p__Proteobacteria;c__Alphaproteobacteria;o__Rhodobacterales;f__Rhodobacteraceae;g__Paracoccus;s__Paracoccus limosus	GCF_009711185.1	95.0	d__Bacteria;p__Proteobacteria;c__Alphaproteobacteria;o__Rhodobacterales;f__Rhodobacteraceae;g__Paracoccus;s__Paracoccus limosus	100.0	1.0	GCF_009711185.1	95.0	d__Bacteria;p__Proteobacteria;c__Alphaproteobacteria;o__Rhodobacterales;f__Rhodobacteraceae;g__Paracoccus;s__Paracoccus limosus	100.0	1.0	d__Bacteria;p__Proteobacteria;c__Alphaproteobacteria;o__Rhodobacterales;f__Rhodobacteraceae;g__Paracoccus;s__	taxonomic classification defined by topology and ANI	topological placement and ANI have congruent species assignments	GCF_001546115.1, s__Paracoccus aminovorans_B, 95.0, 85.04, 0.7; GCF_000622145.1, s__Paracoccus yeei, 96.0533, 84.73, 0.7; GCF_900005615.1, s__Paracoccus aminovorans, 95.0, 84.56, 0.66; GCF_016446475.1, s__Paracoccus binzhouensis, 95.0, 84.54, 0.64; GCF_009711265.1, s__Paracoccus sp009711265, 95.0, 84.43, 0.67; GCF_003285265.1, s__Paracoccus mutanolyticus, 96.0533, 84.4, 0.65; GCF_000518925.1, s__…	97.0	11	N/A	N/A
Paracoccus_litorisediminis_NBRC_112902	d__Bacteria;p__Proteobacteria;c__Alphaproteobacteria;o__Rhodobacterales;f__Rhodobacteraceae;g__Paracoccus;s__Paracoccus litorisediminis	GCF_009711205.1	95.0	d__Bacteria;p__Proteobacteria;c__Alphaproteobacteria;o__Rhodobacterales;f__Rhodobacteraceae;g__Paracoccus;s__Paracoccus litorisediminis	100.0	1.0	GCF_009711205.1	95.0	d__Bacteria;p__Proteobacteria;c__Alphaproteobacteria;o__Rhodobacterales;f__Rhodobacteraceae;g__Paracoccus;s__Paracoccus litorisediminis	100.0	1.0	d__Bacteria;p__Proteobacteria;c__Alphaproteobacteria;o__Rhodobacterales;f__Rhodobacteraceae;g__Paracoccus;s__	taxonomic classification defined by topology and ANI	topological placement and ANI have congruent species assignments	GCF_004522175.1, s__Paracoccus ravus, 95.0, 84.52, 0.66; GCF_009711225.1, s__Paracoccus aestuariivivens, 95.0, 84.18, 0.71; GCF_003337565.1, s__Paracoccus lutimaris, 95.0, 83.41, 0.56; GCF_009711185.1, s__Paracoccus limosus, 95.0, 83.27, 0.62; GCF_009711265.1, s__Paracoccus sp009711265, 95.0, 83.17, 0.57; GCF_000518925.1, s__Paracoccus sp000518925, 95.0, 83.02, 0.57; GCF_016446475.1, s__Paracoccu…	97.44	11	N/A	N/A
Paracoccus_luteus_CFH_10530	d__Bacteria;p__Proteobacteria;c__Alphaproteobacteria;o__Rhodobacterales;f__Rhodobacteraceae;g__Paracoccus;s__Paracoccus luteus	GCF_004522155.1	95.0	d__Bacteria;p__Proteobacteria;c__Alphaproteobacteria;o__Rhodobacterales;f__Rhodobacteraceae;g__Paracoccus;s__Paracoccus luteus	100.0	1.0	GCF_004522155.1	95.0	d__Bacteria;p__Proteobacteria;c__Alphaproteobacteria;o__Rhodobacterales;f__Rhodobacteraceae;g__Paracoccus;s__Paracoccus luteus	100.0	1.0	d__Bacteria;p__Proteobacteria;c__Alphaproteobacteria;o__Rhodobacterales;f__Rhodobacteraceae;g__Paracoccus;s__	taxonomic classification defined by topology and ANI	topological placement and ANI have congruent species assignments	GCF_003286075.1, s__Paracoccus endophyticus, 95.0, 87.99, 0.76; GCF_000763805.1, s__Paracoccus sphaerophysae, 95.0, 83.82, 0.68; GCF_900142875.1, s__Paracoccus solventivorans, 95.0, 83.39, 0.6; GCF_002287065.1, s__Paracoccus salipaludis, 95.0, 83.27, 0.65; GCF_900102885.1, s__Paracoccus chinensis, 95.0, 83.06, 0.64; GCF_016617715.1, s__Paracoccus sp014164625, 95.0, 83.03, 0.64; GCF_900106665.1, s…	96.01	11	N/A	N/A
Paracoccus_lutimaris_CECT_8525	d__Bacteria;p__Proteobacteria;c__Alphaproteobacteria;o__Rhodobacterales;f__Rhodobacteraceae;g__Paracoccus;s__Paracoccus lutimaris	GCF_003337565.1	95.0	d__Bacteria;p__Proteobacteria;c__Alphaproteobacteria;o__Rhodobacterales;f__Rhodobacteraceae;g__Paracoccus;s__Paracoccus lutimaris	100.0	1.0	GCF_003337565.1	95.0	d__Bacteria;p__Proteobacteria;c__Alphaproteobacteria;o__Rhodobacterales;f__Rhodobacteraceae;g__Paracoccus;s__Paracoccus lutimaris	100.0	1.0	d__Bacteria;p__Proteobacteria;c__Alphaproteobacteria;o__Rhodobacterales;f__Rhodobacteraceae;g__Paracoccus;s__	taxonomic classification defined by topology and ANI	topological placement and ANI have congruent species assignments	GCA_018056045.1, s__Paracoccus sp018056045, 95.0, 91.96, 0.83; GCF_000763905.1, s__Paracoccus halophilus, 95.0, 84.95, 0.63; GCF_000518925.1, s__Paracoccus sp000518925, 95.0, 84.94, 0.61; GCF_016446475.1, s__Paracoccus binzhouensis, 95.0, 84.9, 0.6; GCF_000763885.1, s__Paracoccus versutus, 95.0, 84.69, 0.61; GCF_001546115.1, s__Paracoccus aminovorans_B, 95.0, 84.58, 0.63; GCF_900100045.1, s__Para…	97.56	11	N/A	N/A
Paracoccus_marcusii_CGMCC_1.8602	d__Bacteria;p__Proteobacteria;c__Alphaproteobacteria;o__Rhodobacterales;f__Rhodobacteraceae;g__Paracoccus;s__Paracoccus marcusii	GCF_006151785.1	95.0	d__Bacteria;p__Proteobacteria;c__Alphaproteobacteria;o__Rhodobacterales;f__Rhodobacteraceae;g__Paracoccus;s__Paracoccus marcusii	100.0	0.99	GCF_006151785.1	95.0	d__Bacteria;p__Proteobacteria;c__Alphaproteobacteria;o__Rhodobacterales;f__Rhodobacteraceae;g__Paracoccus;s__Paracoccus marcusii	100.0	0.99	d__Bacteria;p__Proteobacteria;c__Alphaproteobacteria;o__Rhodobacterales;f__Rhodobacteraceae;g__Paracoccus;s__	taxonomic classification defined by topology and ANI	topological placement and ANI have congruent species assignments	GCF_000787695.1, s__Paracoccus sp000787695, 95.0, 91.6, 0.78; GCF_005048265.1, s__Paracoccus hibiscisoli, 95.0, 88.44, 0.76; GCF_003594815.1, s__Paracoccus aestuarii, 95.0, 86.32, 0.66; GCF_004683865.2, s__Paracoccus liaowanqingii, 95.0, 86.16, 0.75; GCF_005048225.1, s__Paracoccus gahaiensis, 95.0, 85.8, 0.75; GCF_004335005.1, s__Paracoccus sp004335005, 95.0, 84.62, 0.73; GCA_003255745.1, s__Para…	95.04	11	N/A	N/A
Paracoccus_marcusii_CP157	d__Bacteria;p__Proteobacteria;c__Alphaproteobacteria;o__Rhodobacterales;f__Rhodobacteraceae;g__Paracoccus;s__Paracoccus marcusii	GCF_006151785.1	95.0	d__Bacteria;p__Proteobacteria;c__Alphaproteobacteria;o__Rhodobacterales;f__Rhodobacteraceae;g__Paracoccus;s__Paracoccus marcusii	97.07	0.89	GCF_006151785.1	95.0	d__Bacteria;p__Proteobacteria;c__Alphaproteobacteria;o__Rhodobacterales;f__Rhodobacteraceae;g__Paracoccus;s__Paracoccus marcusii	97.07	0.89	d__Bacteria;p__Proteobacteria;c__Alphaproteobacteria;o__Rhodobacterales;f__Rhodobacteraceae;g__Paracoccus;s__	taxonomic classification defined by topology and ANI	topological placement and ANI have congruent species assignments	GCF_000787695.1, s__Paracoccus sp000787695, 95.0, 91.45, 0.82; GCF_005048265.1, s__Paracoccus hibiscisoli, 95.0, 88.21, 0.76; GCF_003594815.1, s__Paracoccus aestuarii, 95.0, 86.17, 0.72; GCF_004683865.2, s__Paracoccus liaowanqingii, 95.0, 86.01, 0.69; GCF_005048225.1, s__Paracoccus gahaiensis, 95.0, 85.74, 0.69; GCF_004335005.1, s__Paracoccus sp004335005, 95.0, 84.53, 0.68; GCA_003255745.1, s__Pa…	97.08	11	N/A	N/A
Paracoccus_marinus_NBRC_1000637	d__Bacteria;p__Proteobacteria;c__Alphaproteobacteria;o__Rhodobacterales;f__Rhodobacteraceae;g__Paracoccus;s__Paracoccus marinus	GCF_007018965.1	95.0	d__Bacteria;p__Proteobacteria;c__Alphaproteobacteria;o__Rhodobacterales;f__Rhodobacteraceae;g__Paracoccus;s__Paracoccus marinus	100.0	1.0	GCF_007018965.1	95.0	d__Bacteria;p__Proteobacteria;c__Alphaproteobacteria;o__Rhodobacterales;f__Rhodobacteraceae;g__Paracoccus;s__Paracoccus marinus	100.0	1.0	d__Bacteria;p__Proteobacteria;c__Alphaproteobacteria;o__Rhodobacterales;f__Rhodobacteraceae;g__Paracoccus;s__	taxonomic classification defined by topology and ANI	topological placement and ANI have congruent species assignments	GCF_004923205.2, s__Paracoccus aeridis, 95.0, 88.07, 0.79; GCF_019061185.1, s__Paracoccus sp019061185, 95.0, 83.72, 0.67; GCF_000763805.1, s__Paracoccus sphaerophysae, 95.0, 82.69, 0.61; GCF_004522155.1, s__Paracoccus luteus, 95.0, 82.6, 0.63; GCF_900106665.1, s__Paracoccus sanguinis, 95.0, 82.21, 0.65; GCF_002287065.1, s__Paracoccus salipaludis, 95.0, 82.08, 0.61; GCF_003286075.1, s__Paracoccus …	96.19	11	N/A	N/A
Paracoccus_nototheniae_I-41R45	d__Bacteria;p__Proteobacteria;c__Alphaproteobacteria;o__Rhodobacterales;f__Rhodobacteraceae;g__Paracoccus;s__Paracoccus sp004335005	GCF_004335005.1	95.0	d__Bacteria;p__Proteobacteria;c__Alphaproteobacteria;o__Rhodobacterales;f__Rhodobacteraceae;g__Paracoccus;s__Paracoccus sp004335005	100.0	0.99	GCF_004335005.1	95.0	d__Bacteria;p__Proteobacteria;c__Alphaproteobacteria;o__Rhodobacterales;f__Rhodobacteraceae;g__Paracoccus;s__Paracoccus sp004335005	100.0	0.99	d__Bacteria;p__Proteobacteria;c__Alphaproteobacteria;o__Rhodobacterales;f__Rhodobacteraceae;g__Paracoccus;s__	taxonomic classification defined by topology and ANI	topological placement and ANI have congruent species assignments	GCF_005048225.1, s__Paracoccus gahaiensis, 95.0, 87.11, 0.71; GCF_004683865.2, s__Paracoccus liaowanqingii, 95.0, 86.97, 0.68; GCF_005048265.1, s__Paracoccus hibiscisoli, 95.0, 85.61, 0.7; GCF_000787695.1, s__Paracoccus sp000787695, 95.0, 84.99, 0.7; GCF_003594815.1, s__Paracoccus aestuarii, 95.0, 84.69, 0.67; GCF_006151785.1, s__Paracoccus marcusii, 95.0, 84.62, 0.73; GCF_003259195.1, s__Paracoc…	97.97	11	N/A	N/A
Paracoccus_onubensis_1011MAR3C25	d__Bacteria;p__Proteobacteria;c__Alphaproteobacteria;o__Rhodobacterales;f__Rhodobacteraceae;g__Paracoccus;s__Paracoccus sp003591515	GCF_003591515.1	95.0	d__Bacteria;p__Proteobacteria;c__Alphaproteobacteria;o__Rhodobacterales;f__Rhodobacteraceae;g__Paracoccus;s__Paracoccus sp003591515	100.0	1.0	GCF_003591515.1	95.0	d__Bacteria;p__Proteobacteria;c__Alphaproteobacteria;o__Rhodobacterales;f__Rhodobacteraceae;g__Paracoccus;s__Paracoccus sp003591515	100.0	1.0	d__Bacteria;p__Proteobacteria;c__Alphaproteobacteria;o__Rhodobacterales;f__Rhodobacteraceae;g__Paracoccus;s__	taxonomic classification defined by topology and ANI	topological placement and ANI have congruent species assignments	GCF_003697785.1, s__Paracoccus alkanivorans, 95.0, 81.47, 0.53; GCF_003007735.2, s__Paracoccus marinus_A, 95.0, 81.41, 0.54; GCA_900156835.1, s__Paracoccus saliphilus, 95.0, 81.22, 0.5; GCF_900110285.1, s__Paracoccus alcaliphilus, 95.0, 79.94, 0.4; GCF_003709565.1, s__Paracoccus siganidrum, 95.0, 79.77, 0.43; GCF_018860165.1, s__Paracoccus sp018860165, 95.0, 79.73, 0.43; GCF_900111675.1, s__Parac…	96.88	11	N/A	N/A
Paracoccus_pantotrophus_ACCC10489	d__Bacteria;p__Proteobacteria;c__Alphaproteobacteria;o__Rhodobacterales;f__Rhodobacteraceae;g__Paracoccus;s__Paracoccus pantotrophus	GCF_008824185.1	95.0	d__Bacteria;p__Proteobacteria;c__Alphaproteobacteria;o__Rhodobacterales;f__Rhodobacteraceae;g__Paracoccus;s__Paracoccus pantotrophus	98.98	0.86	GCF_008824185.1	95.0	d__Bacteria;p__Proteobacteria;c__Alphaproteobacteria;o__Rhodobacterales;f__Rhodobacteraceae;g__Paracoccus;s__Paracoccus pantotrophus	98.98	0.86	d__Bacteria;p__Proteobacteria;c__Alphaproteobacteria;o__Rhodobacterales;f__Rhodobacteraceae;g__Paracoccus;s__	taxonomic classification defined by topology and ANI	topological placement and ANI have congruent species assignments	GCF_000763885.1, s__Paracoccus versutus, 95.0, 93.24, 0.75; GCF_000518925.1, s__Paracoccus sp000518925, 95.0, 91.92, 0.72; GCF_900100045.1, s__Paracoccus denitrificans, 95.0, 91.88, 0.74; GCF_001447385.1, s__Paracoccus sp001447385, 95.0, 91.6, 0.72; GCF_016446475.1, s__Paracoccus binzhouensis, 95.0, 90.01, 0.63; GCF_900156255.1, s__Paracoccus thiocyanatus, 95.0, 89.69, 0.79; GCF_001546115.1, s__P…	97.38	11	N/A	N/A
Paracoccus_pantotrophus_DSM_11073	d__Bacteria;p__Proteobacteria;c__Alphaproteobacteria;o__Rhodobacterales;f__Rhodobacteraceae;g__Paracoccus;s__Paracoccus pantotrophus	GCF_008824185.1	95.0	d__Bacteria;p__Proteobacteria;c__Alphaproteobacteria;o__Rhodobacterales;f__Rhodobacteraceae;g__Paracoccus;s__Paracoccus pantotrophus	99.16	0.91	GCF_008824185.1	95.0	d__Bacteria;p__Proteobacteria;c__Alphaproteobacteria;o__Rhodobacterales;f__Rhodobacteraceae;g__Paracoccus;s__Paracoccus pantotrophus	99.16	0.91	d__Bacteria;p__Proteobacteria;c__Alphaproteobacteria;o__Rhodobacterales;f__Rhodobacteraceae;g__Paracoccus;s__	taxonomic classification defined by topology and ANI	topological placement and ANI have congruent species assignments	GCF_000763885.1, s__Paracoccus versutus, 95.0, 93.61, 0.83; GCF_000518925.1, s__Paracoccus sp000518925, 95.0, 92.05, 0.76; GCF_001447385.1, s__Paracoccus sp001447385, 95.0, 91.93, 0.79; GCF_900100045.1, s__Paracoccus denitrificans, 95.0, 91.65, 0.81; GCF_016446475.1, s__Paracoccus binzhouensis, 95.0, 90.07, 0.67; GCF_900156255.1, s__Paracoccus thiocyanatus, 95.0, 89.91, 0.76; GCF_001546115.1, s__…	97.38	11	N/A	N/A
Paracoccus_pantotrophus_DSM_1403	d__Bacteria;p__Proteobacteria;c__Alphaproteobacteria;o__Rhodobacterales;f__Rhodobacteraceae;g__Paracoccus;s__Paracoccus versutus	GCF_000763885.1	95.0	d__Bacteria;p__Proteobacteria;c__Alphaproteobacteria;o__Rhodobacterales;f__Rhodobacteraceae;g__Paracoccus;s__Paracoccus versutus	98.51	0.87	GCF_000763885.1	95.0	d__Bacteria;p__Proteobacteria;c__Alphaproteobacteria;o__Rhodobacterales;f__Rhodobacteraceae;g__Paracoccus;s__Paracoccus versutus	98.51	0.87	d__Bacteria;p__Proteobacteria;c__Alphaproteobacteria;o__Rhodobacterales;f__Rhodobacteraceae;g__Paracoccus;s__	taxonomic classification defined by topology and ANI	topological placement and ANI have congruent species assignments	GCF_008824185.1, s__Paracoccus pantotrophus, 95.0, 93.6, 0.79; GCF_001447385.1, s__Paracoccus sp001447385, 95.0, 91.47, 0.68; GCF_900100045.1, s__Paracoccus denitrificans, 95.0, 91.35, 0.71; GCF_000518925.1, s__Paracoccus sp000518925, 95.0, 90.94, 0.76; GCF_900156255.1, s__Paracoccus thiocyanatus, 95.0, 90.41, 0.81; GCF_016446475.1, s__Paracoccus binzhouensis, 95.0, 89.57, 0.66; GCF_001546115.1, …	96.58	11	N/A	N/A
Paracoccus_pantotrophus_DSM_2944	d__Bacteria;p__Proteobacteria;c__Alphaproteobacteria;o__Rhodobacterales;f__Rhodobacteraceae;g__Paracoccus;s__Paracoccus pantotrophus	GCF_008824185.1	95.0	d__Bacteria;p__Proteobacteria;c__Alphaproteobacteria;o__Rhodobacterales;f__Rhodobacteraceae;g__Paracoccus;s__Paracoccus pantotrophus	100.0	1.0	GCF_008824185.1	95.0	d__Bacteria;p__Proteobacteria;c__Alphaproteobacteria;o__Rhodobacterales;f__Rhodobacteraceae;g__Paracoccus;s__Paracoccus pantotrophus	100.0	1.0	d__Bacteria;p__Proteobacteria;c__Alphaproteobacteria;o__Rhodobacterales;f__Rhodobacteraceae;g__Paracoccus;s__	taxonomic classification defined by topology and ANI	topological placement and ANI have congruent species assignments	GCF_000763885.1, s__Paracoccus versutus, 95.0, 93.34, 0.76; GCF_000518925.1, s__Paracoccus sp000518925, 95.0, 92.04, 0.71; GCF_001447385.1, s__Paracoccus sp001447385, 95.0, 91.89, 0.73; GCF_900100045.1, s__Paracoccus denitrificans, 95.0, 91.46, 0.75; GCF_016446475.1, s__Paracoccus binzhouensis, 95.0, 89.99, 0.65; GCF_900156255.1, s__Paracoccus thiocyanatus, 95.0, 89.9, 0.8; GCF_001546115.1, s__Pa…	96.72	11	N/A	N/A
Paracoccus_pantotrophus_J40	d__Bacteria;p__Proteobacteria;c__Alphaproteobacteria;o__Rhodobacterales;f__Rhodobacteraceae;g__Paracoccus;s__Paracoccus pantotrophus	GCF_008824185.1	95.0	d__Bacteria;p__Proteobacteria;c__Alphaproteobacteria;o__Rhodobacterales;f__Rhodobacteraceae;g__Paracoccus;s__Paracoccus pantotrophus	99.12	0.88	GCF_008824185.1	95.0	d__Bacteria;p__Proteobacteria;c__Alphaproteobacteria;o__Rhodobacterales;f__Rhodobacteraceae;g__Paracoccus;s__Paracoccus pantotrophus	99.12	0.88	d__Bacteria;p__Proteobacteria;c__Alphaproteobacteria;o__Rhodobacterales;f__Rhodobacteraceae;g__Paracoccus;s__	taxonomic classification defined by topology and ANI	topological placement and ANI have congruent species assignments	GCF_000763885.1, s__Paracoccus versutus, 95.0, 93.52, 0.82; GCF_000518925.1, s__Paracoccus sp000518925, 95.0, 92.06, 0.74; GCF_900100045.1, s__Paracoccus denitrificans, 95.0, 91.96, 0.81; GCF_001447385.1, s__Paracoccus sp001447385, 95.0, 91.9, 0.78; GCF_016446475.1, s__Paracoccus binzhouensis, 95.0, 90.06, 0.68; GCF_900156255.1, s__Paracoccus thiocyanatus, 95.0, 89.78, 0.77; GCF_001546115.1, s__P…	97.38	11	N/A	N/A
Paracoccus_pantotrophus_J46	d__Bacteria;p__Proteobacteria;c__Alphaproteobacteria;o__Rhodobacterales;f__Rhodobacteraceae;g__Paracoccus;s__Paracoccus pantotrophus	GCF_008824185.1	95.0	d__Bacteria;p__Proteobacteria;c__Alphaproteobacteria;o__Rhodobacterales;f__Rhodobacteraceae;g__Paracoccus;s__Paracoccus pantotrophus	99.0	0.84	GCF_008824185.1	95.0	d__Bacteria;p__Proteobacteria;c__Alphaproteobacteria;o__Rhodobacterales;f__Rhodobacteraceae;g__Paracoccus;s__Paracoccus pantotrophus	99.0	0.84	d__Bacteria;p__Proteobacteria;c__Alphaproteobacteria;o__Rhodobacterales;f__Rhodobacteraceae;g__Paracoccus;s__	taxonomic classification defined by topology and ANI	topological placement and ANI have congruent species assignments	GCF_000763885.1, s__Paracoccus versutus, 95.0, 93.3, 0.75; GCF_000518925.1, s__Paracoccus sp000518925, 95.0, 92.04, 0.71; GCF_001447385.1, s__Paracoccus sp001447385, 95.0, 91.79, 0.72; GCF_900100045.1, s__Paracoccus denitrificans, 95.0, 91.77, 0.76; GCF_016446475.1, s__Paracoccus binzhouensis, 95.0, 90.17, 0.63; GCF_900156255.1, s__Paracoccus thiocyanatus, 95.0, 89.77, 0.79; GCF_001546115.1, s__P…	96.54	11	N/A	N/A
Paracoccus_pantotrophus_KS1	d__Bacteria;p__Proteobacteria;c__Alphaproteobacteria;o__Rhodobacterales;f__Rhodobacteraceae;g__Paracoccus;s__Paracoccus pantotrophus	GCF_008824185.1	95.0	d__Bacteria;p__Proteobacteria;c__Alphaproteobacteria;o__Rhodobacterales;f__Rhodobacteraceae;g__Paracoccus;s__Paracoccus pantotrophus	99.04	0.89	GCF_008824185.1	95.0	d__Bacteria;p__Proteobacteria;c__Alphaproteobacteria;o__Rhodobacterales;f__Rhodobacteraceae;g__Paracoccus;s__Paracoccus pantotrophus	99.04	0.89	d__Bacteria;p__Proteobacteria;c__Alphaproteobacteria;o__Rhodobacterales;f__Rhodobacteraceae;g__Paracoccus;s__	taxonomic classification defined by topology and ANI	topological placement and ANI have congruent species assignments	GCF_000763885.1, s__Paracoccus versutus, 95.0, 93.66, 0.83; GCF_000518925.1, s__Paracoccus sp000518925, 95.0, 91.97, 0.76; GCF_900100045.1, s__Paracoccus denitrificans, 95.0, 91.81, 0.81; GCF_001447385.1, s__Paracoccus sp001447385, 95.0, 91.79, 0.79; GCF_016446475.1, s__Paracoccus binzhouensis, 95.0, 90.23, 0.7; GCF_900156255.1, s__Paracoccus thiocyanatus, 95.0, 89.83, 0.73; GCF_001546115.1, s__P…	96.43	11	N/A	N/A
Paracoccus_pantotrophus_NJUST38	d__Bacteria;p__Proteobacteria;c__Alphaproteobacteria;o__Rhodobacterales;f__Rhodobacteraceae;g__Paracoccus;s__Paracoccus pantotrophus	GCF_008824185.1	95.0	d__Bacteria;p__Proteobacteria;c__Alphaproteobacteria;o__Rhodobacterales;f__Rhodobacteraceae;g__Paracoccus;s__Paracoccus pantotrophus	99.21	0.91	GCF_008824185.1	95.0	d__Bacteria;p__Proteobacteria;c__Alphaproteobacteria;o__Rhodobacterales;f__Rhodobacteraceae;g__Paracoccus;s__Paracoccus pantotrophus	99.21	0.91	d__Bacteria;p__Proteobacteria;c__Alphaproteobacteria;o__Rhodobacterales;f__Rhodobacteraceae;g__Paracoccus;s__	taxonomic classification defined by topology and ANI	topological placement and ANI have congruent species assignments	GCF_000763885.1, s__Paracoccus versutus, 95.0, 93.44, 0.81; GCF_000518925.1, s__Paracoccus sp000518925, 95.0, 92.18, 0.74; GCF_001447385.1, s__Paracoccus sp001447385, 95.0, 91.96, 0.78; GCF_900100045.1, s__Paracoccus denitrificans, 95.0, 91.58, 0.79; GCF_016446475.1, s__Paracoccus binzhouensis, 95.0, 90.1, 0.67; GCF_900156255.1, s__Paracoccus thiocyanatus, 95.0, 89.83, 0.79; GCF_001546115.1, s__P…	97.38	11	N/A	N/A
Paracoccus_ravus_YJ057	d__Bacteria;p__Proteobacteria;c__Alphaproteobacteria;o__Rhodobacterales;f__Rhodobacteraceae;g__Paracoccus;s__Paracoccus ravus	GCF_004522175.1	95.0	d__Bacteria;p__Proteobacteria;c__Alphaproteobacteria;o__Rhodobacterales;f__Rhodobacteraceae;g__Paracoccus;s__Paracoccus ravus	100.0	1.0	GCF_004522175.1	95.0	d__Bacteria;p__Proteobacteria;c__Alphaproteobacteria;o__Rhodobacterales;f__Rhodobacteraceae;g__Paracoccus;s__Paracoccus ravus	100.0	1.0	d__Bacteria;p__Proteobacteria;c__Alphaproteobacteria;o__Rhodobacterales;f__Rhodobacteraceae;g__Paracoccus;s__	taxonomic classification defined by topology and ANI	topological placement and ANI have congruent species assignments	GCF_009711205.1, s__Paracoccus litorisediminis, 95.0, 84.52, 0.66; GCF_009711225.1, s__Paracoccus aestuariivivens, 95.0, 83.46, 0.62; GCF_000518925.1, s__Paracoccus sp000518925, 95.0, 82.57, 0.54; GCF_009711185.1, s__Paracoccus limosus, 95.0, 82.53, 0.55; GCF_003337565.1, s__Paracoccus lutimaris, 95.0, 82.5, 0.51; GCF_008824185.1, s__Paracoccus pantotrophus, 95.0, 82.38, 0.54; GCF_001546115.1, s_…	97.52	11	N/A	N/A
Paracoccus_salipaludis_WN007	d__Bacteria;p__Proteobacteria;c__Alphaproteobacteria;o__Rhodobacterales;f__Rhodobacteraceae;g__Paracoccus;s__Paracoccus salipaludis	GCF_002287065.1	95.0	d__Bacteria;p__Proteobacteria;c__Alphaproteobacteria;o__Rhodobacterales;f__Rhodobacteraceae;g__Paracoccus;s__Paracoccus salipaludis	100.0	1.0	GCF_002287065.1	95.0	d__Bacteria;p__Proteobacteria;c__Alphaproteobacteria;o__Rhodobacterales;f__Rhodobacteraceae;g__Paracoccus;s__Paracoccus salipaludis	100.0	1.0	d__Bacteria;p__Proteobacteria;c__Alphaproteobacteria;o__Rhodobacterales;f__Rhodobacteraceae;g__Paracoccus;s__	taxonomic classification defined by topology and ANI	topological placement and ANI have congruent species assignments	GCF_900102885.1, s__Paracoccus chinensis, 95.0, 90.92, 0.79; GCF_016617715.1, s__Paracoccus sp014164625, 95.0, 87.1, 0.71; GCF_900142875.1, s__Paracoccus solventivorans, 95.0, 83.68, 0.61; GCF_000763805.1, s__Paracoccus sphaerophysae, 95.0, 83.64, 0.67; GCF_003286075.1, s__Paracoccus endophyticus, 95.0, 83.38, 0.67; GCF_900106665.1, s__Paracoccus sanguinis, 95.0, 83.37, 0.64; GCF_004522155.1, s__…	96.07	11	N/A	N/A
Paracoccus_saliphilus_DSM18447T	d__Bacteria;p__Proteobacteria;c__Alphaproteobacteria;o__Rhodobacterales;f__Rhodobacteraceae;g__Paracoccus;s__Paracoccus saliphilus	GCA_900156835.1	95.0	d__Bacteria;p__Proteobacteria;c__Alphaproteobacteria;o__Rhodobacterales;f__Rhodobacteraceae;g__Paracoccus;s__Paracoccus saliphilus	100.0	1.0	GCA_900156835.1	95.0	d__Bacteria;p__Proteobacteria;c__Alphaproteobacteria;o__Rhodobacterales;f__Rhodobacteraceae;g__Paracoccus;s__Paracoccus saliphilus	100.0	1.0	d__Bacteria;p__Proteobacteria;c__Alphaproteobacteria;o__Rhodobacterales;f__Rhodobacteraceae;g__Paracoccus;s__	taxonomic classification defined by topology and ANI	topological placement and ANI have congruent species assignments	GCF_003007735.2, s__Paracoccus marinus_A, 95.0, 89.2, 0.78; GCF_003697785.1, s__Paracoccus alkanivorans, 95.0, 86.84, 0.65; GCF_003591515.1, s__Paracoccus sp003591515, 95.0, 81.33, 0.49; GCF_018860165.1, s__Paracoccus sp018860165, 95.0, 81.26, 0.5; GCF_003709565.1, s__Paracoccus siganidrum, 95.0, 81.21, 0.46; GCF_900110285.1, s__Paracoccus alcaliphilus, 95.0, 80.87, 0.41; GCF_900111675.1, s__Para…	97.66	11	N/A	N/A
Paracoccus_saliphilus_strain_CCTCC_AB_2016131	d__Bacteria;p__Proteobacteria;c__Alphaproteobacteria;o__Rhodobacterales;f__Rhodobacteraceae;g__Paracoccus;s__Paracoccus saliphilus_A	GCA_003255745.1	95.0	d__Bacteria;p__Proteobacteria;c__Alphaproteobacteria;o__Rhodobacterales;f__Rhodobacteraceae;g__Paracoccus;s__Paracoccus saliphilus_A	100.0	0.99	GCA_003255745.1	95.0	d__Bacteria;p__Proteobacteria;c__Alphaproteobacteria;o__Rhodobacterales;f__Rhodobacteraceae;g__Paracoccus;s__Paracoccus saliphilus_A	100.0	0.99	d__Bacteria;p__Proteobacteria;c__Alphaproteobacteria;o__Rhodobacterales;f__Rhodobacteraceae;g__Paracoccus;s__	taxonomic classification defined by topology and ANI	topological placement and ANI have congruent species assignments	GCF_006151785.1, s__Paracoccus marcusii, 95.0, 84.26, 0.63; GCF_005048265.1, s__Paracoccus hibiscisoli, 95.0, 84.21, 0.67; GCF_004683865.2, s__Paracoccus liaowanqingii, 95.0, 84.09, 0.69; GCF_000787695.1, s__Paracoccus sp000787695, 95.0, 84.08, 0.6; GCF_003594815.1, s__Paracoccus aestuarii, 95.0, 84.02, 0.62; GCF_005048225.1, s__Paracoccus gahaiensis, 95.0, 83.98, 0.68; GCA_016869875.1, s__Paraco…	97.04	11	N/A	N/A
Paracoccus_salsus_EGI_L200073	d__Bacteria;p__Proteobacteria;c__Alphaproteobacteria;o__Rhodobacterales;f__Rhodobacteraceae;g__Paracoccus;s__	N/A	N/A	N/A	N/A	N/A	GCF_017744015.1	95.0	d__Bacteria;p__Proteobacteria;c__Alphaproteobacteria;o__Rhodobacterales;f__Rhodobacteraceae;g__Paracoccus;s__Paracoccus sp002732665	82.67	0.69	d__Bacteria;p__Proteobacteria;c__Alphaproteobacteria;o__Rhodobacterales;f__Rhodobacteraceae;g__Paracoccus;s__	taxonomic classification defined by topology and ANI	classification based on placement in class-level tree	GCF_018860165.1, s__Paracoccus sp018860165, 95.0, 82.81, 0.68; GCF_003709565.1, s__Paracoccus siganidrum, 95.0, 82.34, 0.65; GCA_002294185.1, s__Paracoccus sp002294185, 95.0, 81.69, 0.62; GCF_900631945.1, s__Paracoccus haematequi, 95.0, 81.51, 0.58; GCF_005048225.1, s__Paracoccus gahaiensis, 95.0, 81.41, 0.59; GCF_900111675.1, s__Paracoccus homiensis, 95.0, 81.32, 0.61; GCF_004683865.2, s__Paraco…	96.25	11	0.990969990541482	Genome not assigned to closest species as it falls outside its pre-defined ANI radius
Paracoccus_sanguinis_10990	d__Bacteria;p__Proteobacteria;c__Alphaproteobacteria;o__Rhodobacterales;f__Rhodobacteraceae;g__Paracoccus;s__Paracoccus sanguinis	GCF_900106665.1	95.0	d__Bacteria;p__Proteobacteria;c__Alphaproteobacteria;o__Rhodobacterales;f__Rhodobacteraceae;g__Paracoccus;s__Paracoccus sanguinis	96.46	0.9	GCF_900106665.1	95.0	d__Bacteria;p__Proteobacteria;c__Alphaproteobacteria;o__Rhodobacterales;f__Rhodobacteraceae;g__Paracoccus;s__Paracoccus sanguinis	96.46	0.9	d__Bacteria;p__Proteobacteria;c__Alphaproteobacteria;o__Rhodobacterales;f__Rhodobacteraceae;g__Paracoccus;s__	taxonomic classification defined by topology and ANI	topological placement and ANI have congruent species assignments	GCF_000763805.1, s__Paracoccus sphaerophysae, 95.0, 85.66, 0.71; GCF_002287065.1, s__Paracoccus salipaludis, 95.0, 83.48, 0.67; GCF_900142875.1, s__Paracoccus solventivorans, 95.0, 83.27, 0.62; GCF_002105555.1, s__Paracoccus contaminans, 95.0, 83.08, 0.62; GCF_004522155.1, s__Paracoccus luteus, 95.0, 83.06, 0.65; GCF_016617715.1, s__Paracoccus sp014164625, 95.0, 82.89, 0.63; GCF_900102885.1, s__P…	92.2	11	N/A	N/A
Paracoccus_sanguinis_39524	d__Bacteria;p__Proteobacteria;c__Alphaproteobacteria;o__Rhodobacterales;f__Rhodobacteraceae;g__Paracoccus;s__Paracoccus sanguinis	GCF_900106665.1	95.0	d__Bacteria;p__Proteobacteria;c__Alphaproteobacteria;o__Rhodobacterales;f__Rhodobacteraceae;g__Paracoccus;s__Paracoccus sanguinis	99.98	0.99	GCF_900106665.1	95.0	d__Bacteria;p__Proteobacteria;c__Alphaproteobacteria;o__Rhodobacterales;f__Rhodobacteraceae;g__Paracoccus;s__Paracoccus sanguinis	99.98	0.99	d__Bacteria;p__Proteobacteria;c__Alphaproteobacteria;o__Rhodobacterales;f__Rhodobacteraceae;g__Paracoccus;s__	taxonomic classification defined by topology and ANI	topological placement and ANI have congruent species assignments	GCF_000763805.1, s__Paracoccus sphaerophysae, 95.0, 85.87, 0.71; GCF_002287065.1, s__Paracoccus salipaludis, 95.0, 83.43, 0.64; GCF_900142875.1, s__Paracoccus solventivorans, 95.0, 83.19, 0.59; GCF_900102885.1, s__Paracoccus chinensis, 95.0, 83.02, 0.6; GCF_004522155.1, s__Paracoccus luteus, 95.0, 83.01, 0.64; GCF_002105555.1, s__Paracoccus contaminans, 95.0, 82.84, 0.63; GCF_016617715.1, s__Para…	96.62	11	N/A	N/A
Paracoccus_sanguinis_4681	d__Bacteria;p__Proteobacteria;c__Alphaproteobacteria;o__Rhodobacterales;f__Rhodobacteraceae;g__Paracoccus;s__Paracoccus sanguinis	GCF_900106665.1	95.0	d__Bacteria;p__Proteobacteria;c__Alphaproteobacteria;o__Rhodobacterales;f__Rhodobacteraceae;g__Paracoccus;s__Paracoccus sanguinis	96.17	0.84	GCF_900106665.1	95.0	d__Bacteria;p__Proteobacteria;c__Alphaproteobacteria;o__Rhodobacterales;f__Rhodobacteraceae;g__Paracoccus;s__Paracoccus sanguinis	96.17	0.84	d__Bacteria;p__Proteobacteria;c__Alphaproteobacteria;o__Rhodobacterales;f__Rhodobacteraceae;g__Paracoccus;s__	taxonomic classification defined by topology and ANI	topological placement and ANI have congruent species assignments	GCF_000763805.1, s__Paracoccus sphaerophysae, 95.0, 85.74, 0.7; GCF_002105555.1, s__Paracoccus contaminans, 95.0, 83.36, 0.65; GCF_900142875.1, s__Paracoccus solventivorans, 95.0, 83.28, 0.59; GCF_002287065.1, s__Paracoccus salipaludis, 95.0, 83.24, 0.65; GCF_004522155.1, s__Paracoccus luteus, 95.0, 83.2, 0.65; GCF_007018965.1, s__Paracoccus marinus, 95.0, 83.01, 0.61; GCF_900102885.1, s__Paracoc…	96.96	11	N/A	N/A
Paracoccus_sanguinis_5503	d__Bacteria;p__Proteobacteria;c__Alphaproteobacteria;o__Rhodobacterales;f__Rhodobacteraceae;g__Paracoccus;s__Paracoccus sanguinis	GCF_900106665.1	95.0	d__Bacteria;p__Proteobacteria;c__Alphaproteobacteria;o__Rhodobacterales;f__Rhodobacteraceae;g__Paracoccus;s__Paracoccus sanguinis	96.0	0.81	GCF_900106665.1	95.0	d__Bacteria;p__Proteobacteria;c__Alphaproteobacteria;o__Rhodobacterales;f__Rhodobacteraceae;g__Paracoccus;s__Paracoccus sanguinis	96.0	0.81	d__Bacteria;p__Proteobacteria;c__Alphaproteobacteria;o__Rhodobacterales;f__Rhodobacteraceae;g__Paracoccus;s__	taxonomic classification defined by topology and ANI	topological placement and ANI have congruent species assignments	GCF_000763805.1, s__Paracoccus sphaerophysae, 95.0, 85.87, 0.69; GCF_002287065.1, s__Paracoccus salipaludis, 95.0, 83.35, 0.61; GCF_002105555.1, s__Paracoccus contaminans, 95.0, 83.21, 0.66; GCF_900142875.1, s__Paracoccus solventivorans, 95.0, 83.13, 0.57; GCF_004522155.1, s__Paracoccus luteus, 95.0, 83.12, 0.62; GCF_007018965.1, s__Paracoccus marinus, 95.0, 82.83, 0.59; GCF_900102885.1, s__Parac…	96.49	11	N/A	N/A
Paracoccus_sanguinis_DSM_29303	d__Bacteria;p__Proteobacteria;c__Alphaproteobacteria;o__Rhodobacterales;f__Rhodobacteraceae;g__Paracoccus;s__Paracoccus sanguinis	GCF_900106665.1	95.0	d__Bacteria;p__Proteobacteria;c__Alphaproteobacteria;o__Rhodobacterales;f__Rhodobacteraceae;g__Paracoccus;s__Paracoccus sanguinis	100.0	1.0	GCF_900106665.1	95.0	d__Bacteria;p__Proteobacteria;c__Alphaproteobacteria;o__Rhodobacterales;f__Rhodobacteraceae;g__Paracoccus;s__Paracoccus sanguinis	100.0	1.0	d__Bacteria;p__Proteobacteria;c__Alphaproteobacteria;o__Rhodobacterales;f__Rhodobacteraceae;g__Paracoccus;s__	taxonomic classification defined by topology and ANI	topological placement and ANI have congruent species assignments	GCF_000763805.1, s__Paracoccus sphaerophysae, 95.0, 85.83, 0.77; GCF_002287065.1, s__Paracoccus salipaludis, 95.0, 83.37, 0.64; GCF_900142875.1, s__Paracoccus solventivorans, 95.0, 83.07, 0.63; GCF_004522155.1, s__Paracoccus luteus, 95.0, 82.98, 0.69; GCF_900102885.1, s__Paracoccus chinensis, 95.0, 82.85, 0.61; GCF_002105555.1, s__Paracoccus contaminans, 95.0, 82.75, 0.7; GCF_016617715.1, s__Para…	97.56	11	N/A	N/A
Paracoccus_sanguinis_OM2164	d__Bacteria;p__Proteobacteria;c__Alphaproteobacteria;o__Rhodobacterales;f__Rhodobacteraceae;g__Paracoccus;s__Paracoccus sanguinis	GCF_900106665.1	95.0	d__Bacteria;p__Proteobacteria;c__Alphaproteobacteria;o__Rhodobacterales;f__Rhodobacteraceae;g__Paracoccus;s__Paracoccus sanguinis	96.89	0.91	GCF_900106665.1	95.0	d__Bacteria;p__Proteobacteria;c__Alphaproteobacteria;o__Rhodobacterales;f__Rhodobacteraceae;g__Paracoccus;s__Paracoccus sanguinis	96.89	0.91	d__Bacteria;p__Proteobacteria;c__Alphaproteobacteria;o__Rhodobacterales;f__Rhodobacteraceae;g__Paracoccus;s__	taxonomic classification defined by topology and ANI	topological placement and ANI have congruent species assignments	GCF_000763805.1, s__Paracoccus sphaerophysae, 95.0, 85.96, 0.76; GCF_002287065.1, s__Paracoccus salipaludis, 95.0, 83.43, 0.65; GCF_900142875.1, s__Paracoccus solventivorans, 95.0, 83.25, 0.62; GCF_004522155.1, s__Paracoccus luteus, 95.0, 83.24, 0.67; GCF_900102885.1, s__Paracoccus chinensis, 95.0, 83.01, 0.64; GCF_016617715.1, s__Paracoccus sp014164625, 95.0, 82.85, 0.62; GCF_002105555.1, s__Par…	97.44	11	N/A	N/A
Paracoccus_sediminilitoris_DSL-16	d__Bacteria;p__Proteobacteria;c__Alphaproteobacteria;o__Rhodobacterales;f__Rhodobacteraceae;g__Paracoccus;s__Paracoccus sediminilitoris	GCF_003259195.1	95.0	d__Bacteria;p__Proteobacteria;c__Alphaproteobacteria;o__Rhodobacterales;f__Rhodobacteraceae;g__Paracoccus;s__Paracoccus sediminilitoris	100.0	1.0	GCF_003259195.1	95.0	d__Bacteria;p__Proteobacteria;c__Alphaproteobacteria;o__Rhodobacterales;f__Rhodobacteraceae;g__Paracoccus;s__Paracoccus sediminilitoris	100.0	1.0	d__Bacteria;p__Proteobacteria;c__Alphaproteobacteria;o__Rhodobacterales;f__Rhodobacteraceae;g__Paracoccus;s__	taxonomic classification defined by topology and ANI	topological placement and ANI have congruent species assignments	GCF_003056335.1, s__Paracoccus indicus, 95.0, 89.48, 0.79; GCF_005048265.1, s__Paracoccus hibiscisoli, 95.0, 84.02, 0.69; GCF_006151785.1, s__Paracoccus marcusii, 95.0, 83.96, 0.68; GCF_000787695.1, s__Paracoccus sp000787695, 95.0, 83.81, 0.64; GCF_003594815.1, s__Paracoccus aestuarii, 95.0, 83.77, 0.66; GCF_003590715.1, s__Paracoccus sp003590715, 95.0, 83.73, 0.66; GCF_004683865.2, s__Paracoccus…	97.8	11	N/A	N/A
Paracoccus_sediminis_CMB17	d__Bacteria;p__Proteobacteria;c__Alphaproteobacteria;o__Rhodobacterales;f__Rhodobacteraceae;g__Paracoccus;s__Paracoccus sediminis	GCF_900188295.1	95.0	d__Bacteria;p__Proteobacteria;c__Alphaproteobacteria;o__Rhodobacterales;f__Rhodobacteraceae;g__Paracoccus;s__Paracoccus sediminis	99.99	0.99	GCF_900188295.1	95.0	d__Bacteria;p__Proteobacteria;c__Alphaproteobacteria;o__Rhodobacterales;f__Rhodobacteraceae;g__Paracoccus;s__Paracoccus sediminis	99.99	0.99	d__Bacteria;p__Proteobacteria;c__Alphaproteobacteria;o__Rhodobacterales;f__Rhodobacteraceae;g__Paracoccus;s__	taxonomic classification defined by topology and ANI	topological placement and ANI have congruent species assignments	GCF_009708075.1, s__Paracoccus lichenicola, 95.0, 86.93, 0.69; GCF_017315735.1, s__Paracoccus sp017315735, 95.0, 86.82, 0.72; GCF_900631945.1, s__Paracoccus haematequi, 95.0, 86.55, 0.72; GCF_014642735.1, s__Paracoccus acridae, 95.0, 86.16, 0.71; GCF_017356265.1, s__Paracoccus fontiphilus, 95.0, 86.1, 0.69; GCF_004310345.1, s__Paracoccus subflavus, 95.0, 85.77, 0.71; GCF_014656455.1, s__Paracoccu…	97.78	11	N/A	N/A
Paracoccus_sediminis_DSM_26170	d__Bacteria;p__Proteobacteria;c__Alphaproteobacteria;o__Rhodobacterales;f__Rhodobacteraceae;g__Paracoccus;s__Paracoccus sediminis	GCF_900188295.1	95.0	d__Bacteria;p__Proteobacteria;c__Alphaproteobacteria;o__Rhodobacterales;f__Rhodobacteraceae;g__Paracoccus;s__Paracoccus sediminis	100.0	1.0	GCF_900188295.1	95.0	d__Bacteria;p__Proteobacteria;c__Alphaproteobacteria;o__Rhodobacterales;f__Rhodobacteraceae;g__Paracoccus;s__Paracoccus sediminis	100.0	1.0	d__Bacteria;p__Proteobacteria;c__Alphaproteobacteria;o__Rhodobacterales;f__Rhodobacteraceae;g__Paracoccus;s__	taxonomic classification defined by topology and ANI	topological placement and ANI have congruent species assignments	GCF_009708075.1, s__Paracoccus lichenicola, 95.0, 86.87, 0.68; GCF_017315735.1, s__Paracoccus sp017315735, 95.0, 86.76, 0.71; GCF_900631945.1, s__Paracoccus haematequi, 95.0, 86.45, 0.7; GCF_014642735.1, s__Paracoccus acridae, 95.0, 86.19, 0.69; GCF_017356265.1, s__Paracoccus fontiphilus, 95.0, 86.03, 0.68; GCF_004310345.1, s__Paracoccus subflavus, 95.0, 85.8, 0.72; GCF_014656455.1, s__Paracoccus…	97.78	11	N/A	N/A
Paracoccus_seriniphilus_DSM14827T	d__Bacteria;p__Proteobacteria;c__Alphaproteobacteria;o__Rhodobacterales;f__Rhodobacteraceae;g__Paracoccus;s__Paracoccus seriniphilus	GCF_900199195.1	95.0	d__Bacteria;p__Proteobacteria;c__Alphaproteobacteria;o__Rhodobacterales;f__Rhodobacteraceae;g__Paracoccus;s__Paracoccus seriniphilus	100.0	1.0	GCF_900199195.1	95.0	d__Bacteria;p__Proteobacteria;c__Alphaproteobacteria;o__Rhodobacterales;f__Rhodobacteraceae;g__Paracoccus;s__Paracoccus seriniphilus	100.0	1.0	d__Bacteria;p__Proteobacteria;c__Alphaproteobacteria;o__Rhodobacterales;f__Rhodobacteraceae;g__Paracoccus;s__	taxonomic classification defined by topology and ANI	topological placement and ANI have congruent species assignments	GCF_900111675.1, s__Paracoccus homiensis, 95.0, 80.76, 0.51; GCF_018860165.1, s__Paracoccus sp018860165, 95.0, 80.47, 0.49; GCF_017744015.1, s__Paracoccus sp002732665, 95.0, 80.37, 0.48; GCF_900110285.1, s__Paracoccus alcaliphilus, 95.0, 80.33, 0.4; GCF_003709565.1, s__Paracoccus siganidrum, 95.0, 80.12, 0.44; GCF_004335005.1, s__Paracoccus sp004335005, 95.0, 80.03, 0.39; GCA_002294185.1, s__Para…	95.77	11	N/A	N/A
Paracoccus_shandongensis_wg2	d__Bacteria;p__Proteobacteria;c__Alphaproteobacteria;o__Rhodobacterales;f__Rhodobacteraceae;g__Paracoccus;s__Paracoccus sp017315735	GCF_017315735.1	95.0	d__Bacteria;p__Proteobacteria;c__Alphaproteobacteria;o__Rhodobacterales;f__Rhodobacteraceae;g__Paracoccus;s__Paracoccus sp017315735	100.0	1.0	GCF_017315735.1	95.0	d__Bacteria;p__Proteobacteria;c__Alphaproteobacteria;o__Rhodobacterales;f__Rhodobacteraceae;g__Paracoccus;s__Paracoccus sp017315735	100.0	1.0	d__Bacteria;p__Proteobacteria;c__Alphaproteobacteria;o__Rhodobacterales;f__Rhodobacteraceae;g__Paracoccus;s__	taxonomic classification defined by topology and ANI	topological placement and ANI have congruent species assignments	GCF_009708075.1, s__Paracoccus lichenicola, 95.0, 91.41, 0.77; GCF_017356265.1, s__Paracoccus fontiphilus, 95.0, 88.69, 0.72; GCF_900631945.1, s__Paracoccus haematequi, 95.0, 88.33, 0.71; GCF_014642735.1, s__Paracoccus acridae, 95.0, 88.24, 0.71; GCF_014656455.1, s__Paracoccus aerius, 95.0, 87.39, 0.7; GCF_900188295.1, s__Paracoccus sediminis, 95.0, 86.76, 0.71; GCF_004310345.1, s__Paracoccus sub…	96.7	11	N/A	N/A
Paracoccus_siganidrum_DSM_26381	d__Bacteria;p__Proteobacteria;c__Alphaproteobacteria;o__Rhodobacterales;f__Rhodobacteraceae;g__Paracoccus;s__Paracoccus siganidrum	GCF_003709565.1	95.0	d__Bacteria;p__Proteobacteria;c__Alphaproteobacteria;o__Rhodobacterales;f__Rhodobacteraceae;g__Paracoccus;s__Paracoccus siganidrum	99.99	0.98	GCF_003709565.1	95.0	d__Bacteria;p__Proteobacteria;c__Alphaproteobacteria;o__Rhodobacterales;f__Rhodobacteraceae;g__Paracoccus;s__Paracoccus siganidrum	99.99	0.98	d__Bacteria;p__Proteobacteria;c__Alphaproteobacteria;o__Rhodobacterales;f__Rhodobacteraceae;g__Paracoccus;s__	taxonomic classification defined by topology and ANI	topological placement and ANI have congruent species assignments	GCF_900110285.1, s__Paracoccus alcaliphilus, 95.0, 85.61, 0.62; GCF_018860165.1, s__Paracoccus sp018860165, 95.0, 84.19, 0.56; GCF_900631945.1, s__Paracoccus haematequi, 95.0, 84.03, 0.58; GCF_008824185.1, s__Paracoccus pantotrophus, 95.0, 83.99, 0.56; GCF_000518925.1, s__Paracoccus sp000518925, 95.0, 83.81, 0.56; GCF_017315735.1, s__Paracoccus sp017315735, 95.0, 83.78, 0.58; GCF_000763885.1, s__…	96.9	11	N/A	N/A
Paracoccus_siganidrum_M26	d__Bacteria;p__Proteobacteria;c__Alphaproteobacteria;o__Rhodobacterales;f__Rhodobacteraceae;g__Paracoccus;s__Paracoccus siganidrum	GCF_003709565.1	95.0	d__Bacteria;p__Proteobacteria;c__Alphaproteobacteria;o__Rhodobacterales;f__Rhodobacteraceae;g__Paracoccus;s__Paracoccus siganidrum	100.0	1.0	GCF_003709565.1	95.0	d__Bacteria;p__Proteobacteria;c__Alphaproteobacteria;o__Rhodobacterales;f__Rhodobacteraceae;g__Paracoccus;s__Paracoccus siganidrum	100.0	1.0	d__Bacteria;p__Proteobacteria;c__Alphaproteobacteria;o__Rhodobacterales;f__Rhodobacteraceae;g__Paracoccus;s__	taxonomic classification defined by topology and ANI	topological placement and ANI have congruent species assignments	GCF_900110285.1, s__Paracoccus alcaliphilus, 95.0, 85.57, 0.66; GCF_018860165.1, s__Paracoccus sp018860165, 95.0, 84.18, 0.59; GCF_900631945.1, s__Paracoccus haematequi, 95.0, 83.99, 0.62; GCF_008824185.1, s__Paracoccus pantotrophus, 95.0, 83.96, 0.59; GCF_016446475.1, s__Paracoccus binzhouensis, 95.0, 83.74, 0.56; GCF_017315735.1, s__Paracoccus sp017315735, 95.0, 83.73, 0.62; GCF_000518925.1, s_…	97.72	11	N/A	N/A
Paracoccus_solventivorans_AS04akNAM_12	d__Bacteria;p__Proteobacteria;c__Alphaproteobacteria;o__Rhodobacterales;f__Rhodobacteraceae;g__Paracoccus;s__Paracoccus solventivorans	GCF_900142875.1	95.0	d__Bacteria;p__Proteobacteria;c__Alphaproteobacteria;o__Rhodobacterales;f__Rhodobacteraceae;g__Paracoccus;s__Paracoccus solventivorans	95.99	0.87	GCF_900142875.1	95.0	d__Bacteria;p__Proteobacteria;c__Alphaproteobacteria;o__Rhodobacterales;f__Rhodobacteraceae;g__Paracoccus;s__Paracoccus solventivorans	95.99	0.87	d__Bacteria;p__Proteobacteria;c__Alphaproteobacteria;o__Rhodobacterales;f__Rhodobacteraceae;g__Paracoccus;s__	taxonomic classification defined by topology and ANI	topological placement and ANI have congruent species assignments	GCF_900108405.1, s__Paracoccus alkenifer, 95.0, 91.34, 0.75; GCF_002287065.1, s__Paracoccus salipaludis, 95.0, 83.85, 0.64; GCF_000763805.1, s__Paracoccus sphaerophysae, 95.0, 83.8, 0.61; GCF_016617715.1, s__Paracoccus sp014164625, 95.0, 83.68, 0.63; GCF_900102885.1, s__Paracoccus chinensis, 95.0, 83.59, 0.63; GCF_004522155.1, s__Paracoccus luteus, 95.0, 83.41, 0.6; GCF_900106665.1, s__Paracoccus…	87.49	11	N/A	N/A
Paracoccus_solventivorans_DSM_6637	d__Bacteria;p__Proteobacteria;c__Alphaproteobacteria;o__Rhodobacterales;f__Rhodobacteraceae;g__Paracoccus;s__Paracoccus solventivorans	GCF_900142875.1	95.0	d__Bacteria;p__Proteobacteria;c__Alphaproteobacteria;o__Rhodobacterales;f__Rhodobacteraceae;g__Paracoccus;s__Paracoccus solventivorans	100.0	1.0	GCF_900142875.1	95.0	d__Bacteria;p__Proteobacteria;c__Alphaproteobacteria;o__Rhodobacterales;f__Rhodobacteraceae;g__Paracoccus;s__Paracoccus solventivorans	100.0	1.0	d__Bacteria;p__Proteobacteria;c__Alphaproteobacteria;o__Rhodobacterales;f__Rhodobacteraceae;g__Paracoccus;s__	taxonomic classification defined by topology and ANI	topological placement and ANI have congruent species assignments	GCF_900108405.1, s__Paracoccus alkenifer, 95.0, 91.31, 0.78; GCF_000763805.1, s__Paracoccus sphaerophysae, 95.0, 83.81, 0.63; GCF_002287065.1, s__Paracoccus salipaludis, 95.0, 83.68, 0.61; GCF_900102885.1, s__Paracoccus chinensis, 95.0, 83.59, 0.63; GCF_016617715.1, s__Paracoccus sp014164625, 95.0, 83.51, 0.62; GCF_004522155.1, s__Paracoccus luteus, 95.0, 83.39, 0.6; GCF_900106665.1, s__Paracoccu…	96.11	11	N/A	N/A
Paracoccus_sp_228	d__Bacteria;p__Proteobacteria;c__Alphaproteobacteria;o__Rhodobacterales;f__Rhodobacteraceae;g__Paracoccus;s__Paracoccus marcusii	GCF_006151785.1	95.0	d__Bacteria;p__Proteobacteria;c__Alphaproteobacteria;o__Rhodobacterales;f__Rhodobacteraceae;g__Paracoccus;s__Paracoccus marcusii	97.04	0.89	GCF_006151785.1	95.0	d__Bacteria;p__Proteobacteria;c__Alphaproteobacteria;o__Rhodobacterales;f__Rhodobacteraceae;g__Paracoccus;s__Paracoccus marcusii	97.04	0.89	d__Bacteria;p__Proteobacteria;c__Alphaproteobacteria;o__Rhodobacterales;f__Rhodobacteraceae;g__Paracoccus;s__	taxonomic classification defined by topology and ANI	topological placement and ANI have congruent species assignments	GCF_000787695.1, s__Paracoccus sp000787695, 95.0, 91.51, 0.82; GCF_005048265.1, s__Paracoccus hibiscisoli, 95.0, 88.17, 0.75; GCF_003594815.1, s__Paracoccus aestuarii, 95.0, 86.05, 0.71; GCF_004683865.2, s__Paracoccus liaowanqingii, 95.0, 85.96, 0.71; GCF_005048225.1, s__Paracoccus gahaiensis, 95.0, 85.65, 0.69; GCF_004335005.1, s__Paracoccus sp004335005, 95.0, 84.41, 0.68; GCA_003255745.1, s__Pa…	97.16	11	N/A	N/A
Paracoccus_sp_8	d__Bacteria;p__Proteobacteria;c__Alphaproteobacteria;o__Rhodobacterales;f__Rhodobacteraceae;g__Paracoccus;s__Paracoccus marcusii	GCF_006151785.1	95.0	d__Bacteria;p__Proteobacteria;c__Alphaproteobacteria;o__Rhodobacterales;f__Rhodobacteraceae;g__Paracoccus;s__Paracoccus marcusii	97.36	0.88	GCF_006151785.1	95.0	d__Bacteria;p__Proteobacteria;c__Alphaproteobacteria;o__Rhodobacterales;f__Rhodobacteraceae;g__Paracoccus;s__Paracoccus marcusii	97.36	0.88	d__Bacteria;p__Proteobacteria;c__Alphaproteobacteria;o__Rhodobacterales;f__Rhodobacteraceae;g__Paracoccus;s__	taxonomic classification defined by topology and ANI	topological placement and ANI have congruent species assignments	GCF_000787695.1, s__Paracoccus sp000787695, 95.0, 91.71, 0.8; GCF_005048265.1, s__Paracoccus hibiscisoli, 95.0, 88.32, 0.73; GCF_003594815.1, s__Paracoccus aestuarii, 95.0, 86.1, 0.7; GCF_004683865.2, s__Paracoccus liaowanqingii, 95.0, 85.84, 0.68; GCF_005048225.1, s__Paracoccus gahaiensis, 95.0, 85.48, 0.67; GCF_004335005.1, s__Paracoccus sp004335005, 95.0, 84.62, 0.65; GCA_003255745.1, s__Parac…	94.46	11	N/A	N/A
Paracoccus_sp_AK26	d__Bacteria;p__Proteobacteria;c__Alphaproteobacteria;o__Rhodobacterales;f__Rhodobacteraceae;g__Paracoccus;s__Paracoccus aeridis	GCF_014656455.1	95.0	d__Bacteria;p__Proteobacteria;c__Alphaproteobacteria;o__Rhodobacterales;f__Rhodobacteraceae;g__Paracoccus;s__Paracoccus aeridis	98.03	0.84	GCF_014656455.1	95.0	d__Bacteria;p__Proteobacteria;c__Alphaproteobacteria;o__Rhodobacterales;f__Rhodobacteraceae;g__Paracoccus;s__Paracoccus aeridis	98.03	0.84	d__Bacteria;p__Proteobacteria;c__Alphaproteobacteria;o__Rhodobacterales;f__Rhodobacteraceae;g__Paracoccus;s__	taxonomic classification defined by topology and ANI	topological placement and ANI have congruent species assignments	GCF_014642735.1, s__Paracoccus acridae, 95.0, 89.16, 0.77; GCF_017315735.1, s__Paracoccus sp017315735, 95.0, 87.57, 0.73; GCF_009708075.1, s__Paracoccus lichenicola, 95.0, 87.25, 0.7; GCF_900631945.1, s__Paracoccus haematequi, 95.0, 87.11, 0.71; GCF_017356265.1, s__Paracoccus fontiphilus, 95.0, 87.02, 0.7; GCF_900188295.1, s__Paracoccus sediminis, 95.0, 85.46, 0.67; GCF_004310345.1, s__Paracoccus…	96.78	11	N/A	N/A
Paracoccus_sp_Arc7-R13	d__Bacteria;p__Proteobacteria;c__Alphaproteobacteria;o__Rhodobacterales;f__Rhodobacteraceae;g__Paracoccus;s__Paracoccus marcusii	GCF_006151785.1	95.0	d__Bacteria;p__Proteobacteria;c__Alphaproteobacteria;o__Rhodobacterales;f__Rhodobacteraceae;g__Paracoccus;s__Paracoccus marcusii	99.46	0.93	GCF_006151785.1	95.0	d__Bacteria;p__Proteobacteria;c__Alphaproteobacteria;o__Rhodobacterales;f__Rhodobacteraceae;g__Paracoccus;s__Paracoccus marcusii	99.46	0.93	d__Bacteria;p__Proteobacteria;c__Alphaproteobacteria;o__Rhodobacterales;f__Rhodobacteraceae;g__Paracoccus;s__	taxonomic classification defined by topology and ANI	topological placement and ANI have congruent species assignments	GCF_000787695.1, s__Paracoccus sp000787695, 95.0, 91.6, 0.8; GCF_005048265.1, s__Paracoccus hibiscisoli, 95.0, 88.26, 0.74; GCF_003594815.1, s__Paracoccus aestuarii, 95.0, 86.22, 0.71; GCF_004683865.2, s__Paracoccus liaowanqingii, 95.0, 85.93, 0.7; GCF_005048225.1, s__Paracoccus gahaiensis, 95.0, 85.72, 0.68; GCF_004335005.1, s__Paracoccus sp004335005, 95.0, 84.44, 0.67; GCA_003255745.1, s__Parac…	97.12	11	N/A	N/A
Paracoccus_sp_BP8	d__Bacteria;p__Proteobacteria;c__Alphaproteobacteria;o__Rhodobacterales;f__Rhodobacteraceae;g__Paracoccus;s__Paracoccus sp000518925	GCF_000518925.1	95.0	d__Bacteria;p__Proteobacteria;c__Alphaproteobacteria;o__Rhodobacterales;f__Rhodobacteraceae;g__Paracoccus;s__Paracoccus sp000518925	98.71	0.92	GCF_000518925.1	95.0	d__Bacteria;p__Proteobacteria;c__Alphaproteobacteria;o__Rhodobacterales;f__Rhodobacteraceae;g__Paracoccus;s__Paracoccus sp000518925	98.71	0.92	d__Bacteria;p__Proteobacteria;c__Alphaproteobacteria;o__Rhodobacterales;f__Rhodobacteraceae;g__Paracoccus;s__	taxonomic classification defined by topology and ANI	topological placement and ANI have congruent species assignments	GCF_008824185.1, s__Paracoccus pantotrophus, 95.0, 91.84, 0.72; GCF_001447385.1, s__Paracoccus sp001447385, 95.0, 91.76, 0.73; GCF_016446475.1, s__Paracoccus binzhouensis, 95.0, 91.49, 0.69; GCF_900100045.1, s__Paracoccus denitrificans, 95.0, 90.87, 0.77; GCF_000763885.1, s__Paracoccus versutus, 95.0, 90.68, 0.73; GCF_900156255.1, s__Paracoccus thiocyanatus, 95.0, 88.87, 0.68; GCF_001546115.1, s_…	86.28	11	N/A	N/A
Paracoccus_sp_Bin06_029	d__Bacteria;p__Proteobacteria;c__Alphaproteobacteria;o__Rhodobacterales;f__Rhodobacteraceae;g__Paracoccus;s__Paracoccus sp002294185	GCA_002294185.1	95.0	d__Bacteria;p__Proteobacteria;c__Alphaproteobacteria;o__Rhodobacterales;f__Rhodobacteraceae;g__Paracoccus;s__Paracoccus sp002294185	99.26	0.85	GCA_002294185.1	95.0	d__Bacteria;p__Proteobacteria;c__Alphaproteobacteria;o__Rhodobacterales;f__Rhodobacteraceae;g__Paracoccus;s__Paracoccus sp002294185	99.26	0.85	d__Bacteria;p__Proteobacteria;c__Alphaproteobacteria;o__Rhodobacterales;f__Rhodobacteraceae;g__Paracoccus;s__	taxonomic classification defined by topology and ANI	topological placement and ANI have congruent species assignments	GCF_018860165.1, s__Paracoccus sp018860165, 95.0, 82.69, 0.61; GCF_003709565.1, s__Paracoccus siganidrum, 95.0, 82.43, 0.62; GCF_017744015.1, s__Paracoccus sp002732665, 95.0, 81.81, 0.62; GCF_900631945.1, s__Paracoccus haematequi, 95.0, 81.8, 0.59; GCF_017315735.1, s__Paracoccus sp017315735, 95.0, 81.58, 0.57; GCF_009708075.1, s__Paracoccus lichenicola, 95.0, 81.55, 0.56; GCF_014642735.1, s__Para…	79.41	11	N/A	N/A
Paracoccus_sp_C2R09	d__Bacteria;p__Proteobacteria;c__Alphaproteobacteria;o__Rhodobacterales;f__Rhodobacteraceae;g__Paracoccus;s__Paracoccus sp018860625	GCF_018860625.1	95.0	d__Bacteria;p__Proteobacteria;c__Alphaproteobacteria;o__Rhodobacterales;f__Rhodobacteraceae;g__Paracoccus;s__Paracoccus sp018860625	100.0	1.0	GCF_018860625.1	95.0	d__Bacteria;p__Proteobacteria;c__Alphaproteobacteria;o__Rhodobacterales;f__Rhodobacteraceae;g__Paracoccus;s__Paracoccus sp018860625	100.0	1.0	d__Bacteria;p__Proteobacteria;c__Alphaproteobacteria;o__Rhodobacterales;f__Rhodobacteraceae;g__Paracoccus;s__	taxonomic classification defined by topology and ANI	topological placement and ANI have congruent species assignments	GCF_000420145.1, s__Paracoccus zeaxanthinifaciens, 95.0, 90.31, 0.87; GCF_003594815.1, s__Paracoccus aestuarii, 95.0, 83.82, 0.6; GCF_004683865.2, s__Paracoccus liaowanqingii, 95.0, 83.46, 0.64; GCF_005048265.1, s__Paracoccus hibiscisoli, 95.0, 83.4, 0.62; GCF_003056335.1, s__Paracoccus indicus, 95.0, 83.34, 0.66; GCF_005048225.1, s__Paracoccus gahaiensis, 95.0, 83.26, 0.65; GCF_006151785.1, s__P…	97.64	11	N/A	N/A
Paracoccus_sp_Cel_metabat.bin.9	d__Bacteria;p__Proteobacteria;c__Alphaproteobacteria;o__Rhodobacterales;f__Rhodobacteraceae;g__Paracoccus;s__Paracoccus sp002359815	GCF_016919705.1	95.0	d__Bacteria;p__Proteobacteria;c__Alphaproteobacteria;o__Rhodobacterales;f__Rhodobacteraceae;g__Paracoccus;s__Paracoccus sp002359815	99.7	0.95	GCF_016919705.1	95.0	d__Bacteria;p__Proteobacteria;c__Alphaproteobacteria;o__Rhodobacterales;f__Rhodobacteraceae;g__Paracoccus;s__Paracoccus sp002359815	99.7	0.95	d__Bacteria;p__Proteobacteria;c__Alphaproteobacteria;o__Rhodobacterales;f__Rhodobacteraceae;g__Paracoccus;s__	taxonomic classification defined by topology and ANI	topological placement and ANI have congruent species assignments	GCF_900100045.1, s__Paracoccus denitrificans, 95.0, 86.77, 0.76; GCF_001447385.1, s__Paracoccus sp001447385, 95.0, 86.49, 0.72; GCF_000763885.1, s__Paracoccus versutus, 95.0, 86.48, 0.73; GCF_008824185.1, s__Paracoccus pantotrophus, 95.0, 86.46, 0.73; GCF_000518925.1, s__Paracoccus sp000518925, 95.0, 86.18, 0.7; GCF_900156255.1, s__Paracoccus thiocyanatus, 95.0, 85.59, 0.71; GCF_016446475.1, s__P…	97.02	11	N/A	N/A
Paracoccus_sp_DK398	d__Bacteria;p__Proteobacteria;c__Alphaproteobacteria;o__Rhodobacterales;f__Rhodobacteraceae;g__Paracoccus;s__Paracoccus sp009711265	GCF_009711265.1	95.0	d__Bacteria;p__Proteobacteria;c__Alphaproteobacteria;o__Rhodobacterales;f__Rhodobacteraceae;g__Paracoccus;s__Paracoccus sp009711265	100.0	1.0	GCF_009711265.1	95.0	d__Bacteria;p__Proteobacteria;c__Alphaproteobacteria;o__Rhodobacterales;f__Rhodobacteraceae;g__Paracoccus;s__Paracoccus sp009711265	100.0	1.0	d__Bacteria;p__Proteobacteria;c__Alphaproteobacteria;o__Rhodobacterales;f__Rhodobacteraceae;g__Paracoccus;s__	taxonomic classification defined by topology and ANI	topological placement and ANI have congruent species assignments	GCF_900182695.1, s__Paracoccus laeviglucosivorans, 95.0, 85.67, 0.65; GCF_009711185.1, s__Paracoccus limosus, 95.0, 84.51, 0.67; GCF_000622145.1, s__Paracoccus yeei, 96.0533, 83.87, 0.62; GCF_003337565.1, s__Paracoccus lutimaris, 95.0, 83.52, 0.58; GCF_016446475.1, s__Paracoccus binzhouensis, 95.0, 83.42, 0.57; GCF_003285265.1, s__Paracoccus mutanolyticus, 96.0533, 83.3, 0.64; GCF_001546115.1, s_…	97.78	11	N/A	N/A
Paracoccus_sp_DK608	d__Bacteria;p__Proteobacteria;c__Alphaproteobacteria;o__Rhodobacterales;f__Rhodobacteraceae;g__Paracoccus;s__Paracoccus sp009711265	GCF_009711265.1	95.0	d__Bacteria;p__Proteobacteria;c__Alphaproteobacteria;o__Rhodobacterales;f__Rhodobacteraceae;g__Paracoccus;s__Paracoccus sp009711265	100.0	1.0	GCF_009711265.1	95.0	d__Bacteria;p__Proteobacteria;c__Alphaproteobacteria;o__Rhodobacterales;f__Rhodobacteraceae;g__Paracoccus;s__Paracoccus sp009711265	100.0	1.0	d__Bacteria;p__Proteobacteria;c__Alphaproteobacteria;o__Rhodobacterales;f__Rhodobacteraceae;g__Paracoccus;s__	taxonomic classification defined by topology and ANI	topological placement and ANI have congruent species assignments	GCF_900182695.1, s__Paracoccus laeviglucosivorans, 95.0, 85.61, 0.66; GCF_009711185.1, s__Paracoccus limosus, 95.0, 84.43, 0.67; GCF_000622145.1, s__Paracoccus yeei, 96.0533, 83.82, 0.62; GCF_003337565.1, s__Paracoccus lutimaris, 95.0, 83.63, 0.58; GCF_016446475.1, s__Paracoccus binzhouensis, 95.0, 83.43, 0.57; GCF_000763885.1, s__Paracoccus versutus, 95.0, 83.33, 0.57; GCF_003285265.1, s__Paraco…	97.78	11	N/A	N/A
Paracoccus_sp_ERR599112_bin	d__Bacteria;p__Proteobacteria;c__Alphaproteobacteria;o__Rhodobacterales;f__Rhodobacteraceae;g__Paracoccus;s__Paracoccus sp002294185	GCA_002294185.1	95.0	d__Bacteria;p__Proteobacteria;c__Alphaproteobacteria;o__Rhodobacterales;f__Rhodobacteraceae;g__Paracoccus;s__Paracoccus sp002294185	99.84	0.96	GCA_002294185.1	95.0	d__Bacteria;p__Proteobacteria;c__Alphaproteobacteria;o__Rhodobacterales;f__Rhodobacteraceae;g__Paracoccus;s__Paracoccus sp002294185	99.84	0.96	d__Bacteria;p__Proteobacteria;c__Alphaproteobacteria;o__Rhodobacterales;f__Rhodobacteraceae;g__Paracoccus;s__	taxonomic classification defined by topology and ANI	topological placement and ANI have congruent species assignments	GCF_018860165.1, s__Paracoccus sp018860165, 95.0, 82.74, 0.64; GCF_003709565.1, s__Paracoccus siganidrum, 95.0, 82.55, 0.66; GCF_900631945.1, s__Paracoccus haematequi, 95.0, 82.03, 0.6; GCF_017744015.1, s__Paracoccus sp002732665, 95.0, 81.96, 0.65; GCF_017315735.1, s__Paracoccus sp017315735, 95.0, 81.93, 0.6; GCF_017356265.1, s__Paracoccus fontiphilus, 95.0, 81.75, 0.57; GCF_009708075.1, s__Parac…	96.94	11	N/A	N/A
Paracoccus_sp_FO-3_FO-3	d__Bacteria;p__Proteobacteria;c__Alphaproteobacteria;o__Rhodobacterales;f__Rhodobacteraceae;g__Paracoccus;s__Paracoccus versutus	GCF_000763885.1	95.0	d__Bacteria;p__Proteobacteria;c__Alphaproteobacteria;o__Rhodobacterales;f__Rhodobacteraceae;g__Paracoccus;s__Paracoccus versutus	98.51	0.84	GCF_000763885.1	95.0	d__Bacteria;p__Proteobacteria;c__Alphaproteobacteria;o__Rhodobacterales;f__Rhodobacteraceae;g__Paracoccus;s__Paracoccus versutus	98.51	0.84	d__Bacteria;p__Proteobacteria;c__Alphaproteobacteria;o__Rhodobacterales;f__Rhodobacteraceae;g__Paracoccus;s__	taxonomic classification defined by topology and ANI	topological placement and ANI have congruent species assignments	GCF_008824185.1, s__Paracoccus pantotrophus, 95.0, 93.67, 0.74; GCF_001447385.1, s__Paracoccus sp001447385, 95.0, 91.56, 0.65; GCF_900100045.1, s__Paracoccus denitrificans, 95.0, 91.37, 0.67; GCF_000518925.1, s__Paracoccus sp000518925, 95.0, 91.01, 0.7; GCF_900156255.1, s__Paracoccus thiocyanatus, 95.0, 90.26, 0.77; GCF_016446475.1, s__Paracoccus binzhouensis, 95.0, 89.43, 0.63; GCF_001546115.1, …	96.51	11	N/A	N/A
Paracoccus_sp_H4-D09	d__Bacteria;p__Proteobacteria;c__Alphaproteobacteria;o__Rhodobacterales;f__Rhodobacteraceae;g__Paracoccus;s__Paracoccus sp002359815	GCF_016919705.1	95.0	d__Bacteria;p__Proteobacteria;c__Alphaproteobacteria;o__Rhodobacterales;f__Rhodobacteraceae;g__Paracoccus;s__Paracoccus sp002359815	100.0	1.0	GCF_016919705.1	95.0	d__Bacteria;p__Proteobacteria;c__Alphaproteobacteria;o__Rhodobacterales;f__Rhodobacteraceae;g__Paracoccus;s__Paracoccus sp002359815	100.0	1.0	d__Bacteria;p__Proteobacteria;c__Alphaproteobacteria;o__Rhodobacterales;f__Rhodobacteraceae;g__Paracoccus;s__	taxonomic classification defined by topology and ANI	topological placement and ANI have congruent species assignments	GCF_900100045.1, s__Paracoccus denitrificans, 95.0, 87.17, 0.74; GCF_008824185.1, s__Paracoccus pantotrophus, 95.0, 86.42, 0.67; GCF_000763885.1, s__Paracoccus versutus, 95.0, 86.31, 0.68; GCF_001447385.1, s__Paracoccus sp001447385, 95.0, 86.31, 0.68; GCF_000518925.1, s__Paracoccus sp000518925, 95.0, 86.01, 0.66; GCF_900156255.1, s__Paracoccus thiocyanatus, 95.0, 85.52, 0.75; GCF_016446475.1, s__…	97.02	11	N/A	N/A
Paracoccus_sp_IB05	d__Bacteria;p__Proteobacteria;c__Alphaproteobacteria;o__Rhodobacterales;f__Rhodobacteraceae;g__Pseudogemmobacter;s__Pseudogemmobacter sp016405985	GCF_016405985.1	95.0	d__Bacteria;p__Proteobacteria;c__Alphaproteobacteria;o__Rhodobacterales;f__Rhodobacteraceae;g__Pseudogemmobacter;s__Pseudogemmobacter sp016405985	100.0	1.0	GCF_016405985.1	95.0	d__Bacteria;p__Proteobacteria;c__Alphaproteobacteria;o__Rhodobacterales;f__Rhodobacteraceae;g__Pseudogemmobacter;s__Pseudogemmobacter sp016405985	100.0	1.0	d__Bacteria;p__Proteobacteria;c__Alphaproteobacteria;o__Rhodobacterales;f__Rhodobacteraceae;g__Pseudogemmobacter;s__	taxonomic classification defined by topology and ANI	topological placement and ANI have congruent species assignments	GCF_900105075.1, s__Pseudogemmobacter sp900105075, 95.0, 92.78, 0.76; GCF_003290025.1, s__Pseudogemmobacter bohemicus, 95.0, 86.53, 0.7; GCF_013155295.1, s__Pseudogemmobacter sp013155295, 95.0, 83.24, 0.62; GCF_900609055.1, s__Pseudogemmobacter humi, 95.0, 81.57, 0.59; GCA_014879735.1, s__Pseudogemmobacter sp014879735, 95.0, 78.64, 0.4	97.06	11	N/A	N/A
Paracoccus_sp_J39	d__Bacteria;p__Proteobacteria;c__Alphaproteobacteria;o__Rhodobacterales;f__Rhodobacteraceae;g__Paracoccus;s__Paracoccus sp000518925	GCF_000518925.1	95.0	d__Bacteria;p__Proteobacteria;c__Alphaproteobacteria;o__Rhodobacterales;f__Rhodobacteraceae;g__Paracoccus;s__Paracoccus sp000518925	100.0	1.0	GCF_000518925.1	95.0	d__Bacteria;p__Proteobacteria;c__Alphaproteobacteria;o__Rhodobacterales;f__Rhodobacteraceae;g__Paracoccus;s__Paracoccus sp000518925	100.0	1.0	d__Bacteria;p__Proteobacteria;c__Alphaproteobacteria;o__Rhodobacterales;f__Rhodobacteraceae;g__Paracoccus;s__	taxonomic classification defined by topology and ANI	topological placement and ANI have congruent species assignments	GCF_008824185.1, s__Paracoccus pantotrophus, 95.0, 92.04, 0.71; GCF_001447385.1, s__Paracoccus sp001447385, 95.0, 92.02, 0.73; GCF_016446475.1, s__Paracoccus binzhouensis, 95.0, 91.51, 0.67; GCF_900100045.1, s__Paracoccus denitrificans, 95.0, 91.14, 0.75; GCF_000763885.1, s__Paracoccus versutus, 95.0, 90.87, 0.73; GCF_900156255.1, s__Paracoccus thiocyanatus, 95.0, 88.92, 0.77; GCF_001546115.1, s_…	96.8	11	N/A	N/A
Paracoccus_sp_J55	d__Bacteria;p__Proteobacteria;c__Alphaproteobacteria;o__Rhodobacterales;f__Rhodobacteraceae;g__Paracoccus;s__Paracoccus sp000518925	GCF_000518925.1	95.0	d__Bacteria;p__Proteobacteria;c__Alphaproteobacteria;o__Rhodobacterales;f__Rhodobacteraceae;g__Paracoccus;s__Paracoccus sp000518925	99.54	0.89	GCF_000518925.1	95.0	d__Bacteria;p__Proteobacteria;c__Alphaproteobacteria;o__Rhodobacterales;f__Rhodobacteraceae;g__Paracoccus;s__Paracoccus sp000518925	99.54	0.89	d__Bacteria;p__Proteobacteria;c__Alphaproteobacteria;o__Rhodobacterales;f__Rhodobacteraceae;g__Paracoccus;s__	taxonomic classification defined by topology and ANI	topological placement and ANI have congruent species assignments	GCF_008824185.1, s__Paracoccus pantotrophus, 95.0, 92.13, 0.75; GCF_001447385.1, s__Paracoccus sp001447385, 95.0, 91.98, 0.75; GCF_016446475.1, s__Paracoccus binzhouensis, 95.0, 91.41, 0.69; GCF_900100045.1, s__Paracoccus denitrificans, 95.0, 91.25, 0.77; GCF_000763885.1, s__Paracoccus versutus, 95.0, 90.91, 0.74; GCF_900156255.1, s__Paracoccus thiocyanatus, 95.0, 89.01, 0.76; GCF_001546115.1, s_…	96.76	11	N/A	N/A
Paracoccus_sp_J56	d__Bacteria;p__Proteobacteria;c__Alphaproteobacteria;o__Rhodobacterales;f__Rhodobacteraceae;g__Paracoccus;s__Paracoccus kondratievae	GCF_009301415.1	95.0	d__Bacteria;p__Proteobacteria;c__Alphaproteobacteria;o__Rhodobacterales;f__Rhodobacteraceae;g__Paracoccus;s__Paracoccus kondratievae	99.18	0.92	GCF_009301415.1	95.0	d__Bacteria;p__Proteobacteria;c__Alphaproteobacteria;o__Rhodobacterales;f__Rhodobacteraceae;g__Paracoccus;s__Paracoccus kondratievae	99.18	0.92	d__Bacteria;p__Proteobacteria;c__Alphaproteobacteria;o__Rhodobacterales;f__Rhodobacteraceae;g__Paracoccus;s__	taxonomic classification defined by topology and ANI	topological placement and ANI have congruent species assignments	GCF_000518925.1, s__Paracoccus sp000518925, 95.0, 84.46, 0.74; GCF_900100045.1, s__Paracoccus denitrificans, 95.0, 84.38, 0.77; GCF_008824185.1, s__Paracoccus pantotrophus, 95.0, 84.38, 0.73; GCF_000763885.1, s__Paracoccus versutus, 95.0, 84.37, 0.73; GCF_001447385.1, s__Paracoccus sp001447385, 95.0, 84.35, 0.74; GCF_016446475.1, s__Paracoccus binzhouensis, 95.0, 83.55, 0.67; GCF_900156255.1, s__…	97.44	11	N/A	N/A
Paracoccus_sp_JM45_JM45	d__Bacteria;p__Proteobacteria;c__Alphaproteobacteria;o__Rhodobacterales;f__Rhodobacteraceae;g__Paracoccus;s__Paracoccus sp003590715	GCF_003590715.1	95.0	d__Bacteria;p__Proteobacteria;c__Alphaproteobacteria;o__Rhodobacterales;f__Rhodobacteraceae;g__Paracoccus;s__Paracoccus sp003590715	100.0	1.0	GCF_003590715.1	95.0	d__Bacteria;p__Proteobacteria;c__Alphaproteobacteria;o__Rhodobacterales;f__Rhodobacteraceae;g__Paracoccus;s__Paracoccus sp003590715	100.0	1.0	d__Bacteria;p__Proteobacteria;c__Alphaproteobacteria;o__Rhodobacterales;f__Rhodobacteraceae;g__Paracoccus;s__	taxonomic classification defined by topology and ANI	topological placement and ANI have congruent species assignments	GCF_003056335.1, s__Paracoccus indicus, 95.0, 83.9, 0.68; GCF_003259195.1, s__Paracoccus sediminilitoris, 95.0, 83.73, 0.66; GCF_004335005.1, s__Paracoccus sp004335005, 95.0, 80.95, 0.56; GCF_000787695.1, s__Paracoccus sp000787695, 95.0, 80.52, 0.49; GCF_005048265.1, s__Paracoccus hibiscisoli, 95.0, 80.51, 0.53; GCF_006151785.1, s__Paracoccus marcusii, 95.0, 80.34, 0.54; GCF_003594815.1, s__Parac…	97.99	11	N/A	N/A
Paracoccus_sp_Leu_metabat.bin.5	d__Bacteria;p__Proteobacteria;c__Alphaproteobacteria;o__Rhodobacterales;f__Rhodobacteraceae;g__Paracoccus;s__Paracoccus denitrificans	GCF_900100045.1	95.0	d__Bacteria;p__Proteobacteria;c__Alphaproteobacteria;o__Rhodobacterales;f__Rhodobacteraceae;g__Paracoccus;s__Paracoccus denitrificans	98.68	0.93	GCF_900100045.1	95.0	d__Bacteria;p__Proteobacteria;c__Alphaproteobacteria;o__Rhodobacterales;f__Rhodobacteraceae;g__Paracoccus;s__Paracoccus denitrificans	98.68	0.93	d__Bacteria;p__Proteobacteria;c__Alphaproteobacteria;o__Rhodobacterales;f__Rhodobacteraceae;g__Paracoccus;s__	taxonomic classification defined by topology and ANI	topological placement and ANI have congruent species assignments	GCF_001447385.1, s__Paracoccus sp001447385, 95.0, 92.16, 0.75; GCF_008824185.1, s__Paracoccus pantotrophus, 95.0, 91.63, 0.76; GCF_000763885.1, s__Paracoccus versutus, 95.0, 91.19, 0.77; GCF_000518925.1, s__Paracoccus sp000518925, 95.0, 91.14, 0.74; GCF_900156255.1, s__Paracoccus thiocyanatus, 95.0, 89.49, 0.78; GCF_016446475.1, s__Paracoccus binzhouensis, 95.0, 89.4, 0.67; GCF_001546115.1, s__Pa…	95.93	11	N/A	N/A
Paracoccus_sp_M683	d__Bacteria;p__Proteobacteria;c__Alphaproteobacteria;o__Rhodobacterales;f__Rhodobacteraceae;g__Paracoccus;s__Paracoccus sp007096355	GCF_007096355.1	95.0	d__Bacteria;p__Proteobacteria;c__Alphaproteobacteria;o__Rhodobacterales;f__Rhodobacteraceae;g__Paracoccus;s__Paracoccus sp007096355	100.0	1.0	GCF_007096355.1	95.0	d__Bacteria;p__Proteobacteria;c__Alphaproteobacteria;o__Rhodobacterales;f__Rhodobacteraceae;g__Paracoccus;s__Paracoccus sp007096355	100.0	1.0	d__Bacteria;p__Proteobacteria;c__Alphaproteobacteria;o__Rhodobacterales;f__Rhodobacteraceae;g__Paracoccus;s__	taxonomic classification defined by topology and ANI	topological placement and ANI have congruent species assignments	GCF_002847445.1, s__Paracoccus zhejiangensis, 95.0, 84.04, 0.66; GCF_002847305.1, s__Paracoccus sp002847305, 95.0, 82.17, 0.64; GCF_018860165.1, s__Paracoccus sp018860165, 95.0, 81.56, 0.56; GCF_003337565.1, s__Paracoccus lutimaris, 95.0, 81.3, 0.53; GCF_003709565.1, s__Paracoccus siganidrum, 95.0, 81.2, 0.5; GCF_900110285.1, s__Paracoccus alcaliphilus, 95.0, 80.86, 0.48; GCF_001447385.1, s__Para…	97.64	11	N/A	N/A
Paracoccus_sp_MA	d__Bacteria;p__Proteobacteria;c__Alphaproteobacteria;o__Rhodobacterales;f__Rhodobacteraceae;g__Paracoccus;s__Paracoccus sp000518925	GCF_000518925.1	95.0	d__Bacteria;p__Proteobacteria;c__Alphaproteobacteria;o__Rhodobacterales;f__Rhodobacteraceae;g__Paracoccus;s__Paracoccus sp000518925	98.57	0.89	GCF_000518925.1	95.0	d__Bacteria;p__Proteobacteria;c__Alphaproteobacteria;o__Rhodobacterales;f__Rhodobacteraceae;g__Paracoccus;s__Paracoccus sp000518925	98.57	0.89	d__Bacteria;p__Proteobacteria;c__Alphaproteobacteria;o__Rhodobacterales;f__Rhodobacteraceae;g__Paracoccus;s__	taxonomic classification defined by topology and ANI	topological placement and ANI have congruent species assignments	GCF_001447385.1, s__Paracoccus sp001447385, 95.0, 92.03, 0.71; GCF_008824185.1, s__Paracoccus pantotrophus, 95.0, 92.01, 0.73; GCF_016446475.1, s__Paracoccus binzhouensis, 95.0, 91.51, 0.68; GCF_900100045.1, s__Paracoccus denitrificans, 95.0, 91.04, 0.74; GCF_000763885.1, s__Paracoccus versutus, 95.0, 90.8, 0.69; GCF_900156255.1, s__Paracoccus thiocyanatus, 95.0, 88.86, 0.77; GCF_001546115.1, s__…	96.74	11	N/A	N/A
Paracoccus_sp_MC1854	d__Bacteria;p__Proteobacteria;c__Alphaproteobacteria;o__Rhodobacterales;f__Rhodobacteraceae;g__Paracoccus;s__Paracoccus sp014164625	GCF_016617715.1	95.0	d__Bacteria;p__Proteobacteria;c__Alphaproteobacteria;o__Rhodobacterales;f__Rhodobacteraceae;g__Paracoccus;s__Paracoccus sp014164625	99.01	0.9	GCF_016617715.1	95.0	d__Bacteria;p__Proteobacteria;c__Alphaproteobacteria;o__Rhodobacterales;f__Rhodobacteraceae;g__Paracoccus;s__Paracoccus sp014164625	99.01	0.9	d__Bacteria;p__Proteobacteria;c__Alphaproteobacteria;o__Rhodobacterales;f__Rhodobacteraceae;g__Paracoccus;s__	taxonomic classification defined by topology and ANI	topological placement and ANI have congruent species assignments	GCF_900102885.1, s__Paracoccus chinensis, 95.0, 87.41, 0.7; GCF_002287065.1, s__Paracoccus salipaludis, 95.0, 87.22, 0.69; GCF_900142875.1, s__Paracoccus solventivorans, 95.0, 83.49, 0.6; GCF_000763805.1, s__Paracoccus sphaerophysae, 95.0, 83.15, 0.64; GCF_004522155.1, s__Paracoccus luteus, 95.0, 82.93, 0.62; GCF_003286075.1, s__Paracoccus endophyticus, 95.0, 82.74, 0.65; GCF_900108405.1, s__Para…	97.1	11	N/A	N/A
Paracoccus_sp_MC1862	d__Bacteria;p__Proteobacteria;c__Alphaproteobacteria;o__Rhodobacterales;f__Rhodobacteraceae;g__Paracoccus;s__Paracoccus sp014164625	GCF_016617715.1	95.0	d__Bacteria;p__Proteobacteria;c__Alphaproteobacteria;o__Rhodobacterales;f__Rhodobacteraceae;g__Paracoccus;s__Paracoccus sp014164625	100.0	1.0	GCF_016617715.1	95.0	d__Bacteria;p__Proteobacteria;c__Alphaproteobacteria;o__Rhodobacterales;f__Rhodobacteraceae;g__Paracoccus;s__Paracoccus sp014164625	100.0	1.0	d__Bacteria;p__Proteobacteria;c__Alphaproteobacteria;o__Rhodobacterales;f__Rhodobacteraceae;g__Paracoccus;s__	taxonomic classification defined by topology and ANI	topological placement and ANI have congruent species assignments	GCF_900102885.1, s__Paracoccus chinensis, 95.0, 87.32, 0.72; GCF_002287065.1, s__Paracoccus salipaludis, 95.0, 87.1, 0.71; GCF_900142875.1, s__Paracoccus solventivorans, 95.0, 83.51, 0.62; GCF_000763805.1, s__Paracoccus sphaerophysae, 95.0, 83.12, 0.65; GCF_004522155.1, s__Paracoccus luteus, 95.0, 83.03, 0.64; GCF_900108405.1, s__Paracoccus alkenifer, 95.0, 82.71, 0.61; GCF_900106665.1, s__Paraco…	97.1	11	N/A	N/A
Paracoccus_sp_MKU1	d__Bacteria;p__Proteobacteria;c__Alphaproteobacteria;o__Rhodobacterales;f__Rhodobacteraceae;g__Paracoccus;s__Paracoccus sp001447385	GCF_001447385.1	95.0	d__Bacteria;p__Proteobacteria;c__Alphaproteobacteria;o__Rhodobacterales;f__Rhodobacteraceae;g__Paracoccus;s__Paracoccus sp001447385	100.0	1.0	GCF_001447385.1	95.0	d__Bacteria;p__Proteobacteria;c__Alphaproteobacteria;o__Rhodobacterales;f__Rhodobacteraceae;g__Paracoccus;s__Paracoccus sp001447385	100.0	1.0	d__Bacteria;p__Proteobacteria;c__Alphaproteobacteria;o__Rhodobacterales;f__Rhodobacteraceae;g__Paracoccus;s__	taxonomic classification defined by topology and ANI	topological placement and ANI have congruent species assignments	GCF_900100045.1, s__Paracoccus denitrificans, 95.0, 92.02, 0.69; GCF_000518925.1, s__Paracoccus sp000518925, 95.0, 92.02, 0.73; GCF_008824185.1, s__Paracoccus pantotrophus, 95.0, 91.89, 0.73; GCF_000763885.1, s__Paracoccus versutus, 95.0, 91.7, 0.7; GCF_016446475.1, s__Paracoccus binzhouensis, 95.0, 90.06, 0.69; GCF_900156255.1, s__Paracoccus thiocyanatus, 95.0, 89.08, 0.78; GCF_001546115.1, s__P…	95.12	11	N/A	N/A
Paracoccus_sp_N5	d__Bacteria;p__Proteobacteria;c__Alphaproteobacteria;o__Rhodobacterales;f__Rhodobacteraceae;g__Paracoccus;s__Paracoccus aminovorans_B	GCF_001546115.1	95.0	d__Bacteria;p__Proteobacteria;c__Alphaproteobacteria;o__Rhodobacterales;f__Rhodobacteraceae;g__Paracoccus;s__Paracoccus aminovorans_B	95.35	0.81	GCF_001546115.1	95.0	d__Bacteria;p__Proteobacteria;c__Alphaproteobacteria;o__Rhodobacterales;f__Rhodobacteraceae;g__Paracoccus;s__Paracoccus aminovorans_B	95.35	0.81	d__Bacteria;p__Proteobacteria;c__Alphaproteobacteria;o__Rhodobacterales;f__Rhodobacteraceae;g__Paracoccus;s__	taxonomic classification defined by topology and ANI	topological placement and ANI have congruent species assignments	GCF_900005615.1, s__Paracoccus aminovorans, 95.0, 90.12, 0.72; GCF_016446475.1, s__Paracoccus binzhouensis, 95.0, 88.69, 0.65; GCF_000518925.1, s__Paracoccus sp000518925, 95.0, 88.34, 0.67; GCF_000763885.1, s__Paracoccus versutus, 95.0, 87.95, 0.65; GCF_008824185.1, s__Paracoccus pantotrophus, 95.0, 87.89, 0.64; GCF_001447385.1, s__Paracoccus sp001447385, 95.0, 87.71, 0.67; GCF_900100045.1, s__Pa…	96.92	11	N/A	N/A
Paracoccus_sp_NBH48	d__Bacteria;p__Proteobacteria;c__Alphaproteobacteria;o__Rhodobacterales;f__Rhodobacteraceae;g__Paracoccus;s__Paracoccus marcusii	GCF_006151785.1	95.0	d__Bacteria;p__Proteobacteria;c__Alphaproteobacteria;o__Rhodobacterales;f__Rhodobacteraceae;g__Paracoccus;s__Paracoccus marcusii	97.17	0.81	GCF_006151785.1	95.0	d__Bacteria;p__Proteobacteria;c__Alphaproteobacteria;o__Rhodobacterales;f__Rhodobacteraceae;g__Paracoccus;s__Paracoccus marcusii	97.17	0.81	d__Bacteria;p__Proteobacteria;c__Alphaproteobacteria;o__Rhodobacterales;f__Rhodobacteraceae;g__Paracoccus;s__	taxonomic classification defined by topology and ANI	topological placement and ANI have congruent species assignments	GCF_000787695.1, s__Paracoccus sp000787695, 95.0, 91.7, 0.76; GCF_005048265.1, s__Paracoccus hibiscisoli, 95.0, 88.47, 0.77; GCF_003594815.1, s__Paracoccus aestuarii, 95.0, 86.27, 0.65; GCF_004683865.2, s__Paracoccus liaowanqingii, 95.0, 86.14, 0.77; GCF_005048225.1, s__Paracoccus gahaiensis, 95.0, 85.73, 0.75; GCF_004335005.1, s__Paracoccus sp004335005, 95.0, 84.89, 0.74; GCA_003255745.1, s__Par…	70.19	11	N/A	N/A
Paracoccus_sp_PAMC_PAMC_22219	d__Bacteria;p__Proteobacteria;c__Alphaproteobacteria;o__Rhodobacterales;f__Rhodobacteraceae;g__Paracoccus;s__Paracoccus sp000787695	GCF_000787695.1	95.0	d__Bacteria;p__Proteobacteria;c__Alphaproteobacteria;o__Rhodobacterales;f__Rhodobacteraceae;g__Paracoccus;s__Paracoccus sp000787695	100.0	0.99	GCF_000787695.1	95.0	d__Bacteria;p__Proteobacteria;c__Alphaproteobacteria;o__Rhodobacterales;f__Rhodobacteraceae;g__Paracoccus;s__Paracoccus sp000787695	100.0	0.99	d__Bacteria;p__Proteobacteria;c__Alphaproteobacteria;o__Rhodobacterales;f__Rhodobacteraceae;g__Paracoccus;s__	taxonomic classification defined by topology and ANI	topological placement and ANI have congruent species assignments	GCF_006151785.1, s__Paracoccus marcusii, 95.0, 91.6, 0.78; GCF_005048265.1, s__Paracoccus hibiscisoli, 95.0, 88.81, 0.71; GCF_004683865.2, s__Paracoccus liaowanqingii, 95.0, 85.93, 0.7; GCF_003594815.1, s__Paracoccus aestuarii, 95.0, 85.82, 0.65; GCF_005048225.1, s__Paracoccus gahaiensis, 95.0, 85.7, 0.7; GCF_004335005.1, s__Paracoccus sp004335005, 95.0, 84.99, 0.7; GCA_003255745.1, s__Paracoccus…	86.6	11	N/A	N/A
Paracoccus_sp_PAR01	d__Bacteria;p__Proteobacteria;c__Alphaproteobacteria;o__Rhodobacterales;f__Rhodobacteraceae;g__Paracoccus;s__Paracoccus litorisediminis	GCF_009711205.1	95.0	d__Bacteria;p__Proteobacteria;c__Alphaproteobacteria;o__Rhodobacterales;f__Rhodobacteraceae;g__Paracoccus;s__Paracoccus litorisediminis	97.39	0.92	GCF_009711205.1	95.0	d__Bacteria;p__Proteobacteria;c__Alphaproteobacteria;o__Rhodobacterales;f__Rhodobacteraceae;g__Paracoccus;s__Paracoccus litorisediminis	97.39	0.92	d__Bacteria;p__Proteobacteria;c__Alphaproteobacteria;o__Rhodobacterales;f__Rhodobacteraceae;g__Paracoccus;s__	taxonomic classification defined by topology and ANI	topological placement and ANI have congruent species assignments	GCF_004522175.1, s__Paracoccus ravus, 95.0, 84.52, 0.67; GCF_009711225.1, s__Paracoccus aestuariivivens, 95.0, 84.37, 0.69; GCF_003337565.1, s__Paracoccus lutimaris, 95.0, 83.26, 0.57; GCF_009711185.1, s__Paracoccus limosus, 95.0, 83.26, 0.62; GCF_009711265.1, s__Paracoccus sp009711265, 95.0, 83.17, 0.57; GCF_000518925.1, s__Paracoccus sp000518925, 95.0, 82.99, 0.56; GCF_016446475.1, s__Paracoccu…	97.46	11	N/A	N/A
Paracoccus_sp_R12_1	d__Bacteria;p__Proteobacteria;c__Alphaproteobacteria;o__Rhodobacterales;f__Rhodobacteraceae;g__Paracoccus;s__Paracoccus sp002732665	GCF_017744015.1	95.0	d__Bacteria;p__Proteobacteria;c__Alphaproteobacteria;o__Rhodobacterales;f__Rhodobacteraceae;g__Paracoccus;s__Paracoccus sp002732665	100.0	1.0	GCF_017744015.1	95.0	d__Bacteria;p__Proteobacteria;c__Alphaproteobacteria;o__Rhodobacterales;f__Rhodobacteraceae;g__Paracoccus;s__Paracoccus sp002732665	100.0	1.0	d__Bacteria;p__Proteobacteria;c__Alphaproteobacteria;o__Rhodobacterales;f__Rhodobacteraceae;g__Paracoccus;s__	taxonomic classification defined by topology and ANI	topological placement and ANI have congruent species assignments	GCF_018860165.1, s__Paracoccus sp018860165, 95.0, 82.59, 0.59; GCF_900111675.1, s__Paracoccus homiensis, 95.0, 82.11, 0.55; GCA_002294185.1, s__Paracoccus sp002294185, 95.0, 81.94, 0.65; GCF_003709565.1, s__Paracoccus siganidrum, 95.0, 81.88, 0.56; GCF_900631945.1, s__Paracoccus haematequi, 95.0, 81.4, 0.49; GCF_003594815.1, s__Paracoccus aestuarii, 95.0, 81.4, 0.54; GCF_900110285.1, s__Paracoccu…	97.93	11	N/A	N/A
Paracoccus_sp_R12_2	d__Bacteria;p__Proteobacteria;c__Alphaproteobacteria;o__Rhodobacterales;f__Rhodobacteraceae;g__Paracoccus;s__Paracoccus sp002732665	GCF_017744015.1	95.0	d__Bacteria;p__Proteobacteria;c__Alphaproteobacteria;o__Rhodobacterales;f__Rhodobacteraceae;g__Paracoccus;s__Paracoccus sp002732665	100.0	1.0	GCF_017744015.1	95.0	d__Bacteria;p__Proteobacteria;c__Alphaproteobacteria;o__Rhodobacterales;f__Rhodobacteraceae;g__Paracoccus;s__Paracoccus sp002732665	100.0	1.0	d__Bacteria;p__Proteobacteria;c__Alphaproteobacteria;o__Rhodobacterales;f__Rhodobacteraceae;g__Paracoccus;s__	taxonomic classification defined by topology and ANI	topological placement and ANI have congruent species assignments	GCF_018860165.1, s__Paracoccus sp018860165, 95.0, 82.67, 0.59; GCF_900111675.1, s__Paracoccus homiensis, 95.0, 82.07, 0.56; GCA_002294185.1, s__Paracoccus sp002294185, 95.0, 81.89, 0.65; GCF_003709565.1, s__Paracoccus siganidrum, 95.0, 81.86, 0.56; GCF_900631945.1, s__Paracoccus haematequi, 95.0, 81.46, 0.49; GCF_003594815.1, s__Paracoccus aestuarii, 95.0, 81.45, 0.54; GCF_900110285.1, s__Paracoc…	97.93	11	N/A	N/A
Paracoccus_sp_S-4012	d__Bacteria;p__Proteobacteria;c__Alphaproteobacteria;o__Rhodobacterales;f__Rhodobacteraceae;g__Paracoccus;s__Paracoccus sp009674885	GCF_009674885.1	95.0	d__Bacteria;p__Proteobacteria;c__Alphaproteobacteria;o__Rhodobacterales;f__Rhodobacteraceae;g__Paracoccus;s__Paracoccus sp009674885	100.0	1.0	GCF_009674885.1	95.0	d__Bacteria;p__Proteobacteria;c__Alphaproteobacteria;o__Rhodobacterales;f__Rhodobacteraceae;g__Paracoccus;s__Paracoccus sp009674885	100.0	1.0	d__Bacteria;p__Proteobacteria;c__Alphaproteobacteria;o__Rhodobacterales;f__Rhodobacteraceae;g__Paracoccus;s__	taxonomic classification defined by topology and ANI	topological placement and ANI have congruent species assignments	GCF_019061185.1, s__Paracoccus sp019061185, 95.0, 81.21, 0.52; GCF_900106665.1, s__Paracoccus sanguinis, 95.0, 81.2, 0.51; GCF_002287065.1, s__Paracoccus salipaludis, 95.0, 80.78, 0.49; GCF_016617715.1, s__Paracoccus sp014164625, 95.0, 80.71, 0.5; GCF_900102885.1, s__Paracoccus chinensis, 95.0, 80.71, 0.51; GCF_000763805.1, s__Paracoccus sphaerophysae, 95.0, 80.53, 0.53; GCF_004923205.2, s__Parac…	95.97	11	N/A	N/A
Paracoccus_sp_S1E-3	d__Bacteria;p__Proteobacteria;c__Alphaproteobacteria;o__Rhodobacterales;f__Rhodobacteraceae;g__Paracoccus;s__Paracoccus sp013868135	GCF_013868135.1	95.0	d__Bacteria;p__Proteobacteria;c__Alphaproteobacteria;o__Rhodobacterales;f__Rhodobacteraceae;g__Paracoccus;s__Paracoccus sp013868135	100.0	0.99	GCF_013868135.1	95.0	d__Bacteria;p__Proteobacteria;c__Alphaproteobacteria;o__Rhodobacterales;f__Rhodobacteraceae;g__Paracoccus;s__Paracoccus sp013868135	100.0	0.99	d__Bacteria;p__Proteobacteria;c__Alphaproteobacteria;o__Rhodobacterales;f__Rhodobacteraceae;g__Paracoccus;s__	taxonomic classification defined by topology and ANI	topological placement and ANI have congruent species assignments	GCF_011308835.1, s__Paracoccus xiamenensis, 95.0, 86.05, 0.73; GCF_002865605.1, s__Paracoccus jeotgali, 95.0, 82.58, 0.61; GCF_007993065.1, s__Paracoccus aurantiacus, 95.0, 81.89, 0.6; GCF_900101865.1, s__Paracoccus isoporae, 95.0, 81.68, 0.61; GCA_005768755.1, s__Paracoccus denitrificans_B, 95.0, 81.29, 0.53; GCF_003337565.1, s__Paracoccus lutimaris, 95.0, 81.22, 0.51; GCF_000518925.1, s__Paraco…	97.62	11	N/A	N/A
Paracoccus_sp_S4493	d__Bacteria;p__Proteobacteria;c__Alphaproteobacteria;o__Rhodobacterales;f__Rhodobacteraceae;g__Paracoccus;s__Paracoccus marcusii	GCF_006151785.1	95.0	d__Bacteria;p__Proteobacteria;c__Alphaproteobacteria;o__Rhodobacterales;f__Rhodobacteraceae;g__Paracoccus;s__Paracoccus marcusii	97.39	0.75	GCF_006151785.1	95.0	d__Bacteria;p__Proteobacteria;c__Alphaproteobacteria;o__Rhodobacterales;f__Rhodobacteraceae;g__Paracoccus;s__Paracoccus marcusii	97.39	0.75	d__Bacteria;p__Proteobacteria;c__Alphaproteobacteria;o__Rhodobacterales;f__Rhodobacteraceae;g__Paracoccus;s__	taxonomic classification defined by topology and ANI	topological placement and ANI have congruent species assignments	GCF_000787695.1, s__Paracoccus sp000787695, 95.0, 91.53, 0.72; GCF_005048265.1, s__Paracoccus hibiscisoli, 95.0, 88.17, 0.7; GCF_003594815.1, s__Paracoccus aestuarii, 95.0, 86.17, 0.6; GCF_004683865.2, s__Paracoccus liaowanqingii, 95.0, 85.78, 0.72; GCF_005048225.1, s__Paracoccus gahaiensis, 95.0, 85.6, 0.69; GCF_004335005.1, s__Paracoccus sp004335005, 95.0, 84.59, 0.69; GCF_003259195.1, s__Parac…	87.71	11	N/A	N/A
Paracoccus_sp_S8-55	d__Bacteria;p__Proteobacteria;c__Alphaproteobacteria;o__Rhodobacterales;f__Rhodobacteraceae;g__Paracoccus;s__	N/A	N/A	N/A	N/A	N/A	GCF_900631945.1	95.0	d__Bacteria;p__Proteobacteria;c__Alphaproteobacteria;o__Rhodobacterales;f__Rhodobacteraceae;g__Paracoccus;s__Paracoccus haematequi	87.26	0.81	d__Bacteria;p__Proteobacteria;c__Alphaproteobacteria;o__Rhodobacterales;f__Rhodobacteraceae;g__Paracoccus;s__	taxonomic classification defined by topology and ANI	classification based on placement in class-level tree	GCF_014642735.1, s__Paracoccus acridae, 95.0, 87.71, 0.85; GCF_017315735.1, s__Paracoccus sp017315735, 95.0, 87.46, 0.79; GCF_009708075.1, s__Paracoccus lichenicola, 95.0, 87.42, 0.78; GCF_014656455.1, s__Paracoccus aerius, 95.0, 86.93, 0.83; GCF_017356265.1, s__Paracoccus fontiphilus, 95.0, 86.42, 0.77; GCF_900188295.1, s__Paracoccus sediminis, 95.0, 85.9, 0.76; GCF_004310345.1, s__Paracoccus su…	97.56	11	0.9941624595459295	Genome not assigned to closest species as it falls outside its pre-defined ANI radius
Paracoccus_sp_SCN_68-21	d__Bacteria;p__Proteobacteria;c__Alphaproteobacteria;o__Rhodobacterales;f__Rhodobacteraceae;g__Paracoccus;s__Paracoccus hibiscisoli	GCF_005048265.1	95.0	d__Bacteria;p__Proteobacteria;c__Alphaproteobacteria;o__Rhodobacterales;f__Rhodobacteraceae;g__Paracoccus;s__Paracoccus hibiscisoli	96.4	0.91	GCF_005048265.1	95.0	d__Bacteria;p__Proteobacteria;c__Alphaproteobacteria;o__Rhodobacterales;f__Rhodobacteraceae;g__Paracoccus;s__Paracoccus hibiscisoli	96.4	0.91	d__Bacteria;p__Proteobacteria;c__Alphaproteobacteria;o__Rhodobacterales;f__Rhodobacteraceae;g__Paracoccus;s__	taxonomic classification defined by topology and ANI	topological placement and ANI have congruent species assignments	GCF_000787695.1, s__Paracoccus sp000787695, 95.0, 88.7, 0.74; GCF_006151785.1, s__Paracoccus marcusii, 95.0, 88.32, 0.72; GCF_003594815.1, s__Paracoccus aestuarii, 95.0, 87.22, 0.71; GCF_004683865.2, s__Paracoccus liaowanqingii, 95.0, 86.57, 0.8; GCF_005048225.1, s__Paracoccus gahaiensis, 95.0, 86.37, 0.8; GCF_004335005.1, s__Paracoccus sp004335005, 95.0, 85.47, 0.77; GCA_003255745.1, s__Paracocc…	95.19	11	N/A	N/A
Paracoccus_sp_SM22M-07	d__Bacteria;p__Proteobacteria;c__Alphaproteobacteria;o__Rhodobacterales;f__Rhodobacteraceae;g__Paracoccus;s__Paracoccus sediminilitoris	GCF_003259195.1	95.0	d__Bacteria;p__Proteobacteria;c__Alphaproteobacteria;o__Rhodobacterales;f__Rhodobacteraceae;g__Paracoccus;s__Paracoccus sediminilitoris	95.17	0.89	GCF_003259195.1	95.0	d__Bacteria;p__Proteobacteria;c__Alphaproteobacteria;o__Rhodobacterales;f__Rhodobacteraceae;g__Paracoccus;s__Paracoccus sediminilitoris	95.17	0.89	d__Bacteria;p__Proteobacteria;c__Alphaproteobacteria;o__Rhodobacterales;f__Rhodobacteraceae;g__Paracoccus;s__	taxonomic classification defined by topology and ANI	topological placement and ANI have congruent species assignments	GCF_003056335.1, s__Paracoccus indicus, 95.0, 89.45, 0.82; GCF_005048265.1, s__Paracoccus hibiscisoli, 95.0, 84.46, 0.67; GCF_006151785.1, s__Paracoccus marcusii, 95.0, 84.43, 0.69; GCF_000787695.1, s__Paracoccus sp000787695, 95.0, 84.25, 0.64; GCF_003594815.1, s__Paracoccus aestuarii, 95.0, 84.14, 0.66; GCF_004683865.2, s__Paracoccus liaowanqingii, 95.0, 83.86, 0.66; GCF_005048225.1, s__Paracocc…	97.78	11	N/A	N/A
Paracoccus_sp_SMMA_5	d__Bacteria;p__Proteobacteria;c__Alphaproteobacteria;o__Rhodobacterales;f__Rhodobacteraceae;g__Paracoccus;s__Paracoccus sp009696685	GCF_009696685.1	95.0	d__Bacteria;p__Proteobacteria;c__Alphaproteobacteria;o__Rhodobacterales;f__Rhodobacteraceae;g__Paracoccus;s__Paracoccus sp009696685	99.96	0.95	GCF_009696685.1	95.0	d__Bacteria;p__Proteobacteria;c__Alphaproteobacteria;o__Rhodobacterales;f__Rhodobacteraceae;g__Paracoccus;s__Paracoccus sp009696685	99.96	0.95	d__Bacteria;p__Proteobacteria;c__Alphaproteobacteria;o__Rhodobacterales;f__Rhodobacteraceae;g__Paracoccus;s__	taxonomic classification defined by topology and ANI	topological placement and ANI have congruent species assignments	GCF_000518925.1, s__Paracoccus sp000518925, 95.0, 83.91, 0.73; GCF_001546115.1, s__Paracoccus aminovorans_B, 95.0, 83.87, 0.72; GCF_008824185.1, s__Paracoccus pantotrophus, 95.0, 83.86, 0.73; GCF_000763885.1, s__Paracoccus versutus, 95.0, 83.8, 0.72; GCF_016446475.1, s__Paracoccus binzhouensis, 95.0, 83.74, 0.71; GCF_900100045.1, s__Paracoccus denitrificans, 95.0, 83.6, 0.73; GCF_001447385.1, s__…	94.22	11	N/A	N/A
Paracoccus_sp_SMMA_5_TC	d__Bacteria;p__Proteobacteria;c__Alphaproteobacteria;o__Rhodobacterales;f__Rhodobacteraceae;g__Paracoccus;s__Paracoccus sp009696685	GCF_009696685.1	95.0	d__Bacteria;p__Proteobacteria;c__Alphaproteobacteria;o__Rhodobacterales;f__Rhodobacteraceae;g__Paracoccus;s__Paracoccus sp009696685	100.0	0.99	GCF_009696685.1	95.0	d__Bacteria;p__Proteobacteria;c__Alphaproteobacteria;o__Rhodobacterales;f__Rhodobacteraceae;g__Paracoccus;s__Paracoccus sp009696685	100.0	0.99	d__Bacteria;p__Proteobacteria;c__Alphaproteobacteria;o__Rhodobacterales;f__Rhodobacteraceae;g__Paracoccus;s__	taxonomic classification defined by topology and ANI	topological placement and ANI have congruent species assignments	GCF_008824185.1, s__Paracoccus pantotrophus, 95.0, 83.99, 0.72; GCF_000518925.1, s__Paracoccus sp000518925, 95.0, 83.93, 0.73; GCF_016446475.1, s__Paracoccus binzhouensis, 95.0, 83.81, 0.71; GCF_000763885.1, s__Paracoccus versutus, 95.0, 83.79, 0.73; GCF_001546115.1, s__Paracoccus aminovorans_B, 95.0, 83.77, 0.74; GCF_900156255.1, s__Paracoccus thiocyanatus, 95.0, 83.59, 0.68; GCF_001447385.1, s_…	94.4	11	N/A	N/A
Paracoccus_sp_SP169	d__Bacteria;p__Proteobacteria;c__Alphaproteobacteria;o__Rhodobacterales;f__Rhodobacteraceae;g__Paracoccus;s__Paracoccus sp002294185	GCA_002294185.1	95.0	d__Bacteria;p__Proteobacteria;c__Alphaproteobacteria;o__Rhodobacterales;f__Rhodobacteraceae;g__Paracoccus;s__Paracoccus sp002294185	99.78	0.94	GCA_002294185.1	95.0	d__Bacteria;p__Proteobacteria;c__Alphaproteobacteria;o__Rhodobacterales;f__Rhodobacteraceae;g__Paracoccus;s__Paracoccus sp002294185	99.78	0.94	d__Bacteria;p__Proteobacteria;c__Alphaproteobacteria;o__Rhodobacterales;f__Rhodobacteraceae;g__Paracoccus;s__	taxonomic classification defined by topology and ANI	topological placement and ANI have congruent species assignments	GCF_018860165.1, s__Paracoccus sp018860165, 95.0, 82.72, 0.61; GCF_003709565.1, s__Paracoccus siganidrum, 95.0, 82.48, 0.63; GCF_900631945.1, s__Paracoccus haematequi, 95.0, 81.83, 0.59; GCF_017744015.1, s__Paracoccus sp002732665, 95.0, 81.82, 0.63; GCF_017315735.1, s__Paracoccus sp017315735, 95.0, 81.75, 0.57; GCF_017356265.1, s__Paracoccus fontiphilus, 95.0, 81.57, 0.56; GCF_003594815.1, s__Par…	91.62	11	N/A	N/A
Paracoccus_sp_SY	d__Bacteria;p__Proteobacteria;c__Alphaproteobacteria;o__Rhodobacterales;f__Rhodobacteraceae;g__Paracoccus;s__Paracoccus acridae	GCF_014642735.1	95.0	d__Bacteria;p__Proteobacteria;c__Alphaproteobacteria;o__Rhodobacterales;f__Rhodobacteraceae;g__Paracoccus;s__Paracoccus acridae	97.8	0.86	GCF_014642735.1	95.0	d__Bacteria;p__Proteobacteria;c__Alphaproteobacteria;o__Rhodobacterales;f__Rhodobacteraceae;g__Paracoccus;s__Paracoccus acridae	97.8	0.86	d__Bacteria;p__Proteobacteria;c__Alphaproteobacteria;o__Rhodobacterales;f__Rhodobacteraceae;g__Paracoccus;s__	taxonomic classification defined by topology and ANI	topological placement and ANI have congruent species assignments	GCF_014656455.1, s__Paracoccus aerius, 95.0, 88.91, 0.71; GCF_017315735.1, s__Paracoccus sp017315735, 95.0, 88.09, 0.72; GCF_009708075.1, s__Paracoccus lichenicola, 95.0, 87.72, 0.72; GCF_900631945.1, s__Paracoccus haematequi, 95.0, 87.66, 0.68; GCF_017356265.1, s__Paracoccus fontiphilus, 95.0, 87.37, 0.68; GCF_900188295.1, s__Paracoccus sediminis, 95.0, 85.95, 0.71; GCF_004310345.1, s__Paracoccu…	96.9	11	N/A	N/A
Paracoccus_sp_TRP	d__Bacteria;p__Proteobacteria;c__Alphaproteobacteria;o__Rhodobacterales;f__Rhodobacteraceae;g__Paracoccus;s__Paracoccus kondratievae	GCF_009301415.1	95.0	d__Bacteria;p__Proteobacteria;c__Alphaproteobacteria;o__Rhodobacterales;f__Rhodobacteraceae;g__Paracoccus;s__Paracoccus kondratievae	99.09	0.89	GCF_009301415.1	95.0	d__Bacteria;p__Proteobacteria;c__Alphaproteobacteria;o__Rhodobacterales;f__Rhodobacteraceae;g__Paracoccus;s__Paracoccus kondratievae	99.09	0.89	d__Bacteria;p__Proteobacteria;c__Alphaproteobacteria;o__Rhodobacterales;f__Rhodobacteraceae;g__Paracoccus;s__	taxonomic classification defined by topology and ANI	topological placement and ANI have congruent species assignments	GCF_000518925.1, s__Paracoccus sp000518925, 95.0, 84.58, 0.73; GCF_900100045.1, s__Paracoccus denitrificans, 95.0, 84.49, 0.74; GCF_008824185.1, s__Paracoccus pantotrophus, 95.0, 84.49, 0.71; GCF_001447385.1, s__Paracoccus sp001447385, 95.0, 84.26, 0.72; GCF_000763885.1, s__Paracoccus versutus, 95.0, 84.22, 0.7; GCF_900156255.1, s__Paracoccus thiocyanatus, 95.0, 83.52, 0.68; GCF_016446475.1, s__P…	97.44	11	N/A	N/A
Paracoccus_sp_UBA2633	d__Bacteria;p__Proteobacteria;c__Alphaproteobacteria;o__Rhodobacterales;f__Rhodobacteraceae;g__Paracoccus;s__Paracoccus sp002359815	GCF_016919705.1	95.0	d__Bacteria;p__Proteobacteria;c__Alphaproteobacteria;o__Rhodobacterales;f__Rhodobacteraceae;g__Paracoccus;s__Paracoccus sp002359815	98.2	0.92	GCF_016919705.1	95.0	d__Bacteria;p__Proteobacteria;c__Alphaproteobacteria;o__Rhodobacterales;f__Rhodobacteraceae;g__Paracoccus;s__Paracoccus sp002359815	98.2	0.92	d__Bacteria;p__Proteobacteria;c__Alphaproteobacteria;o__Rhodobacterales;f__Rhodobacteraceae;g__Paracoccus;s__	taxonomic classification defined by topology and ANI	topological placement and ANI have congruent species assignments	GCF_900100045.1, s__Paracoccus denitrificans, 95.0, 86.54, 0.76; GCF_001447385.1, s__Paracoccus sp001447385, 95.0, 86.15, 0.73; GCF_008824185.1, s__Paracoccus pantotrophus, 95.0, 85.99, 0.72; GCF_000763885.1, s__Paracoccus versutus, 95.0, 85.8, 0.75; GCF_000518925.1, s__Paracoccus sp000518925, 95.0, 85.76, 0.71; GCF_900156255.1, s__Paracoccus thiocyanatus, 95.0, 85.2, 0.65; GCF_016446475.1, s__Pa…	70.67	11	N/A	N/A
Paracoccus_sp_UBA5162	d__Bacteria;p__Proteobacteria;c__Alphaproteobacteria;o__Rhodobacterales;f__Rhodobacteraceae;g__Paracoccus;s__Paracoccus sp002294185	GCA_002294185.1	95.0	d__Bacteria;p__Proteobacteria;c__Alphaproteobacteria;o__Rhodobacterales;f__Rhodobacteraceae;g__Paracoccus;s__Paracoccus sp002294185	99.82	0.95	GCA_002294185.1	95.0	d__Bacteria;p__Proteobacteria;c__Alphaproteobacteria;o__Rhodobacterales;f__Rhodobacteraceae;g__Paracoccus;s__Paracoccus sp002294185	99.82	0.95	d__Bacteria;p__Proteobacteria;c__Alphaproteobacteria;o__Rhodobacterales;f__Rhodobacteraceae;g__Paracoccus;s__	taxonomic classification defined by topology and ANI	topological placement and ANI have congruent species assignments	GCF_018860165.1, s__Paracoccus sp018860165, 95.0, 82.67, 0.63; GCF_003709565.1, s__Paracoccus siganidrum, 95.0, 82.56, 0.66; GCF_900631945.1, s__Paracoccus haematequi, 95.0, 81.94, 0.6; GCF_017315735.1, s__Paracoccus sp017315735, 95.0, 81.91, 0.6; GCF_017744015.1, s__Paracoccus sp002732665, 95.0, 81.83, 0.64; GCF_014642735.1, s__Paracoccus acridae, 95.0, 81.63, 0.58; GCF_900110285.1, s__Paracoccu…	87.57	11	N/A	N/A
Paracoccus_sp_UBA6566	d__Bacteria;p__Proteobacteria;c__Alphaproteobacteria;o__Rhodobacterales;f__Rhodobacteraceae;g__Paracoccus;s__Paracoccus jeotgali	GCF_002865605.1	95.0	d__Bacteria;p__Proteobacteria;c__Alphaproteobacteria;o__Rhodobacterales;f__Rhodobacteraceae;g__Paracoccus;s__Paracoccus jeotgali	96.34	0.97	GCF_002865605.1	95.0	d__Bacteria;p__Proteobacteria;c__Alphaproteobacteria;o__Rhodobacterales;f__Rhodobacteraceae;g__Paracoccus;s__Paracoccus jeotgali	96.34	0.97	d__Bacteria;p__Proteobacteria;c__Alphaproteobacteria;o__Rhodobacterales;f__Rhodobacteraceae;g__Paracoccus;s__	taxonomic classification defined by topology and ANI	topological placement and ANI have congruent species assignments	GCF_013868135.1, s__Paracoccus sp013868135, 95.0, 82.43, 0.7; GCF_011308835.1, s__Paracoccus xiamenensis, 95.0, 82.2, 0.68; GCF_900101865.1, s__Paracoccus isoporae, 95.0, 81.77, 0.66; GCF_003709565.1, s__Paracoccus siganidrum, 95.0, 80.96, 0.6; GCF_007993065.1, s__Paracoccus aurantiacus, 95.0, 80.83, 0.61; GCF_018860165.1, s__Paracoccus sp018860165, 95.0, 80.79, 0.57; GCF_000763885.1, s__Paracocc…	90.37	11	N/A	N/A
Paracoccus_sp_UBA889	d__Bacteria;p__Proteobacteria;c__Alphaproteobacteria;o__Rhodobacterales;f__Rhodobacteraceae;g__Paracoccus;s__Paracoccus sp002294185	GCA_002294185.1	95.0	d__Bacteria;p__Proteobacteria;c__Alphaproteobacteria;o__Rhodobacterales;f__Rhodobacteraceae;g__Paracoccus;s__Paracoccus sp002294185	100.0	0.99	GCA_002294185.1	95.0	d__Bacteria;p__Proteobacteria;c__Alphaproteobacteria;o__Rhodobacterales;f__Rhodobacteraceae;g__Paracoccus;s__Paracoccus sp002294185	100.0	0.99	d__Bacteria;p__Proteobacteria;c__Alphaproteobacteria;o__Rhodobacterales;f__Rhodobacteraceae;g__Paracoccus;s__	taxonomic classification defined by topology and ANI	topological placement and ANI have congruent species assignments	GCF_018860165.1, s__Paracoccus sp018860165, 95.0, 82.7, 0.63; GCF_003709565.1, s__Paracoccus siganidrum, 95.0, 82.56, 0.65; GCF_900631945.1, s__Paracoccus haematequi, 95.0, 81.99, 0.6; GCF_017744015.1, s__Paracoccus sp002732665, 95.0, 81.89, 0.65; GCF_017315735.1, s__Paracoccus sp017315735, 95.0, 81.89, 0.58; GCF_017356265.1, s__Paracoccus fontiphilus, 95.0, 81.68, 0.56; GCF_003594815.1, s__Parac…	92.14	11	N/A	N/A
Paracoccus_sp_XHP0099	d__Bacteria;p__Proteobacteria;c__Alphaproteobacteria;o__Rhodobacterales;f__Rhodobacteraceae;g__Paracoccus;s__Paracoccus sp018860165	GCF_018860165.1	95.0	d__Bacteria;p__Proteobacteria;c__Alphaproteobacteria;o__Rhodobacterales;f__Rhodobacteraceae;g__Paracoccus;s__Paracoccus sp018860165	100.0	0.99	GCF_018860165.1	95.0	d__Bacteria;p__Proteobacteria;c__Alphaproteobacteria;o__Rhodobacterales;f__Rhodobacteraceae;g__Paracoccus;s__Paracoccus sp018860165	100.0	0.99	d__Bacteria;p__Proteobacteria;c__Alphaproteobacteria;o__Rhodobacterales;f__Rhodobacteraceae;g__Paracoccus;s__	taxonomic classification defined by topology and ANI	topological placement and ANI have congruent species assignments	GCF_003709565.1, s__Paracoccus siganidrum, 95.0, 84.18, 0.59; GCA_002294185.1, s__Paracoccus sp002294185, 95.0, 82.7, 0.63; GCF_017744015.1, s__Paracoccus sp002732665, 95.0, 82.67, 0.59; GCF_002847445.1, s__Paracoccus zhejiangensis, 95.0, 82.65, 0.61; GCF_900631945.1, s__Paracoccus haematequi, 95.0, 82.56, 0.53; GCF_900110285.1, s__Paracoccus alcaliphilus, 95.0, 82.55, 0.53; GCF_003007735.2, s__P…	97.86	11	N/A	N/A
Paracoccus_sp_Z118	d__Bacteria;p__Proteobacteria;c__Alphaproteobacteria;o__Rhodobacterales;f__Rhodobacteraceae;g__Paracoccus;s__Paracoccus sp019061185	GCF_019061185.1	95.0	d__Bacteria;p__Proteobacteria;c__Alphaproteobacteria;o__Rhodobacterales;f__Rhodobacteraceae;g__Paracoccus;s__Paracoccus sp019061185	100.0	1.0	GCF_019061185.1	95.0	d__Bacteria;p__Proteobacteria;c__Alphaproteobacteria;o__Rhodobacterales;f__Rhodobacteraceae;g__Paracoccus;s__Paracoccus sp019061185	100.0	1.0	d__Bacteria;p__Proteobacteria;c__Alphaproteobacteria;o__Rhodobacterales;f__Rhodobacteraceae;g__Paracoccus;s__	taxonomic classification defined by topology and ANI	topological placement and ANI have congruent species assignments	GCF_004923205.2, s__Paracoccus aeridis, 95.0, 84.08, 0.66; GCF_007018965.1, s__Paracoccus marinus, 95.0, 83.72, 0.67; GCF_002287065.1, s__Paracoccus salipaludis, 95.0, 82.79, 0.59; GCF_900102885.1, s__Paracoccus chinensis, 95.0, 82.72, 0.6; GCF_004522155.1, s__Paracoccus luteus, 95.0, 82.68, 0.61; GCF_016617715.1, s__Paracoccus sp014164625, 95.0, 82.6, 0.61; GCF_000763805.1, s__Paracoccus sphaero…	97.24	11	N/A	N/A
Paracoccus_sp_pheM1	d__Bacteria;p__Proteobacteria;c__Alphaproteobacteria;o__Rhodobacterales;f__Rhodobacteraceae;g__Paracoccus;s__Paracoccus versutus	GCF_000763885.1	95.0	d__Bacteria;p__Proteobacteria;c__Alphaproteobacteria;o__Rhodobacterales;f__Rhodobacteraceae;g__Paracoccus;s__Paracoccus versutus	98.47	0.89	GCF_000763885.1	95.0	d__Bacteria;p__Proteobacteria;c__Alphaproteobacteria;o__Rhodobacterales;f__Rhodobacteraceae;g__Paracoccus;s__Paracoccus versutus	98.47	0.89	d__Bacteria;p__Proteobacteria;c__Alphaproteobacteria;o__Rhodobacterales;f__Rhodobacteraceae;g__Paracoccus;s__	taxonomic classification defined by topology and ANI	topological placement and ANI have congruent species assignments	GCF_008824185.1, s__Paracoccus pantotrophus, 95.0, 93.55, 0.8; GCF_001447385.1, s__Paracoccus sp001447385, 95.0, 91.66, 0.7; GCF_900100045.1, s__Paracoccus denitrificans, 95.0, 91.21, 0.73; GCF_000518925.1, s__Paracoccus sp000518925, 95.0, 90.83, 0.76; GCF_900156255.1, s__Paracoccus thiocyanatus, 95.0, 90.17, 0.82; GCF_016446475.1, s__Paracoccus binzhouensis, 95.0, 89.5, 0.66; GCF_001546115.1, s_…	95.73	11	N/A	N/A
Paracoccus_sphaerophysae_HAMBI_3106	d__Bacteria;p__Proteobacteria;c__Alphaproteobacteria;o__Rhodobacterales;f__Rhodobacteraceae;g__Paracoccus;s__Paracoccus sphaerophysae	GCF_000763805.1	95.0	d__Bacteria;p__Proteobacteria;c__Alphaproteobacteria;o__Rhodobacterales;f__Rhodobacteraceae;g__Paracoccus;s__Paracoccus sphaerophysae	100.0	0.99	GCF_000763805.1	95.0	d__Bacteria;p__Proteobacteria;c__Alphaproteobacteria;o__Rhodobacterales;f__Rhodobacteraceae;g__Paracoccus;s__Paracoccus sphaerophysae	100.0	0.99	d__Bacteria;p__Proteobacteria;c__Alphaproteobacteria;o__Rhodobacterales;f__Rhodobacteraceae;g__Paracoccus;s__	taxonomic classification defined by topology and ANI	topological placement and ANI have congruent species assignments	GCF_900106665.1, s__Paracoccus sanguinis, 95.0, 85.83, 0.77; GCF_004522155.1, s__Paracoccus luteus, 95.0, 83.82, 0.68; GCF_900142875.1, s__Paracoccus solventivorans, 95.0, 83.81, 0.63; GCF_002105555.1, s__Paracoccus contaminans, 95.0, 83.74, 0.67; GCF_002287065.1, s__Paracoccus salipaludis, 95.0, 83.64, 0.67; GCF_003286075.1, s__Paracoccus endophyticus, 95.0, 83.47, 0.65; GCF_900102885.1, s__Para…	96.43	11	N/A	N/A
Paracoccus_sphaerophysae_NmAPoLzTHr_bin.9	d__Bacteria;p__Proteobacteria;c__Alphaproteobacteria;o__Rhodobacterales;f__Rhodobacteraceae;g__Paracoccus;s__Paracoccus sphaerophysae	GCF_000763805.1	95.0	d__Bacteria;p__Proteobacteria;c__Alphaproteobacteria;o__Rhodobacterales;f__Rhodobacteraceae;g__Paracoccus;s__Paracoccus sphaerophysae	97.46	0.86	GCF_000763805.1	95.0	d__Bacteria;p__Proteobacteria;c__Alphaproteobacteria;o__Rhodobacterales;f__Rhodobacteraceae;g__Paracoccus;s__Paracoccus sphaerophysae	97.46	0.86	d__Bacteria;p__Proteobacteria;c__Alphaproteobacteria;o__Rhodobacterales;f__Rhodobacteraceae;g__Paracoccus;s__	taxonomic classification defined by topology and ANI	topological placement and ANI have congruent species assignments	GCF_900106665.1, s__Paracoccus sanguinis, 95.0, 85.74, 0.78; GCF_900142875.1, s__Paracoccus solventivorans, 95.0, 83.68, 0.65; GCF_004522155.1, s__Paracoccus luteus, 95.0, 83.63, 0.72; GCF_002105555.1, s__Paracoccus contaminans, 95.0, 83.57, 0.67; GCF_002287065.1, s__Paracoccus salipaludis, 95.0, 83.36, 0.68; GCF_003286075.1, s__Paracoccus endophyticus, 95.0, 83.29, 0.68; GCF_900102885.1, s__Para…	88.72	11	N/A	N/A
Paracoccus_stylophorae_LMG25392T	d__Bacteria;p__Proteobacteria;c__Alphaproteobacteria;o__Rhodobacterales;f__Rhodobacteraceae;g__Paracoccus;s__	N/A	N/A	N/A	N/A	N/A	GCF_017744015.1	95.0	d__Bacteria;p__Proteobacteria;c__Alphaproteobacteria;o__Rhodobacterales;f__Rhodobacteraceae;g__Paracoccus;s__Paracoccus sp002732665	83.95	0.62	d__Bacteria;p__Proteobacteria;c__Alphaproteobacteria;o__Rhodobacterales;f__Rhodobacteraceae;g__Paracoccus;s__	taxonomic classification defined by topology and ANI	classification based on placement in class-level tree	GCF_018860165.1, s__Paracoccus sp018860165, 95.0, 83.88, 0.63; GCF_003709565.1, s__Paracoccus siganidrum, 95.0, 83.36, 0.62; GCA_002294185.1, s__Paracoccus sp002294185, 95.0, 83.12, 0.64; GCF_900111675.1, s__Paracoccus homiensis, 95.0, 82.7, 0.59; GCF_900631945.1, s__Paracoccus haematequi, 95.0, 82.67, 0.56; GCF_017315735.1, s__Paracoccus sp017315735, 95.0, 82.38, 0.54; GCF_900110285.1, s__Paraco…	96.74	11	0.9906428880371198	Genome not assigned to closest species as it falls outside its pre-defined ANI radius
Paracoccus_subflavus_GY0581	d__Bacteria;p__Proteobacteria;c__Alphaproteobacteria;o__Rhodobacterales;f__Rhodobacteraceae;g__Paracoccus;s__Paracoccus subflavus	GCF_004310345.1	95.0	d__Bacteria;p__Proteobacteria;c__Alphaproteobacteria;o__Rhodobacterales;f__Rhodobacteraceae;g__Paracoccus;s__Paracoccus subflavus	100.0	1.0	GCF_004310345.1	95.0	d__Bacteria;p__Proteobacteria;c__Alphaproteobacteria;o__Rhodobacterales;f__Rhodobacteraceae;g__Paracoccus;s__Paracoccus subflavus	100.0	1.0	d__Bacteria;p__Proteobacteria;c__Alphaproteobacteria;o__Rhodobacterales;f__Rhodobacteraceae;g__Paracoccus;s__	taxonomic classification defined by topology and ANI	topological placement and ANI have congruent species assignments	GCF_900188295.1, s__Paracoccus sediminis, 95.0, 85.8, 0.72; GCF_009708075.1, s__Paracoccus lichenicola, 95.0, 85.64, 0.72; GCF_017315735.1, s__Paracoccus sp017315735, 95.0, 85.61, 0.72; GCF_900631945.1, s__Paracoccus haematequi, 95.0, 85.28, 0.72; GCF_014642735.1, s__Paracoccus acridae, 95.0, 85.22, 0.71; GCF_017356265.1, s__Paracoccus fontiphilus, 95.0, 85.03, 0.69; GCF_014656455.1, s__Paracoccu…	96.86	11	N/A	N/A
Paracoccus_sulfuroxidans_CGMCC_1.5364	d__Bacteria;p__Proteobacteria;c__Alphaproteobacteria;o__Rhodobacterales;f__Rhodobacteraceae;g__Paracoccus;s__Paracoccus sulfuroxidans	GCF_007830335.1	95.0	d__Bacteria;p__Proteobacteria;c__Alphaproteobacteria;o__Rhodobacterales;f__Rhodobacteraceae;g__Paracoccus;s__Paracoccus sulfuroxidans	100.0	1.0	GCF_007830335.1	95.0	d__Bacteria;p__Proteobacteria;c__Alphaproteobacteria;o__Rhodobacterales;f__Rhodobacteraceae;g__Paracoccus;s__Paracoccus sulfuroxidans	100.0	1.0	d__Bacteria;p__Proteobacteria;c__Alphaproteobacteria;o__Rhodobacterales;f__Rhodobacteraceae;g__Paracoccus;s__	taxonomic classification defined by topology and ANI	topological placement and ANI have congruent species assignments	GCF_000518925.1, s__Paracoccus sp000518925, 95.0, 82.32, 0.57; GCF_016446475.1, s__Paracoccus binzhouensis, 95.0, 82.13, 0.55; GCF_003337565.1, s__Paracoccus lutimaris, 95.0, 82.13, 0.53; GCF_000763885.1, s__Paracoccus versutus, 95.0, 82.13, 0.56; GCF_001546115.1, s__Paracoccus aminovorans_B, 95.0, 82.04, 0.58; GCF_900005615.1, s__Paracoccus aminovorans, 95.0, 82.02, 0.55; GCF_008824185.1, s__Par…	96.31	11	N/A	N/A
Paracoccus_suum_SC2-6	d__Bacteria;p__Proteobacteria;c__Alphaproteobacteria;o__Rhodobacterales;f__Rhodobacteraceae;g__Paracoccus;s__Paracoccus suum	GCF_003324675.1	95.0	d__Bacteria;p__Proteobacteria;c__Alphaproteobacteria;o__Rhodobacterales;f__Rhodobacteraceae;g__Paracoccus;s__Paracoccus suum	100.0	1.0	GCF_003324675.1	95.0	d__Bacteria;p__Proteobacteria;c__Alphaproteobacteria;o__Rhodobacterales;f__Rhodobacteraceae;g__Paracoccus;s__Paracoccus suum	100.0	1.0	d__Bacteria;p__Proteobacteria;c__Alphaproteobacteria;o__Rhodobacterales;f__Rhodobacteraceae;g__Paracoccus;s__	taxonomic classification defined by topology and ANI	topological placement and ANI have congruent species assignments	GCF_002105555.1, s__Paracoccus contaminans, 95.0, 79.97, 0.46; GCF_004522155.1, s__Paracoccus luteus, 95.0, 79.97, 0.48; GCF_007018965.1, s__Paracoccus marinus, 95.0, 79.9, 0.46; GCF_009674885.1, s__Paracoccus sp009674885, 95.0, 79.86, 0.49; GCF_001546115.1, s__Paracoccus aminovorans_B, 95.0, 79.79, 0.49; GCF_000763805.1, s__Paracoccus sphaerophysae, 95.0, 79.78, 0.47; GCF_016446475.1, s__Paracoc…	98.55	11	N/A	N/A
Paracoccus_tegillarcae_BM15	d__Bacteria;p__Proteobacteria;c__Alphaproteobacteria;o__Rhodobacterales;f__Rhodobacteraceae;g__Paracoccus;s__Paracoccus sp002847305	GCF_002847305.1	95.0	d__Bacteria;p__Proteobacteria;c__Alphaproteobacteria;o__Rhodobacterales;f__Rhodobacteraceae;g__Paracoccus;s__Paracoccus sp002847305	100.0	1.0	GCF_002847305.1	95.0	d__Bacteria;p__Proteobacteria;c__Alphaproteobacteria;o__Rhodobacterales;f__Rhodobacteraceae;g__Paracoccus;s__Paracoccus sp002847305	100.0	1.0	d__Bacteria;p__Proteobacteria;c__Alphaproteobacteria;o__Rhodobacterales;f__Rhodobacteraceae;g__Paracoccus;s__	taxonomic classification defined by topology and ANI	topological placement and ANI have congruent species assignments	GCF_007096355.1, s__Paracoccus sp007096355, 95.0, 82.17, 0.64; GCF_002847445.1, s__Paracoccus zhejiangensis, 95.0, 81.65, 0.64; GCF_018860165.1, s__Paracoccus sp018860165, 95.0, 80.52, 0.48; GCF_900110285.1, s__Paracoccus alcaliphilus, 95.0, 79.99, 0.42; GCF_003337565.1, s__Paracoccus lutimaris, 95.0, 79.85, 0.42; GCA_002294185.1, s__Paracoccus sp002294185, 95.0, 79.78, 0.53; GCF_004335005.1, s__…	97.54	11	N/A	N/A
Paracoccus_thiocyanatus_ATCC_700171	d__Bacteria;p__Proteobacteria;c__Alphaproteobacteria;o__Rhodobacterales;f__Rhodobacteraceae;g__Paracoccus;s__Paracoccus thiocyanatus	GCF_900156255.1	95.0	d__Bacteria;p__Proteobacteria;c__Alphaproteobacteria;o__Rhodobacterales;f__Rhodobacteraceae;g__Paracoccus;s__Paracoccus thiocyanatus	100.0	1.0	GCF_900156255.1	95.0	d__Bacteria;p__Proteobacteria;c__Alphaproteobacteria;o__Rhodobacterales;f__Rhodobacteraceae;g__Paracoccus;s__Paracoccus thiocyanatus	100.0	1.0	d__Bacteria;p__Proteobacteria;c__Alphaproteobacteria;o__Rhodobacterales;f__Rhodobacteraceae;g__Paracoccus;s__	taxonomic classification defined by topology and ANI	topological placement and ANI have congruent species assignments	GCF_000763885.1, s__Paracoccus versutus, 95.0, 90.25, 0.79; GCF_008824185.1, s__Paracoccus pantotrophus, 95.0, 89.9, 0.8; GCF_900100045.1, s__Paracoccus denitrificans, 95.0, 89.17, 0.81; GCF_001447385.1, s__Paracoccus sp001447385, 95.0, 89.08, 0.78; GCF_000518925.1, s__Paracoccus sp000518925, 95.0, 88.92, 0.77; GCF_016446475.1, s__Paracoccus binzhouensis, 95.0, 88.11, 0.7; GCF_001546115.1, s__Par…	96.8	11	N/A	N/A
Paracoccus_thiocyanatus_SST	d__Bacteria;p__Proteobacteria;c__Alphaproteobacteria;o__Rhodobacterales;f__Rhodobacteraceae;g__Paracoccus;s__Paracoccus thiocyanatus	GCF_900156255.1	95.0	d__Bacteria;p__Proteobacteria;c__Alphaproteobacteria;o__Rhodobacterales;f__Rhodobacteraceae;g__Paracoccus;s__Paracoccus thiocyanatus	97.14	0.86	GCF_900156255.1	95.0	d__Bacteria;p__Proteobacteria;c__Alphaproteobacteria;o__Rhodobacterales;f__Rhodobacteraceae;g__Paracoccus;s__Paracoccus thiocyanatus	97.14	0.86	d__Bacteria;p__Proteobacteria;c__Alphaproteobacteria;o__Rhodobacterales;f__Rhodobacteraceae;g__Paracoccus;s__	taxonomic classification defined by topology and ANI	topological placement and ANI have congruent species assignments	GCF_000763885.1, s__Paracoccus versutus, 95.0, 90.29, 0.78; GCF_008824185.1, s__Paracoccus pantotrophus, 95.0, 89.84, 0.77; GCF_900100045.1, s__Paracoccus denitrificans, 95.0, 89.11, 0.78; GCF_001447385.1, s__Paracoccus sp001447385, 95.0, 89.05, 0.73; GCF_000518925.1, s__Paracoccus sp000518925, 95.0, 88.91, 0.76; GCF_016446475.1, s__Paracoccus binzhouensis, 95.0, 88.05, 0.7; GCF_001546115.1, s__P…	94.72	11	N/A	N/A
Paracoccus_tibetensis_CGMCC_1.8925	d__Bacteria;p__Proteobacteria;c__Alphaproteobacteria;o__Rhodobacterales;f__Rhodobacteraceae;g__Paracoccus;s__Paracoccus tibetensis	GCF_900102505.1	95.0	d__Bacteria;p__Proteobacteria;c__Alphaproteobacteria;o__Rhodobacterales;f__Rhodobacteraceae;g__Paracoccus;s__Paracoccus tibetensis	100.0	1.0	GCF_900102505.1	95.0	d__Bacteria;p__Proteobacteria;c__Alphaproteobacteria;o__Rhodobacterales;f__Rhodobacteraceae;g__Paracoccus;s__Paracoccus tibetensis	100.0	1.0	d__Bacteria;p__Proteobacteria;c__Alphaproteobacteria;o__Rhodobacterales;f__Rhodobacteraceae;g__Paracoccus;s__	taxonomic classification defined by topology and ANI	topological placement and ANI have congruent species assignments	GCF_003594815.1, s__Paracoccus aestuarii, 95.0, 83.96, 0.65; GCF_004683865.2, s__Paracoccus liaowanqingii, 95.0, 83.94, 0.66; GCF_005048225.1, s__Paracoccus gahaiensis, 95.0, 83.86, 0.63; GCF_005048265.1, s__Paracoccus hibiscisoli, 95.0, 82.98, 0.61; GCF_006151785.1, s__Paracoccus marcusii, 95.0, 82.83, 0.63; GCF_000420145.1, s__Paracoccus zeaxanthinifaciens, 95.0, 82.76, 0.67; GCF_003709565.1, s…	97.22	11	N/A	N/A
Paracoccus_versutus_DSM_17099	d__Bacteria;p__Proteobacteria;c__Alphaproteobacteria;o__Rhodobacterales;f__Rhodobacteraceae;g__Paracoccus;s__Paracoccus versutus	GCF_000763885.1	95.0	d__Bacteria;p__Proteobacteria;c__Alphaproteobacteria;o__Rhodobacterales;f__Rhodobacteraceae;g__Paracoccus;s__Paracoccus versutus	98.17	0.76	GCF_000763885.1	95.0	d__Bacteria;p__Proteobacteria;c__Alphaproteobacteria;o__Rhodobacterales;f__Rhodobacteraceae;g__Paracoccus;s__Paracoccus versutus	98.17	0.76	d__Bacteria;p__Proteobacteria;c__Alphaproteobacteria;o__Rhodobacterales;f__Rhodobacteraceae;g__Paracoccus;s__	taxonomic classification defined by topology and ANI	topological placement and ANI have congruent species assignments	GCF_008824185.1, s__Paracoccus pantotrophus, 95.0, 93.57, 0.71; GCF_001447385.1, s__Paracoccus sp001447385, 95.0, 91.54, 0.63; GCF_900100045.1, s__Paracoccus denitrificans, 95.0, 91.36, 0.68; GCF_000518925.1, s__Paracoccus sp000518925, 95.0, 90.83, 0.69; GCF_900156255.1, s__Paracoccus thiocyanatus, 95.0, 90.25, 0.76; GCF_016446475.1, s__Paracoccus binzhouensis, 95.0, 89.49, 0.63; GCF_001546115.1,…	96.49	11	N/A	N/A
Paracoccus_versutus_DSM_582	d__Bacteria;p__Proteobacteria;c__Alphaproteobacteria;o__Rhodobacterales;f__Rhodobacteraceae;g__Paracoccus;s__Paracoccus versutus	GCF_000763885.1	95.0	d__Bacteria;p__Proteobacteria;c__Alphaproteobacteria;o__Rhodobacterales;f__Rhodobacteraceae;g__Paracoccus;s__Paracoccus versutus	99.98	0.99	GCF_000763885.1	95.0	d__Bacteria;p__Proteobacteria;c__Alphaproteobacteria;o__Rhodobacterales;f__Rhodobacteraceae;g__Paracoccus;s__Paracoccus versutus	99.98	0.99	d__Bacteria;p__Proteobacteria;c__Alphaproteobacteria;o__Rhodobacterales;f__Rhodobacteraceae;g__Paracoccus;s__	taxonomic classification defined by topology and ANI	topological placement and ANI have congruent species assignments	GCF_008824185.1, s__Paracoccus pantotrophus, 95.0, 93.41, 0.79; GCF_001447385.1, s__Paracoccus sp001447385, 95.0, 91.83, 0.71; GCF_900100045.1, s__Paracoccus denitrificans, 95.0, 91.05, 0.72; GCF_000518925.1, s__Paracoccus sp000518925, 95.0, 90.81, 0.76; GCF_900156255.1, s__Paracoccus thiocyanatus, 95.0, 90.28, 0.81; GCF_016446475.1, s__Paracoccus binzhouensis, 95.0, 89.63, 0.67; GCF_001546115.1,…	96.56	11	N/A	N/A
Paracoccus_versutus_HN14-1	d__Bacteria;p__Proteobacteria;c__Alphaproteobacteria;o__Rhodobacterales;f__Rhodobacteraceae;g__Paracoccus;s__Paracoccus versutus	GCF_000763885.1	95.0	d__Bacteria;p__Proteobacteria;c__Alphaproteobacteria;o__Rhodobacterales;f__Rhodobacteraceae;g__Paracoccus;s__Paracoccus versutus	98.25	0.88	GCF_000763885.1	95.0	d__Bacteria;p__Proteobacteria;c__Alphaproteobacteria;o__Rhodobacterales;f__Rhodobacteraceae;g__Paracoccus;s__Paracoccus versutus	98.25	0.88	d__Bacteria;p__Proteobacteria;c__Alphaproteobacteria;o__Rhodobacterales;f__Rhodobacteraceae;g__Paracoccus;s__	taxonomic classification defined by topology and ANI	topological placement and ANI have congruent species assignments	GCF_008824185.1, s__Paracoccus pantotrophus, 95.0, 93.61, 0.76; GCF_001447385.1, s__Paracoccus sp001447385, 95.0, 91.66, 0.71; GCF_000518925.1, s__Paracoccus sp000518925, 95.0, 91.24, 0.71; GCF_900100045.1, s__Paracoccus denitrificans, 95.0, 91.23, 0.75; GCF_900156255.1, s__Paracoccus thiocyanatus, 95.0, 90.4, 0.78; GCF_016446475.1, s__Paracoccus binzhouensis, 95.0, 89.66, 0.65; GCF_001546115.1, …	96.6	11	N/A	N/A
Paracoccus_versutus_MAL_1HM19	d__Bacteria;p__Proteobacteria;c__Alphaproteobacteria;o__Rhodobacterales;f__Rhodobacteraceae;g__Paracoccus;s__Paracoccus versutus	GCF_000763885.1	95.0	d__Bacteria;p__Proteobacteria;c__Alphaproteobacteria;o__Rhodobacterales;f__Rhodobacteraceae;g__Paracoccus;s__Paracoccus versutus	98.37	0.87	GCF_000763885.1	95.0	d__Bacteria;p__Proteobacteria;c__Alphaproteobacteria;o__Rhodobacterales;f__Rhodobacteraceae;g__Paracoccus;s__Paracoccus versutus	98.37	0.87	d__Bacteria;p__Proteobacteria;c__Alphaproteobacteria;o__Rhodobacterales;f__Rhodobacteraceae;g__Paracoccus;s__	taxonomic classification defined by topology and ANI	topological placement and ANI have congruent species assignments	GCF_008824185.1, s__Paracoccus pantotrophus, 95.0, 93.53, 0.75; GCF_001447385.1, s__Paracoccus sp001447385, 95.0, 91.46, 0.67; GCF_900100045.1, s__Paracoccus denitrificans, 95.0, 91.27, 0.69; GCF_000518925.1, s__Paracoccus sp000518925, 95.0, 90.92, 0.72; GCF_900156255.1, s__Paracoccus thiocyanatus, 95.0, 90.16, 0.79; GCF_016446475.1, s__Paracoccus binzhouensis, 95.0, 89.51, 0.64; GCF_001546115.1,…	96.56	11	N/A	N/A
Paracoccus_xiamenensis_12-3	d__Bacteria;p__Proteobacteria;c__Alphaproteobacteria;o__Rhodobacterales;f__Rhodobacteraceae;g__Paracoccus;s__Paracoccus xiamenensis	GCF_011308835.1	95.0	d__Bacteria;p__Proteobacteria;c__Alphaproteobacteria;o__Rhodobacterales;f__Rhodobacteraceae;g__Paracoccus;s__Paracoccus xiamenensis	100.0	1.0	GCF_011308835.1	95.0	d__Bacteria;p__Proteobacteria;c__Alphaproteobacteria;o__Rhodobacterales;f__Rhodobacteraceae;g__Paracoccus;s__Paracoccus xiamenensis	100.0	1.0	d__Bacteria;p__Proteobacteria;c__Alphaproteobacteria;o__Rhodobacterales;f__Rhodobacteraceae;g__Paracoccus;s__	taxonomic classification defined by topology and ANI	topological placement and ANI have congruent species assignments	GCF_013868135.1, s__Paracoccus sp013868135, 95.0, 86.05, 0.73; GCF_007993065.1, s__Paracoccus aurantiacus, 95.0, 82.71, 0.61; GCF_002865605.1, s__Paracoccus jeotgali, 95.0, 82.41, 0.58; GCF_900101865.1, s__Paracoccus isoporae, 95.0, 81.6, 0.6; GCA_005768755.1, s__Paracoccus denitrificans_B, 95.0, 81.51, 0.59; GCF_018860165.1, s__Paracoccus sp018860165, 95.0, 80.63, 0.5; GCF_003337565.1, s__Paraco…	97.8	11	N/A	N/A
Paracoccus_yeei_ATCC_BAA-599	d__Bacteria;p__Proteobacteria;c__Alphaproteobacteria;o__Rhodobacterales;f__Rhodobacteraceae;g__Paracoccus;s__Paracoccus yeei	GCF_000622145.1	96.0533	d__Bacteria;p__Proteobacteria;c__Alphaproteobacteria;o__Rhodobacterales;f__Rhodobacteraceae;g__Paracoccus;s__Paracoccus yeei	100.0	1.0	GCF_000622145.1	96.0533	d__Bacteria;p__Proteobacteria;c__Alphaproteobacteria;o__Rhodobacterales;f__Rhodobacteraceae;g__Paracoccus;s__Paracoccus yeei	100.0	1.0	d__Bacteria;p__Proteobacteria;c__Alphaproteobacteria;o__Rhodobacterales;f__Rhodobacteraceae;g__Paracoccus;s__	taxonomic classification defined by topology and ANI	topological placement and ANI have congruent species assignments	GCF_003285265.1, s__Paracoccus mutanolyticus, 96.0533, 96.05, 0.88; GCF_001546115.1, s__Paracoccus aminovorans_B, 95.0, 85.65, 0.62; GCF_900005615.1, s__Paracoccus aminovorans, 95.0, 85.2, 0.63; GCF_016446475.1, s__Paracoccus binzhouensis, 95.0, 85.19, 0.58; GCF_000763885.1, s__Paracoccus versutus, 95.0, 85.03, 0.6; GCF_008824185.1, s__Paracoccus pantotrophus, 95.0, 84.87, 0.59; GCF_000518925.1, …	95.93	11	N/A	N/A
Paracoccus_yeei_CCUG_32053	d__Bacteria;p__Proteobacteria;c__Alphaproteobacteria;o__Rhodobacterales;f__Rhodobacteraceae;g__Paracoccus;s__Paracoccus yeei	GCF_000622145.1	96.0533	d__Bacteria;p__Proteobacteria;c__Alphaproteobacteria;o__Rhodobacterales;f__Rhodobacteraceae;g__Paracoccus;s__Paracoccus yeei	97.89	0.84	GCF_003285265.1	96.0533	d__Bacteria;p__Proteobacteria;c__Alphaproteobacteria;o__Rhodobacterales;f__Rhodobacteraceae;g__Paracoccus;s__Paracoccus yeei	95.76	0.89	d__Bacteria;p__Proteobacteria;c__Alphaproteobacteria;o__Rhodobacterales;f__Rhodobacteraceae;g__Paracoccus;s__	ANI	topological placement and ANI have incongruent species assignments	GCF_001546115.1, s__Paracoccus aminovorans_B, 95.0, 85.58, 0.58; GCF_016446475.1, s__Paracoccus binzhouensis, 95.0, 85.38, 0.58; GCF_900005615.1, s__Paracoccus aminovorans, 95.0, 85.16, 0.62; GCF_000763885.1, s__Paracoccus versutus, 95.0, 85.09, 0.57; GCF_000518925.1, s__Paracoccus sp000518925, 95.0, 84.91, 0.6; GCF_009711185.1, s__Paracoccus limosus, 95.0, 84.72, 0.69; GCF_008824185.1, s__Paraco…	96.74	11	N/A	N/A
Paracoccus_yeei_FDAARGOS_252	d__Bacteria;p__Proteobacteria;c__Alphaproteobacteria;o__Rhodobacterales;f__Rhodobacteraceae;g__Paracoccus;s__Paracoccus yeei	GCF_000622145.1	96.0533	d__Bacteria;p__Proteobacteria;c__Alphaproteobacteria;o__Rhodobacterales;f__Rhodobacteraceae;g__Paracoccus;s__Paracoccus yeei	98.06	0.86	GCF_003285265.1	96.0533	d__Bacteria;p__Proteobacteria;c__Alphaproteobacteria;o__Rhodobacterales;f__Rhodobacteraceae;g__Paracoccus;s__Paracoccus yeei	96.54	0.98	d__Bacteria;p__Proteobacteria;c__Alphaproteobacteria;o__Rhodobacterales;f__Rhodobacteraceae;g__Paracoccus;s__	ANI	topological placement and ANI have incongruent species assignments	GCF_001546115.1, s__Paracoccus aminovorans_B, 95.0, 85.63, 0.6; GCF_900005615.1, s__Paracoccus aminovorans, 95.0, 85.27, 0.62; GCF_000763885.1, s__Paracoccus versutus, 95.0, 85.11, 0.55; GCF_016446475.1, s__Paracoccus binzhouensis, 95.0, 85.11, 0.57; GCF_008824185.1, s__Paracoccus pantotrophus, 95.0, 84.99, 0.59; GCF_000518925.1, s__Paracoccus sp000518925, 95.0, 84.95, 0.6; GCF_009711185.1, s__Pa…	95.93	11	N/A	N/A
Paracoccus_yeei_FDAARGOS_643	d__Bacteria;p__Proteobacteria;c__Alphaproteobacteria;o__Rhodobacterales;f__Rhodobacteraceae;g__Paracoccus;s__Paracoccus yeei	GCF_000622145.1	96.0533	d__Bacteria;p__Proteobacteria;c__Alphaproteobacteria;o__Rhodobacterales;f__Rhodobacteraceae;g__Paracoccus;s__Paracoccus yeei	98.07	0.83	GCF_003285265.1	96.0533	d__Bacteria;p__Proteobacteria;c__Alphaproteobacteria;o__Rhodobacterales;f__Rhodobacteraceae;g__Paracoccus;s__Paracoccus yeei	95.92	0.88	d__Bacteria;p__Proteobacteria;c__Alphaproteobacteria;o__Rhodobacterales;f__Rhodobacteraceae;g__Paracoccus;s__	ANI	topological placement and ANI have incongruent species assignments	GCF_001546115.1, s__Paracoccus aminovorans_B, 95.0, 85.46, 0.59; GCF_900005615.1, s__Paracoccus aminovorans, 95.0, 85.04, 0.63; GCF_000763885.1, s__Paracoccus versutus, 95.0, 85.03, 0.58; GCF_016446475.1, s__Paracoccus binzhouensis, 95.0, 84.94, 0.57; GCF_000518925.1, s__Paracoccus sp000518925, 95.0, 84.92, 0.62; GCF_008824185.1, s__Paracoccus pantotrophus, 95.0, 84.66, 0.57; GCF_009711185.1, s__…	96.74	11	N/A	N/A
Paracoccus_yeei_G1212	d__Bacteria;p__Proteobacteria;c__Alphaproteobacteria;o__Rhodobacterales;f__Rhodobacteraceae;g__Paracoccus;s__Paracoccus yeei	GCF_000622145.1	96.0533	d__Bacteria;p__Proteobacteria;c__Alphaproteobacteria;o__Rhodobacterales;f__Rhodobacteraceae;g__Paracoccus;s__Paracoccus yeei	99.99	0.98	GCF_000622145.1	96.0533	d__Bacteria;p__Proteobacteria;c__Alphaproteobacteria;o__Rhodobacterales;f__Rhodobacteraceae;g__Paracoccus;s__Paracoccus yeei	99.99	0.98	d__Bacteria;p__Proteobacteria;c__Alphaproteobacteria;o__Rhodobacterales;f__Rhodobacteraceae;g__Paracoccus;s__	taxonomic classification defined by topology and ANI	topological placement and ANI have congruent species assignments	GCF_003285265.1, s__Paracoccus mutanolyticus, 96.0533, 95.88, 0.86; GCF_001546115.1, s__Paracoccus aminovorans_B, 95.0, 85.64, 0.62; GCF_900005615.1, s__Paracoccus aminovorans, 95.0, 85.36, 0.6; GCF_016446475.1, s__Paracoccus binzhouensis, 95.0, 85.16, 0.59; GCF_000763885.1, s__Paracoccus versutus, 95.0, 84.95, 0.61; GCF_008824185.1, s__Paracoccus pantotrophus, 95.0, 84.94, 0.59; GCF_000518925.1,…	95.63	11	N/A	N/A
Paracoccus_yeei_h9MutR4ofj_bin.46	d__Bacteria;p__Proteobacteria;c__Alphaproteobacteria;o__Rhodobacterales;f__Rhodobacteraceae;g__Paracoccus;s__Paracoccus yeei	GCF_000622145.1	96.0533	d__Bacteria;p__Proteobacteria;c__Alphaproteobacteria;o__Rhodobacterales;f__Rhodobacteraceae;g__Paracoccus;s__Paracoccus yeei	98.2	0.86	GCF_000622145.1	96.0533	d__Bacteria;p__Proteobacteria;c__Alphaproteobacteria;o__Rhodobacterales;f__Rhodobacteraceae;g__Paracoccus;s__Paracoccus yeei	98.2	0.86	d__Bacteria;p__Proteobacteria;c__Alphaproteobacteria;o__Rhodobacterales;f__Rhodobacteraceae;g__Paracoccus;s__	taxonomic classification defined by topology and ANI	topological placement and ANI have congruent species assignments	GCF_003285265.1, s__Paracoccus mutanolyticus, 96.0533, 95.8, 0.88; GCF_001546115.1, s__Paracoccus aminovorans_B, 95.0, 85.46, 0.6; GCF_900005615.1, s__Paracoccus aminovorans, 95.0, 85.17, 0.59; GCF_016446475.1, s__Paracoccus binzhouensis, 95.0, 85.05, 0.55; GCF_000763885.1, s__Paracoccus versutus, 95.0, 84.82, 0.57; GCF_000518925.1, s__Paracoccus sp000518925, 95.0, 84.8, 0.59; GCF_008824185.1, s_…	95.1	11	N/A	N/A
Paracoccus_yeei_Marseille-P2668	d__Bacteria;p__Proteobacteria;c__Alphaproteobacteria;o__Rhodobacterales;f__Rhodobacteraceae;g__Paracoccus;s__Paracoccus yeei	GCF_000622145.1	96.0533	d__Bacteria;p__Proteobacteria;c__Alphaproteobacteria;o__Rhodobacterales;f__Rhodobacteraceae;g__Paracoccus;s__Paracoccus yeei	98.14	0.88	GCF_000622145.1	96.0533	d__Bacteria;p__Proteobacteria;c__Alphaproteobacteria;o__Rhodobacterales;f__Rhodobacteraceae;g__Paracoccus;s__Paracoccus yeei	98.14	0.88	d__Bacteria;p__Proteobacteria;c__Alphaproteobacteria;o__Rhodobacterales;f__Rhodobacteraceae;g__Paracoccus;s__	taxonomic classification defined by topology and ANI	topological placement and ANI have congruent species assignments	GCF_003285265.1, s__Paracoccus mutanolyticus, 96.0533, 95.77, 0.91; GCF_001546115.1, s__Paracoccus aminovorans_B, 95.0, 85.48, 0.6; GCF_016446475.1, s__Paracoccus binzhouensis, 95.0, 85.14, 0.56; GCF_900005615.1, s__Paracoccus aminovorans, 95.0, 85.13, 0.62; GCF_000763885.1, s__Paracoccus versutus, 95.0, 84.83, 0.58; GCF_000518925.1, s__Paracoccus sp000518925, 95.0, 84.82, 0.61; GCF_008824185.1, …	95.08	11	N/A	N/A
Paracoccus_yeei_strain_S_N-202-OC-B2	d__Bacteria;p__Proteobacteria;c__Alphaproteobacteria;o__Rhodobacterales;f__Rhodobacteraceae;g__Paracoccus;s__Paracoccus yeei	GCF_000622145.1	96.0533	d__Bacteria;p__Proteobacteria;c__Alphaproteobacteria;o__Rhodobacterales;f__Rhodobacteraceae;g__Paracoccus;s__Paracoccus yeei	98.51	0.9	GCF_000622145.1	96.0533	d__Bacteria;p__Proteobacteria;c__Alphaproteobacteria;o__Rhodobacterales;f__Rhodobacteraceae;g__Paracoccus;s__Paracoccus yeei	98.51	0.9	d__Bacteria;p__Proteobacteria;c__Alphaproteobacteria;o__Rhodobacterales;f__Rhodobacteraceae;g__Paracoccus;s__	taxonomic classification defined by topology and ANI	topological placement and ANI have congruent species assignments	GCF_003285265.1, s__Paracoccus mutanolyticus, 96.0533, 96.13, 0.82; GCF_001546115.1, s__Paracoccus aminovorans_B, 95.0, 85.85, 0.66; GCF_900005615.1, s__Paracoccus aminovorans, 95.0, 85.28, 0.65; GCF_016446475.1, s__Paracoccus binzhouensis, 95.0, 85.15, 0.64; GCF_000518925.1, s__Paracoccus sp000518925, 95.0, 85.02, 0.68; GCF_000763885.1, s__Paracoccus versutus, 95.0, 85.01, 0.68; GCF_009711185.1,…	94.7	11	N/A	N/A
Paracoccus_yeei_TT13	d__Bacteria;p__Proteobacteria;c__Alphaproteobacteria;o__Rhodobacterales;f__Rhodobacteraceae;g__Paracoccus;s__Paracoccus yeei	GCF_000622145.1	96.0533	d__Bacteria;p__Proteobacteria;c__Alphaproteobacteria;o__Rhodobacterales;f__Rhodobacteraceae;g__Paracoccus;s__Paracoccus yeei	97.95	0.83	GCF_000622145.1	96.0533	d__Bacteria;p__Proteobacteria;c__Alphaproteobacteria;o__Rhodobacterales;f__Rhodobacteraceae;g__Paracoccus;s__Paracoccus yeei	97.95	0.83	d__Bacteria;p__Proteobacteria;c__Alphaproteobacteria;o__Rhodobacterales;f__Rhodobacteraceae;g__Paracoccus;s__	taxonomic classification defined by topology and ANI	topological placement and ANI have congruent species assignments	GCF_003285265.1, s__Paracoccus mutanolyticus, 96.0533, 95.81, 0.86; GCF_001546115.1, s__Paracoccus aminovorans_B, 95.0, 85.71, 0.61; GCF_900005615.1, s__Paracoccus aminovorans, 95.0, 85.21, 0.59; GCF_016446475.1, s__Paracoccus binzhouensis, 95.0, 85.2, 0.59; GCF_000763885.1, s__Paracoccus versutus, 95.0, 84.99, 0.62; GCF_000518925.1, s__Paracoccus sp000518925, 95.0, 84.96, 0.61; GCF_008824185.1, …	96.78	11	N/A	N/A
Paracoccus_zeaxanthinifaciens_ATCC_21588	d__Bacteria;p__Proteobacteria;c__Alphaproteobacteria;o__Rhodobacterales;f__Rhodobacteraceae;g__Paracoccus;s__Paracoccus zeaxanthinifaciens	GCF_000420145.1	95.0	d__Bacteria;p__Proteobacteria;c__Alphaproteobacteria;o__Rhodobacterales;f__Rhodobacteraceae;g__Paracoccus;s__Paracoccus zeaxanthinifaciens	100.0	1.0	GCF_000420145.1	95.0	d__Bacteria;p__Proteobacteria;c__Alphaproteobacteria;o__Rhodobacterales;f__Rhodobacteraceae;g__Paracoccus;s__Paracoccus zeaxanthinifaciens	100.0	1.0	d__Bacteria;p__Proteobacteria;c__Alphaproteobacteria;o__Rhodobacterales;f__Rhodobacteraceae;g__Paracoccus;s__	taxonomic classification defined by topology and ANI	topological placement and ANI have congruent species assignments	GCF_018860625.1, s__Paracoccus sp018860625, 95.0, 90.31, 0.87; GCF_004683865.2, s__Paracoccus liaowanqingii, 95.0, 84.16, 0.72; GCF_003594815.1, s__Paracoccus aestuarii, 95.0, 84.06, 0.65; GCF_006151785.1, s__Paracoccus marcusii, 95.0, 83.79, 0.67; GCF_005048225.1, s__Paracoccus gahaiensis, 95.0, 83.78, 0.72; GCF_003056335.1, s__Paracoccus indicus, 95.0, 83.75, 0.73; GCF_005048265.1, s__Paracoccu…	97.04	11	N/A	N/A
Paracoccus_zhejiangensis_J6	d__Bacteria;p__Proteobacteria;c__Alphaproteobacteria;o__Rhodobacterales;f__Rhodobacteraceae;g__Paracoccus;s__Paracoccus zhejiangensis	GCF_002847445.1	95.0	d__Bacteria;p__Proteobacteria;c__Alphaproteobacteria;o__Rhodobacterales;f__Rhodobacteraceae;g__Paracoccus;s__Paracoccus zhejiangensis	100.0	1.0	GCF_002847445.1	95.0	d__Bacteria;p__Proteobacteria;c__Alphaproteobacteria;o__Rhodobacterales;f__Rhodobacteraceae;g__Paracoccus;s__Paracoccus zhejiangensis	100.0	1.0	d__Bacteria;p__Proteobacteria;c__Alphaproteobacteria;o__Rhodobacterales;f__Rhodobacteraceae;g__Paracoccus;s__	taxonomic classification defined by topology and ANI	topological placement and ANI have congruent species assignments	GCF_007096355.1, s__Paracoccus sp007096355, 95.0, 84.04, 0.66; GCF_018860165.1, s__Paracoccus sp018860165, 95.0, 82.65, 0.61; GCF_003709565.1, s__Paracoccus siganidrum, 95.0, 82.26, 0.52; GCF_016446475.1, s__Paracoccus binzhouensis, 95.0, 82.03, 0.51; GCF_000763885.1, s__Paracoccus versutus, 95.0, 81.72, 0.49; GCF_001447385.1, s__Paracoccus sp001447385, 95.0, 81.68, 0.51; GCF_002847305.1, s__Para…	97.5	11	N/A	N/A
