# Supplementary material for: Pan-genome analysis of six Paracoccus type strain genomes reveal lifestyle traits
Source: PLoS One. 2023 Dec 20;18(12):e0287947. doi: 10.1371/journal.pone.0287947 (PMC10732464; doi:10.1371/journal.pone.0287947)
Supplement: S3 Table — (XLSX) [file pone.0287947.s004.xlsx]

## Sheet: Tabelle1
S3 Table. Quality assessing of Paracoccus genomes presented in this study.
Bin Id	Marker lineage	# genomes	# markers	# marker sets	0	1	2	3	4	5+	Completeness [%]	Contamination [%]	Strain heterogeneity [%]	GC [%]
Paracoccus_acridae_CGMCC_1.15419	f__Rhodobacteraceae (UID3340)	84	568	330	3	563	1	0	1	0	99.09	0.38	28.57	65.3
Paracoccus_aeridis_JC501	f__Rhodobacteraceae (UID3340)	84	568	330	4	561	3	0	0	0	99.43	0.61	0.00	69.4
Paracoccus_aerius_KCTC_42845	f__Rhodobacteraceae (UID3340)	84	568	330	3	561	4	0	0	0	99.09	0.37	0.00	65.0
Paracoccus_aestuarii_DSM19484T	f__Rhodobacteraceae (UID3340)	84	568	330	9	559	0	0	0	0	97.98	0.00	0.00	67.8
Paracoccus_aestuariivivens_NBRC_111993	f__Rhodobacteraceae (UID3340)	84	568	330	2	561	5	0	0	0	99.62	0.86	40.00	61.4
Paracoccus_alcaliphilus_DSM8512T	f__Rhodobacteraceae (UID3340)	84	568	330	3	562	3	0	0	0	99.09	0.91	0.00	64.3
Paracoccus_alkanivorans_4-2	f__Rhodobacteraceae (UID3340)	84	568	330	1	565	2	0	0	0	99.70	0.61	0.00	62.1
Paracoccus_alkenifer_DSM_11593	f__Rhodobacteraceae (UID3340)	84	568	330	7	557	4	0	0	0	98.28	0.76	0.00	67.3
Paracoccus_aminophilus_JCM_7686	f__Rhodobacteraceae (UID3340)	84	568	330	3	563	2	0	0	0	99.60	0.61	0.00	63.4
Paracoccus_aminovorans_DSM_8537	f__Rhodobacteraceae (UID3340)	84	568	330	2	564	2	0	0	0	99.39	0.45	0.00	67.5
Paracoccus_aminovorans_HPD-2	f__Rhodobacteraceae (UID3340)	84	568	330	1	563	4	0	0	0	99.70	0.86	25.00	67.0
Paracoccus_aminovorans_JCM7685	f__Rhodobacteraceae (UID3340)	84	568	330	2	564	2	0	0	0	99.39	0.45	0.00	67.4
Paracoccus_amoyensis_11-3	f__Rhodobacteraceae (UID3340)	84	568	330	5	563	0	0	0	0	98.88	0.00	0.00	60.1
Paracoccus_aurantiacus_TK008	f__Rhodobacteraceae (UID3340)	84	568	330	9	558	1	0	0	0	97.73	0.15	0.00	62.5
Paracoccus_binzhouensis_wg1	f__Rhodobacteraceae (UID3340)	84	568	330	3	561	4	0	0	0	99.32	0.59	50.00	67.7
Paracoccus_bogoriensis_BOG6	f__Rhodobacteraceae (UID3340)	84	568	330	2	565	1	0	0	0	99.39	0.30	0.00	66.6
Paracoccus_caeni_MJ17	f__Rhodobacteraceae (UID3340)	84	568	330	3	561	4	0	0	0	99.09	1.06	0.00	62.2
Paracoccus_chinensis_CGMCC_1.7655	f__Rhodobacteraceae (UID3340)	84	568	330	4	562	2	0	0	0	98.79	0.30	0.00	68.1
Paracoccus_contaminans_LMG_29738T	f__Rhodobacteraceae (UID3340)	84	568	330	8	559	1	0	0	0	98.17	0.15	0.00	68.7
Paracoccus_denitrificans_ATCC_19367	f__Rhodobacteraceae (UID3340)	84	568	330	1	560	6	1	0	0	99.70	1.59	66.67	66.8
Paracoccus_denitrificans_DSM_104981	f__Rhodobacteraceae (UID3340)	84	568	330	2	561	5	0	0	0	99.39	0.68	40.00	66.8
Paracoccus_denitrificans_DSM_413	f__Rhodobacteraceae (UID3340)	84	568	330	2	560	6	0	0	0	99.55	1.14	50.00	66.8
Paracoccus_denitrificans_DSM_415	f__Rhodobacteraceae (UID3340)	84	568	330	2	560	6	0	0	0	99.55	1.14	50.00	66.8
Paracoccus_denitrificans_DYTN-1	f__Rhodobacteraceae (UID3340)	84	568	330	1	561	6	0	0	0	99.70	0.98	50.00	66.8
Paracoccus_denitrificans_ISTOD1	f__Rhodobacteraceae (UID3340)	84	568	330	0	560	8	0	0	0	100.00	2.12	0.00	67.0
Paracoccus_denitrificans_JCM_21484	f__Rhodobacteraceae (UID3340)	84	568	330	175	381	11	1	0	0	67.97	2.25	14.29	65.4
Paracoccus_denitrificans_NBRC_102528	f__Rhodobacteraceae (UID3340)	84	568	330	2	563	3	0	0	0	99.55	0.38	0.00	66.8
Paracoccus_denitrificans_PAR392	f__Rhodobacteraceae (UID3340)	84	568	330	5	560	2	1	0	0	98.64	0.66	20.00	66.6
Paracoccus_denitrificans_PD1222	f__Rhodobacteraceae (UID3340)	84	568	330	1	560	7	0	0	0	99.70	1.29	57.14	66.8
Paracoccus_denitrificans_R-1	f__Rhodobacteraceae (UID3340)	84	568	330	1	561	6	0	0	0	99.70	1.06	16.67	66.9
Paracoccus_denitrificans_S2_012_000_R3	f__Rhodobacteraceae (UID3340)	84	568	330	7	556	5	0	0	0	98.33	0.86	0.00	61.5
Paracoccus_denitrificans_S2_018_000_R3	f__Rhodobacteraceae (UID3340)	84	568	330	7	548	13	0	0	0	98.03	2.14	15.38	63.4
Paracoccus_denitrificans_S2_018_000_R3b	f__Rhodobacteraceae (UID3340)	84	568	330	7	548	13	0	0	0	98.03	2.14	15.38	63.4
Paracoccus_denitrificans_SD1	f__Rhodobacteraceae (UID3340)	84	568	330	277	268	23	0	0	0	48.71	3.46	21.74	64.6
Paracoccus_endophyticus_SYSUP0003	f__Rhodobacteraceae (UID3340)	84	568	330	3	562	3	0	0	0	99.09	0.61	0.00	69.8
Paracoccus_fistulariae_KCTC22803T	f__Rhodobacteraceae (UID3340)	84	568	330	5	563	0	0	0	0	98.73	0.00	0.00	63.1
Paracoccus_fontiphilus_MVW-1	f__Rhodobacteraceae (UID3340)	84	568	330	4	560	4	0	0	0	98.99	0.91	0.00	66.2
Paracoccus_gahaiensis_KCTC_42687	f__Rhodobacteraceae (UID3340)	84	568	330	3	564	1	0	0	0	99.09	0.30	100.00	67.5
Paracoccus_haematequi_aCIP1116241	f__Rhodobacteraceae (UID3340)	84	568	330	4	563	1	0	0	0	99.02	0.30	0.00	66.6
Paracoccus_haeundaensis_CGMCC_1.8012	f__Rhodobacteraceae (UID3340)	84	568	330	2	564	2	0	0	0	99.39	0.40	0.00	66.2
Paracoccus_halophilus_CGMCC_1.6117	f__Rhodobacteraceae (UID3340)	84	568	330	2	563	3	0	0	0	99.64	0.40	66.67	65.2
Paracoccus_halophilus_JCM_14014	f__Rhodobacteraceae (UID3340)	84	568	330	2	563	3	0	0	0	99.64	0.40	66.67	65.2
Paracoccus_hibiscisoli_CCTCC_AB2016182	f__Rhodobacteraceae (UID3340)	84	568	330	4	563	1	0	0	0	98.79	0.30	0.00	67.1
Paracoccus_homiensis_DSM_17862	f__Rhodobacteraceae (UID3340)	84	568	330	2	563	3	0	0	0	99.39	0.91	0.00	63.8
Paracoccus_indicus_IO390502	f__Rhodobacteraceae (UID3340)	84	568	330	3	565	0	0	0	0	99.09	0.00	0.00	64.9
Paracoccus_isoporae_DSM_22220	f__Rhodobacteraceae (UID3340)	84	568	330	6	562	0	0	0	0	98.18	0.00	0.00	65.8
Paracoccus_jeotgali_CBA4604	f__Rhodobacteraceae (UID3340)	84	568	330	5	560	3	0	0	0	98.48	0.76	33.33	66.5
Paracoccus_kondratievae_BJQ0001	f__Rhodobacteraceae (UID3340)	84	566	329	3	561	2	0	0	0	99.44	0.61	50.00	62.9
Paracoccus_laeviglucosivorans_DSM_100094	f__Rhodobacteraceae (UID3340)	84	568	330	2	563	3	0	0	0	99.62	0.56	0.00	63.1
Paracoccus_liaowanqingii_2251	f__Rhodobacteraceae (UID3340)	84	568	330	5	562	1	0	0	0	99.03	0.15	0.00	66.5
Paracoccus_liaowanqingii_3058	f__Rhodobacteraceae (UID3340)	84	568	330	6	554	8	0	0	0	98.41	1.05	37.50	66.3
Paracoccus_lichenicola_YIM_132242	f__Rhodobacteraceae (UID3340)	84	568	330	5	560	3	0	0	0	98.69	0.49	0.00	67.1
Paracoccus_limosus_JCM_17370	f__Rhodobacteraceae (UID3340)	84	568	330	2	564	2	0	0	0	99.62	0.25	0.00	66.1
Paracoccus_litorisediminis_NBRC_112902	f__Rhodobacteraceae (UID3340)	84	568	330	2	555	11	0	0	0	99.62	1.79	0.00	63.6
Paracoccus_luteus_CFH_10530	f__Rhodobacteraceae (UID3340)	84	568	330	4	562	2	0	0	0	98.99	0.30	0.00	69.6
Paracoccus_lutimaris_CECT_8525	f__Rhodobacteraceae (UID3340)	84	568	330	2	563	3	0	0	0	99.60	0.56	0.00	65.2
Paracoccus_marcusii_CGMCC_1.8602	f__Rhodobacteraceae (UID3340)	84	568	330	2	559	7	0	0	0	99.39	1.26	14.29	66.9
Paracoccus_marcusii_CP157	f__Rhodobacteraceae (UID3340)	84	568	330	3	561	4	0	0	0	99.09	0.71	25.00	66.4
Paracoccus_marcusii_KGP	k__Bacteria (UID203)	5449	104	58	88	16	0	0	0	0	13.75	0.00	0.00	66.7
Paracoccus_marinus_NBRC_1000637	f__Rhodobacteraceae (UID3340)	84	568	330	4	563	1	0	0	0	98.99	0.15	0.00	69.4
Paracoccus_mutanolyticus_RSP-02	root (UID1)	5656	56	24	56	0	0	0	0	0	0.00	0.00	0.00	60.8
Paracoccus_nototheniae_I-41R45	f__Rhodobacteraceae (UID3340)	84	568	330	4	559	5	0	0	0	99.02	1.31	0.00	65.3
Paracoccus_onubensis_1011MAR3C25	f__Rhodobacteraceae (UID3340)	84	568	330	3	562	3	0	0	0	99.29	0.61	33.33	60.3
Paracoccus_pantotrophus_ACCC10489	f__Rhodobacteraceae (UID3340)	84	568	330	2	562	4	0	0	0	99.39	0.48	50.00	67.3
Paracoccus_pantotrophus_DSM_11073	f__Rhodobacteraceae (UID3340)	84	568	330	2	563	3	0	0	0	99.39	0.40	66.67	67.7
Paracoccus_pantotrophus_DSM_1403	f__Rhodobacteraceae (UID3340)	84	568	330	3	561	4	0	0	0	99.09	0.68	0.00	67.8
Paracoccus_pantotrophus_DSM_2944	f__Rhodobacteraceae (UID3340)	84	568	330	2	564	2	0	0	0	99.39	0.40	0.00	67.6
Paracoccus_pantotrophus_J40	f__Rhodobacteraceae (UID3340)	84	568	330	2	561	4	0	1	0	99.39	1.39	40.00	67.6
Paracoccus_pantotrophus_J46	f__Rhodobacteraceae (UID3340)	84	568	330	4	561	3	0	0	0	99.09	0.71	33.33	67.4
Paracoccus_pantotrophus_KS1	f__Rhodobacteraceae (UID3340)	84	568	330	5	561	2	0	0	0	98.88	0.18	0.00	67.7
Paracoccus_pantotrophus_NJUST38	f__Rhodobacteraceae (UID3340)	84	568	330	2	564	2	0	0	0	99.39	0.40	50.00	67.8
Paracoccus_ravus_YJ057	f__Rhodobacteraceae (UID3340)	84	568	330	3	565	0	0	0	0	99.52	0.00	0.00	63.7
Paracoccus_salipaludis_WN007	f__Rhodobacteraceae (UID3340)	84	568	330	3	563	2	0	0	0	99.44	0.30	0.00	68.6
Paracoccus_saliphilus_DSM18447T	f__Rhodobacteraceae (UID3340)	84	568	330	2	558	7	1	0	0	99.39	1.92	20.00	61.1
Paracoccus_saliphilus_strain_CCTCC_AB_2016131	f__Rhodobacteraceae (UID3340)	84	568	330	1	564	3	0	0	0	99.70	0.29	33.33	65.1
Paracoccus_salsus_EGI_L200073	f__Rhodobacteraceae (UID3340)	84	568	330	5	561	2	0	0	0	98.48	0.38	0.00	65.7
Paracoccus_sanguinis_10990	f__Rhodobacteraceae (UID3340)	84	568	330	13	555	0	0	0	0	98.08	0.00	0.00	70.7
Paracoccus_sanguinis_39524	f__Rhodobacteraceae (UID3340)	84	568	330	5	562	1	0	0	0	98.84	0.30	100.00	70.7
Paracoccus_sanguinis_4681	f__Rhodobacteraceae (UID3340)	84	568	330	1	555	12	0	0	0	99.90	3.09	91.67	70.5
Paracoccus_sanguinis_5503	f__Rhodobacteraceae (UID3340)	84	568	330	1	565	2	0	0	0	99.90	0.16	0.00	70.1
Paracoccus_sanguinis_DSM_29303	f__Rhodobacteraceae (UID3340)	84	568	330	1	567	0	0	0	0	99.90	0.00	0.00	70.7
Paracoccus_sanguinis_OM2164	f__Rhodobacteraceae (UID3340)	84	568	330	1	567	0	0	0	0	99.90	0.00	0.00	70.9
Paracoccus_sediminilitoris_DSL-16	f__Rhodobacteraceae (UID3340)	84	568	330	2	565	1	0	0	0	99.39	0.15	0.00	64.5
Paracoccus_sediminis_CMB17	f__Rhodobacteraceae (UID3340)	84	568	330	5	563	0	0	0	0	98.48	0.00	0.00	66.1
Paracoccus_sediminis_DSM_26170	f__Rhodobacteraceae (UID3340)	84	568	330	5	563	0	0	0	0	98.48	0.00	0.00	66.0
Paracoccus_seriniphilus_DSM14827T	f__Rhodobacteraceae (UID3340)	84	568	330	3	562	3	0	0	0	99.09	0.61	0.00	61.5
Paracoccus_shandongensis_wg2	f__Rhodobacteraceae (UID3340)	84	568	330	3	561	4	0	0	0	99.29	0.55	25.00	67.1
Paracoccus_siganidrum_DSM_26381	f__Rhodobacteraceae (UID3340)	84	568	330	5	559	3	1	0	0	98.64	1.01	50.00	67.9
Paracoccus_siganidrum_M26	f__Rhodobacteraceae (UID3340)	84	568	330	3	560	5	0	0	0	99.09	1.01	40.00	67.9
Paracoccus_solventivorans_AS04akNAM_12	f__Rhodobacteraceae (UID3340)	84	568	330	19	537	12	0	0	0	96.14	1.66	41.67	69.0
Paracoccus_solventivorans_DSM_6637	f__Rhodobacteraceae (UID3340)	84	568	330	4	561	3	0	0	0	98.79	0.45	0.00	68.7
Paracoccus_sp_228	f__Rhodobacteraceae (UID3340)	84	568	330	2	562	4	0	0	0	99.39	0.66	0.00	66.1
Paracoccus_sp_8	f__Rhodobacteraceae (UID3340)	84	568	330	7	558	3	0	0	0	98.38	0.91	0.00	66.3
Paracoccus_sp_AK26	f__Rhodobacteraceae (UID3340)	84	568	330	4	562	2	0	0	0	98.79	0.23	0.00	65.7
Paracoccus_sp_Arc7-R13	f__Rhodobacteraceae (UID3340)	84	568	330	2	564	2	0	0	0	99.39	0.25	0.00	67.5
Paracoccus_sp_AS08sgBPME_101	f__Rhodobacteraceae (UID3340)	84	568	330	105	452	11	0	0	0	79.86	1.37	36.36	65.2
Paracoccus_sp_AS08sgBPME_181	f__Rhodobacteraceae (UID3340)	84	568	330	40	482	45	1	0	0	91.94	9.34	70.83	66.7
Paracoccus_sp_Bin06_029	f__Rhodobacteraceae (UID3340)	84	568	330	97	448	23	0	0	0	82.30	3.95	17.39	67.8
Paracoccus_sp_BP8	f__Rhodobacteraceae (UID3340)	84	568	330	53	503	12	0	0	0	89.42	2.45	50.00	65.3
Paracoccus_sp_C2R09	f__Rhodobacteraceae (UID3340)	84	568	330	4	563	1	0	0	0	98.94	0.06	0.00	65.7
Paracoccus_sp_Cel_metabat.bin.9	f__Rhodobacteraceae (UID3340)	84	568	330	2	564	2	0	0	0	99.39	0.30	0.00	63.4
Paracoccus_sp_DK398	f__Rhodobacteraceae (UID3340)	84	568	330	4	561	3	0	0	0	99.02	0.76	0.00	64.7
Paracoccus_sp_DK608	f__Rhodobacteraceae (UID3340)	84	568	330	4	561	3	0	0	0	99.02	0.76	0.00	64.8
Paracoccus_sp_DMF	k__Bacteria (UID203)	5449	104	58	10	55	36	3	0	0	84.48	27.07	4.44	58.5
Paracoccus_sp_EAC645	f__Rhodobacteraceae (UID3340)	84	568	330	37	498	26	5	2	0	94.75	7.61	35.85	65.8
Paracoccus_sp_ERR599112_bin	f__Rhodobacteraceae (UID3340)	84	568	330	3	565	0	0	0	0	99.09	0.00	0.00	65.9
Paracoccus_sp_FO-3_FO-3	f__Rhodobacteraceae (UID3340)	84	568	330	2	562	4	0	0	0	99.39	0.83	0.00	67.4
Paracoccus_sp_Gw_SlPrim_bin_93	f__Rhodobacteraceae (UID3340)	84	568	330	163	390	15	0	0	0	73.46	2.79	86.67	65.7
Paracoccus_sp_Gw_UH_bin_259	k__Bacteria (UID203)	5449	104	58	75	29	0	0	0	0	32.38	0.00	0.00	65.5
Paracoccus_sp_H4-D09	f__Rhodobacteraceae (UID3340)	84	568	330	1	565	2	0	0	0	99.70	0.30	0.00	63.4
Paracoccus_sp_IB05	f__Rhodobacteraceae (UID3340)	84	568	330	3	564	0	0	1	0	99.32	0.91	0.00	63.2
Paracoccus_sp_J39	f__Rhodobacteraceae (UID3340)	84	568	330	2	565	1	0	0	0	99.39	0.15	0.00	68.1
Paracoccus_sp_J55	f__Rhodobacteraceae (UID3340)	84	568	330	2	566	0	0	0	0	99.39	0.00	0.00	68.0
Paracoccus_sp_J56	f__Rhodobacteraceae (UID3340)	84	566	329	3	562	1	0	0	0	99.44	0.30	0.00	62.9
Paracoccus_sp_JM45_JM45	f__Rhodobacteraceae (UID3340)	84	568	330	3	565	0	0	0	0	99.32	0.00	0.00	59.1
Paracoccus_sp_Leu_metabat.bin.5	f__Rhodobacteraceae (UID3340)	84	568	330	3	558	7	0	0	0	99.09	1.24	71.43	66.5
Paracoccus_sp_LLA-6	f__Rhodobacteraceae (UID3340)	84	568	330	112	454	2	0	0	0	75.05	0.40	0.00	67.3
Paracoccus_sp_M683	f__Rhodobacteraceae (UID3340)	84	568	330	1	567	0	0	0	0	99.70	0.00	0.00	63.9
Paracoccus_sp_MA	f__Rhodobacteraceae (UID3340)	84	568	330	2	566	0	0	0	0	99.39	0.00	0.00	68.1
Paracoccus_sp_MC1854	f__Rhodobacteraceae (UID3340)	84	568	330	7	559	2	0	0	0	98.53	0.30	0.00	67.2
Paracoccus_sp_MC1862	f__Rhodobacteraceae (UID3340)	84	568	330	7	559	2	0	0	0	98.53	0.30	0.00	67.4
Paracoccus_sp_MKU1	f__Rhodobacteraceae (UID3340)	84	568	330	4	551	11	2	0	0	98.94	2.84	29.41	66.7
Paracoccus_sp_MT-B08	root (UID1)	5656	56	24	56	0	0	0	0	0	0.00	0.00	0.00	60.8
Paracoccus_sp_MT-C10	root (UID1)	5656	56	24	56	0	0	0	0	0	0.00	0.00	0.00	56.8
Paracoccus_sp_MT-concat	root (UID1)	5656	56	24	56	0	0	0	0	0	0.00	0.00	0.00	57.6
Paracoccus_sp_N5	f__Rhodobacteraceae (UID3340)	84	568	330	2	565	1	0	0	0	99.39	0.15	0.00	67.7
Paracoccus_sp_NBH48	f__Rhodobacteraceae (UID3340)	84	568	330	116	450	2	0	0	0	82.60	0.40	0.00	67.0
Paracoccus_sp_NORP166	f__Rhodobacteraceae (UID3340)	84	568	330	227	336	5	0	0	0	58.38	0.83	0.00	63.4
Paracoccus_sp_PAMC_PAMC_22219	f__Rhodobacteraceae (UID3340)	84	568	330	53	512	3	0	0	0	89.98	0.51	0.00	66.1
Paracoccus_sp_PAR01	f__Rhodobacteraceae (UID3340)	84	568	330	2	562	4	0	0	0	99.62	0.71	0.00	63.7
Paracoccus_sp_pheM1	f__Rhodobacteraceae (UID3340)	84	568	330	2	548	17	1	0	0	99.39	3.18	85.00	67.7
Paracoccus_sp_R12_1	f__Rhodobacteraceae (UID3340)	84	568	330	3	559	6	0	0	0	99.09	1.11	33.33	63.9
Paracoccus_sp_R12_2	f__Rhodobacteraceae (UID3340)	84	568	330	3	559	6	0	0	0	99.09	1.11	33.33	63.9
Paracoccus_sp_RAJ1013YZ.129	k__Bacteria (UID203)	5449	104	58	70	34	0	0	0	0	51.72	0.00	0.00	69.7
Paracoccus_sp_RAJ1013YZ.73	k__Bacteria (UID203)	5449	104	58	24	66	14	0	0	0	75.28	5.33	21.43	61.4
Paracoccus_sp_S-4012	f__Rhodobacteraceae (UID3340)	84	568	330	6	557	5	0	0	0	98.48	1.06	20.00	69.5
Paracoccus_sp_S1E-3	f__Rhodobacteraceae (UID3340)	84	568	330	7	557	4	0	0	0	97.88	0.91	0.00	65.4
Paracoccus_sp_S4493	f__Rhodobacteraceae (UID3340)	84	568	330	73	485	10	0	0	0	85.55	2.53	30.00	66.3
Paracoccus_sp_S8-55	f__Rhodobacteraceae (UID3340)	84	568	330	5	562	1	0	0	0	98.69	0.30	0.00	64.9
Paracoccus_sp_SCN_68-21	f__Rhodobacteraceae (UID3340)	84	568	330	11	556	1	0	0	0	97.73	0.30	0.00	67.9
Paracoccus_sp_SM22M-07	f__Rhodobacteraceae (UID3340)	84	568	330	2	566	0	0	0	0	99.39	0.00	0.00	64.8
Paracoccus_sp_SMMA_5	f__Rhodobacteraceae (UID3340)	84	568	330	9	556	3	0	0	0	98.23	0.22	0.00	65.8
Paracoccus_sp_SMMA_5_TC	f__Rhodobacteraceae (UID3340)	84	568	330	10	554	4	0	0	0	98.41	0.46	0.00	65.8
Paracoccus_sp_SP169	f__Rhodobacteraceae (UID3340)	84	568	330	20	536	12	0	0	0	96.10	1.27	83.33	65.9
Paracoccus_sp_SY	f__Rhodobacteraceae (UID3340)	84	568	330	2	559	7	0	0	0	99.39	0.97	0.00	64.9
Paracoccus_sp_TK19116	f__Rhodobacteraceae (UID3340)	84	568	330	132	435	1	0	0	0	75.15	0.30	0.00	64.1
Paracoccus_sp_TRP	f__Rhodobacteraceae (UID3340)	84	566	329	2	564	0	0	0	0	99.59	0.00	0.00	62.9
Paracoccus_sp_UBA2633	f__Rhodobacteraceae (UID3340)	84	568	330	85	481	2	0	0	0	85.99	0.30	0.00	63.0
Paracoccus_sp_UBA3880	f__Rhodobacteraceae (UID3340)	84	568	330	114	452	2	0	0	0	78.57	0.30	0.00	68.3
Paracoccus_sp_UBA4165	f__Rhodobacteraceae (UID3340)	84	568	330	88	455	25	0	0	0	82.72	5.33	12.00	64.9
Paracoccus_sp_UBA5162	f__Rhodobacteraceae (UID3340)	84	568	330	36	529	3	0	0	0	94.17	0.76	66.67	64.9
Paracoccus_sp_UBA6566	f__Rhodobacteraceae (UID3340)	84	568	330	39	528	1	0	0	0	93.10	0.30	0.00	66.7
Paracoccus_sp_UBA889	f__Rhodobacteraceae (UID3340)	84	568	330	30	532	6	0	0	0	95.14	1.31	0.00	65.2
Paracoccus_sp_UWMA-0144	f__Rhodobacteraceae (UID3340)	84	568	330	194	346	28	0	0	0	66.49	5.84	39.29	65.5
Paracoccus_sp_XHP0099	f__Rhodobacteraceae (UID3340)	84	568	330	3	562	0	3	0	0	99.09	0.81	33.33	66.0
Paracoccus_sp_Z118	f__Rhodobacteraceae (UID3340)	84	568	330	3	559	6	0	0	0	99.54	1.10	0.00	68.2
Paracoccus_sphaerophysae_HAMBI_3106	f__Rhodobacteraceae (UID3340)	84	568	330	5	560	3	0	0	0	98.74	0.61	0.00	69.1
Paracoccus_sphaerophysae_NmAPoLzTHr_bin.9	f__Rhodobacteraceae (UID3340)	84	568	330	25	536	7	0	0	0	96.27	1.47	85.71	69.4
Paracoccus_stylophorae_LMG25392T	f__Rhodobacteraceae (UID3340)	84	568	330	3	564	1	0	0	0	99.09	0.06	0.00	66.7
Paracoccus_subflavus_GY0581	f__Rhodobacteraceae (UID3340)	84	568	330	5	560	3	0	0	0	98.69	0.56	0.00	65.6
Paracoccus_sulfuroxidans_CGMCC_1.5364	f__Rhodobacteraceae (UID3340)	84	568	330	2	562	4	0	0	0	99.62	1.06	0.00	64.2
Paracoccus_suum_SC2-6	f__Rhodobacteraceae (UID3340)	84	568	330	4	562	2	0	0	0	99.19	0.30	0.00	66.9
Paracoccus_tegillarcae_BM15	f__Rhodobacteraceae (UID3340)	84	568	330	3	559	6	0	0	0	99.09	1.21	100.00	62.2
Paracoccus_thiocyanatus_ATCC_700171	f__Rhodobacteraceae (UID3340)	84	568	330	2	565	1	0	0	0	99.55	0.15	0.00	67.2
Paracoccus_thiocyanatus_SST	f__Rhodobacteraceae (UID3340)	84	568	330	13	552	3	0	0	0	97.40	0.52	0.00	67.2
Paracoccus_tibetensis_CGMCC_1.8925	f__Rhodobacteraceae (UID3340)	84	568	330	2	562	4	0	0	0	99.39	0.71	0.00	68.3
Paracoccus_versutus_DSM_17099	f__Rhodobacteraceae (UID3340)	84	568	330	2	559	7	0	0	0	99.39	1.44	14.29	67.4
Paracoccus_versutus_DSM_582	f__Rhodobacteraceae (UID3340)	84	568	330	2	563	3	0	0	0	99.39	0.53	0.00	67.5
Paracoccus_versutus_HN14-1	f__Rhodobacteraceae (UID3340)	84	568	330	2	561	5	0	0	0	99.39	0.71	40.00	67.8
Paracoccus_versutus_MAL_1HM19	f__Rhodobacteraceae (UID3340)	84	568	330	2	564	2	0	0	0	99.39	0.45	0.00	67.6
Paracoccus_xiamenensis_12-3	f__Rhodobacteraceae (UID3340)	84	568	330	6	561	1	0	0	0	98.18	0.15	0.00	63.9
Paracoccus_yeei_ATCC_BAA-599	f__Rhodobacteraceae (UID3340)	84	568	330	3	563	2	0	0	0	99.55	0.61	50.00	67.5
Paracoccus_yeei_CCUG_32053	f__Rhodobacteraceae (UID3340)	84	568	330	2	565	1	0	0	0	99.62	0.10	0.00	67.4
Paracoccus_yeei_FDAARGOS_252	f__Rhodobacteraceae (UID3340)	84	568	330	2	566	0	0	0	0	99.62	0.00	0.00	67.1
Paracoccus_yeei_FDAARGOS_643	f__Rhodobacteraceae (UID3340)	84	568	330	2	564	1	1	0	0	99.62	0.71	0.00	67.3
Paracoccus_yeei_G1212	f__Rhodobacteraceae (UID3340)	84	568	330	4	562	2	0	0	0	99.39	0.61	0.00	67.4
Paracoccus_yeei_h9MutR4ofj_bin.46	f__Rhodobacteraceae (UID3340)	84	568	330	8	557	3	0	0	0	98.56	0.30	66.67	68.2
Paracoccus_yeei_Marseille-P2668	f__Rhodobacteraceae (UID3340)	84	568	330	2	563	3	0	0	0	99.62	0.76	0.00	67.2
Paracoccus_yeei_strain_S_N-202-OC-B2	f__Rhodobacteraceae (UID3340)	84	568	330	3	562	3	0	0	0	99.52	0.71	0.00	67.4
Paracoccus_yeei_TT13	f__Rhodobacteraceae (UID3340)	84	568	330	3	565	0	0	0	0	99.55	0.00	0.00	67.4
Paracoccus_zeaxanthinifaciens_ATCC_21588	f__Rhodobacteraceae (UID3340)	84	568	330	11	557	0	0	0	0	97.97	0.00	0.00	67.2
Paracoccus_zhejiangensis_J6	f__Rhodobacteraceae (UID3340)	84	568	330	4	561	3	0	0	0	98.99	0.51	0.00	65.6
