# Supplementary material for: Pan-genome analysis of six Paracoccus type strain genomes reveal lifestyle traits
Source: PLoS One. 2023 Dec 20;18(12):e0287947. doi: 10.1371/journal.pone.0287947 (PMC10732464; doi:10.1371/journal.pone.0287947)
Supplement: S4 Table — (XLSX) [file pone.0287947.s005.xlsx]

## Sheet: Tabelle1
S4 Table. Average nucleotide identity values of Paracoccus genomes.	Paracoccus_sp_C2R09	Paracoccus_sanguinis_10990	Paracoccus_sp_IB05	Paracoccus_pantotrophus_J46	Paracoccus_denitrificans_DSM_415	Paracoccus_sp_SCN_68-21	Paracoccus_thiocyanatus_ATCC_700171	Paracoccus_aminovorans_JCM7685	Paracoccus_ravus_YJ057	Paracoccus_sp_UBA5162	Paracoccus_jeotgali_CBA4604	Paracoccus_versutus_DSM_582	Paracoccus_lutimaris_CECT_8525	Paracoccus_liaowanqingii_2251	Paracoccus_sp_TRP	Paracoccus_denitrificans_PAR392	Paracoccus_denitrificans_ISTOD1	Paracoccus_yeei_CCUG_32053	Paracoccus_sp_UBA6566	Paracoccus_sp_DK608	Paracoccus_denitrificans_PD1222	Paracoccus_homiensis_DSM_17862	Paracoccus_solventivorans_AS04akNAM_12	Paracoccus_yeei_G1212	Paracoccus_stylophorae_LMG25392T	Paracoccus_yeei_strain_S_N-202-OC-B2	Paracoccus_sp_AK26	Paracoccus_denitrificans_ATCC_19367	Paracoccus_xiamenensis_12-3	Paracoccus_denitrificans_S2_012_000_R3	Paracoccus_aestuarii_DSM19484T	Paracoccus_zeaxanthinifaciens_ATCC_21588	Paracoccus_salsus_EGI_L200073	Paracoccus_sanguinis_OM2164	Paracoccus_alcaliphilus_DSM8512T	Paracoccus_haeundaensis_CGMCC_1.8012	Paracoccus_sp_MA	Paracoccus_sp_MC1862	Paracoccus_sp_S1E-3	Paracoccus_sp_SMMA_5	Paracoccus_aminovorans_DSM_8537	Paracoccus_pantotrophus_DSM_2944	Paracoccus_sp_R12_2	Paracoccus_sediminis_CMB17	Paracoccus_versutus_DSM_17099	Paracoccus_laeviglucosivorans_DSM_100094	Paracoccus_liaowanqingii_3058	Paracoccus_aerius_KCTC_42845	Paracoccus_sp_ERR599112_bin
Paracoccus_acridae_CGMCC_1.15419	0.841654	0.836053	0.823733	0.840864	0.840761	0.839846	0.838656	0.839824	0.834421	0.837842	0.835164	0.840774	0.838244	0.841722	0.834132	0.847571	0.841122	0.84364	0.834444	0.837896	0.840918	0.839674	0.836744	0.844327	0.840544	0.84482	0.888758	0.840959	0.836366	0.833643	0.843812	0.843707	0.837809	0.834671	0.842605	0.842012	0.839592	0.837273	0.836506	0.838171	0.840186	0.840462	0.838181	0.862536	0.841086	0.837292	0.842573	0.888563	0.837651
Paracoccus_aeridis_JC501	0.834417	0.849093	0.825561	0.83627	0.842053	0.833128	0.83738	0.837463	0.832668	0.831654	0.838622	0.840061	0.840967	0.835181	0.836965	0.835517	0.83787	0.839909	0.832686	0.839418	0.841908	0.839045	0.843546	0.844647	0.844328	0.842094	0.841868	0.841924	0.835033	0.838375	0.837986	0.838037	0.842002	0.848192	0.833544	0.837172	0.84082	0.843786	0.837128	0.836299	0.837883	0.840166	0.838236	0.836903	0.838684	0.83085	0.836003	0.838135	0.830644
Paracoccus_aerius_KCTC_42845	0.841542	0.837029	0.825881	0.840203	0.8396	0.839901	0.838413	0.839899	0.834192	0.836952	0.83536	0.840014	0.837581	0.840369	0.831846	0.84739	0.839444	0.841261	0.833927	0.837934	0.839651	0.84045	0.835698	0.841467	0.838851	0.842104	0.983628	0.839762	0.835726	0.833477	0.842485	0.843382	0.837004	0.837774	0.840885	0.84151	0.839165	0.835865	0.836575	0.837562	0.840368	0.840447	0.838456	0.858913	0.839777	0.836053	0.84196	1	0.836193
Paracoccus_aestuarii_DSM19484T	0.845655	0.837156	0.825547	0.839678	0.838968	0.865762	0.83863	0.839759	0.835935	0.838016	0.83587	0.839606	0.837695	0.856972	0.835106	0.86985	0.838712	0.838555	0.833839	0.838444	0.838834	0.840871	0.836308	0.839172	0.840343	0.838646	0.842091	0.83885	0.836066	0.836411	1	0.847136	0.840305	0.835691	0.839266	0.859843	0.839272	0.833604	0.841359	0.837884	0.839431	0.839847	0.838955	0.841143	0.839814	0.83541	0.857726	0.842485	0.837532
Paracoccus_aestuariivivens_NBRC_111993	0.836147	0.833546	0.824995	0.840686	0.839426	0.830159	0.838343	0.841918	0.856589	0.828893	0.830794	0.841317	0.842249	0.83318	0.832983	0.835672	0.840004	0.838034	0.829916	0.839785	0.839394	0.83533	0.832929	0.839334	0.828099	0.839556	0.833208	0.839345	0.83368	0.830724	0.835355	0.836817	0.832216	0.833047	0.834042	0.834693	0.839982	0.830532	0.834269	0.836575	0.842333	0.840503	0.832214	0.831732	0.841165	0.838467	0.831638	0.834324	0.82837
Paracoccus_alcaliphilus_DSM8512T	0.838812	0.833935	0.821867	0.842882	0.844056	0.835894	0.841407	0.839056	0.833835	0.840543	0.835586	0.845141	0.837637	0.83819	0.839196	0.842503	0.842936	0.838141	0.835296	0.835477	0.843936	0.841649	0.836432	0.838791	0.841126	0.83839	0.840746	0.843948	0.834382	0.833279	0.839266	0.840583	0.839297	0.832907	1	0.837726	0.842678	0.832392	0.836242	0.837513	0.83845	0.847081	0.840381	0.844298	0.842291	0.834989	0.837994	0.840885	0.840303
Paracoccus_alkanivorans_4-2	0.837744	0.833858	0.821689	0.838543	0.83781	0.832643	0.836458	0.836668	0.832197	0.837329	0.834428	0.837616	0.835703	0.835034	0.831146	0.836597	0.838001	0.834159	0.834119	0.833186	0.837688	0.837739	0.834366	0.835968	0.838507	0.834672	0.834954	0.837701	0.833125	0.832555	0.836477	0.838313	0.83865	0.832411	0.839203	0.833385	0.837626	0.831524	0.834588	0.834081	0.837038	0.838254	0.836879	0.832968	0.83796	0.832343	0.83473	0.835496	0.836793
Paracoccus_alkenifer_DSM_11593	0.83138	0.842342	0.821338	0.839824	0.838101	0.830575	0.842605	0.838969	0.829888	0.830657	0.834913	0.843482	0.832726	0.833559	0.831356	0.833604	0.838058	0.839935	0.83361	0.834703	0.83829	0.832329	0.909161	0.837837	0.833658	0.84116	0.832435	0.838229	0.832581	0.84255	0.834034	0.834071	0.833004	0.841174	0.840511	0.832236	0.839675	0.842578	0.83356	0.835884	0.839337	0.842172	0.831194	0.838978	0.840214	0.831699	0.831235	0.833028	0.830215
Paracoccus_aminophilus_JCM_7686	0.832411	0.831992	0.851278	0.834222	0.834085	0.826986	0.831881	0.834829	0.836046	0.82482	0.828497	0.834184	0.834328	0.830272	0.830478	0.827853	0.833808	0.833088	0.82716	0.838006	0.834011	0.82915	0.830302	0.833067	0.825434	0.834412	0.829644	0.834113	0.831212	0.831184	0.831791	0.833654	0.828614	0.831366	0.830073	0.82905	0.834444	0.826331	0.832238	0.832279	0.83552	0.833619	0.829512	0.829306	0.834956	0.832471	0.830358	0.831336	0.825036
Paracoccus_aminovorans_DSM_8537	0.839586	0.843364	0.828678	0.870206	0.86882	0.835777	0.863615	0.999981	0.843278	0.835815	0.837944	0.872325	0.852084	0.838501	0.841303	0.839424	0.868644	0.859149	0.836391	0.846215	0.868929	0.840636	0.841206	0.860363	0.843273	0.859775	0.839812	0.868937	0.83787	0.845484	0.839431	0.840324	0.837543	0.840465	0.83845	0.838867	0.874125	0.835844	0.840461	0.847715	1	0.870264	0.837964	0.839773	0.872103	0.842297	0.838705	0.840368	0.835345
Paracoccus_aminovorans_HPD-2	0.838407	0.842318	0.82939	0.872986	0.868933	0.835258	0.864213	0.898082	0.844576	0.835407	0.839569	0.873663	0.851679	0.837528	0.843744	0.839482	0.868761	0.862097	0.83612	0.848019	0.869011	0.841703	0.843359	0.863509	0.842142	0.862977	0.839695	0.869079	0.837224	0.833703	0.83992	0.84011	0.837962	0.839947	0.841921	0.836648	0.876833	0.837603	0.84043	0.849315	0.898195	0.873033	0.84148	0.841672	0.875673	0.842063	0.83876	0.840576	0.834547
Paracoccus_aminovorans_JCM7685	0.839497	0.84339	0.829455	0.870301	0.868851	0.835717	0.86368	1	0.84294	0.835828	0.83671	0.872004	0.851661	0.837802	0.840939	0.839632	0.868407	0.859563	0.836319	0.846017	0.868613	0.839929	0.840572	0.860145	0.844142	0.859739	0.840048	0.868622	0.836765	0.845358	0.839759	0.839781	0.837525	0.840141	0.839056	0.838158	0.873763	0.835238	0.839897	0.847618	0.999981	0.870136	0.836984	0.839654	0.871827	0.841841	0.837908	0.839899	0.835406
Paracoccus_amoyensis_11-3	0.834021	0.842495	0.824054	0.834188	0.836294	0.829019	0.832883	0.837557	0.83201	0.830426	0.832615	0.83521	0.835886	0.82918	0.832512	0.832935	0.834835	0.831841	0.830585	0.835275	0.836171	0.835873	0.830681	0.838345	0.831666	0.833927	0.829944	0.836181	0.858856	0.839164	0.834897	0.834116	0.833463	0.837596	0.833597	0.830985	0.836255	0.827572	0.843154	0.832814	0.839518	0.833332	0.833794	0.83035	0.835212	0.831936	0.830847	0.830931	0.830028
Paracoccus_aurantiacus_TK008	0.836047	0.839817	0.825344	0.835729	0.836483	0.830434	0.839053	0.84031	0.833498	0.839699	0.844798	0.840682	0.844538	0.831231	0.832364	0.836959	0.836216	0.837627	0.836557	0.865265	0.836409	0.85261	0.835024	0.841634	0.845866	0.839354	0.834151	0.83643	0.850938	0.854911	0.836233	0.836326	0.840935	0.838876	0.841293	0.833558	0.839522	0.83148	0.844252	0.837142	0.84116	0.839136	0.838218	0.863777	0.837987	0.835662	0.831346	0.835983	0.833135
Paracoccus_binzhouensis_wg1	0.839958	0.841359	0.825964	0.899822	0.893465	0.836624	0.881577	0.87862	0.84497	0.839808	0.84013	0.897323	0.855528	0.838481	0.850844	0.840418	0.894117	0.859648	0.835624	0.848939	0.893509	0.84312	0.844658	0.859062	0.848026	0.85876	0.839926	0.893514	0.837321	0.848125	0.840108	0.840851	0.840869	0.840955	0.842087	0.838703	0.911129	0.838187	0.840034	0.849532	0.878701	0.899684	0.839478	0.841591	0.896362	0.841105	0.838527	0.839929	0.837513
Paracoccus_bogoriensis_BOG6	0.841323	0.834194	0.820775	0.83807	0.837921	0.845005	0.836952	0.83777	0.832843	0.837311	0.834772	0.837981	0.83597	0.844399	0.831966	0.850828	0.839138	0.835581	0.833628	0.834087	0.837954	0.837128	0.834031	0.837171	0.836612	0.836984	0.83776	0.837945	0.833736	0.83204	0.854727	0.841332	0.837751	0.833406	0.837972	0.843872	0.839391	0.831801	0.833427	0.837321	0.838681	0.839285	0.837349	0.837361	0.838679	0.834619	0.844963	0.838109	0.836717
Paracoccus_caeni_MJ17	0.838452	0.831723	0.824739	0.837987	0.836834	0.833369	0.836041	0.835982	0.834528	0.834943	0.832918	0.83652	0.83722	0.835842	0.831838	0.838644	0.837404	0.835275	0.831738	0.834756	0.836637	0.839141	0.832144	0.835996	0.835742	0.836519	0.83645	0.836646	0.834146	0.833683	0.837681	0.840129	0.835843	0.830994	0.841214	0.834925	0.83634	0.828793	0.835781	0.834228	0.836829	0.837647	0.83635	0.834222	0.83672	0.836501	0.836025	0.83744	0.83489
Paracoccus_chinensis_CGMCC_1.7655	0.833979	0.847024	0.827187	0.839053	0.8389	0.83262	0.835923	0.836776	0.832727	0.832006	0.83608	0.840531	0.83386	0.834451	0.832976	0.836591	0.838789	0.842818	0.833623	0.833027	0.838976	0.832876	0.848961	0.844351	0.832972	0.84461	0.837272	0.838988	0.833222	0.833358	0.835841	0.836295	0.831923	0.847514	0.832238	0.835326	0.839633	0.873044	0.834254	0.835233	0.837414	0.839351	0.833188	0.836603	0.839875	0.832291	0.835139	0.838248	0.831654
Paracoccus_contaminans_LMG_29738T	0.832169	0.851728	0.821874	0.837236	0.837495	0.831469	0.838515	0.845314	0.829505	0.832891	0.835896	0.84022	0.838986	0.833305	0.829483	0.834952	0.838059	0.837061	0.833033	0.836567	0.837486	0.836484	0.843511	0.83846	0.847521	0.837527	0.834653	0.837494	0.829226	0.831997	0.834692	0.831431	0.837555	0.850579	0.835172	0.831179	0.837482	0.842565	0.833406	0.837559	0.845569	0.838046	0.833012	0.837087	0.838615	0.830139	0.833758	0.834059	0.83187
Paracoccus_denitrificans_ATCC_19367	0.838906	0.838282	0.82466	0.918798	0.999858	0.836372	0.890677	0.868622	0.844439	0.835465	0.835322	0.912808	0.851775	0.837613	0.855271	0.838627	0.989651	0.854824	0.835456	0.843323	0.999753	0.836738	0.843691	0.856241	0.841197	0.855124	0.83999	1	0.835726	0.833291	0.83885	0.839714	0.838648	0.83846	0.843948	0.837695	0.91128	0.836858	0.839112	0.847696	0.868937	0.915124	0.837022	0.837612	0.915346	0.840293	0.837899	0.839762	0.834938
Paracoccus_denitrificans_DSM_104981	0.838933	0.838236	0.824768	0.918719	0.999888	0.836271	0.890518	0.868513	0.844576	0.835464	0.835279	0.912682	0.851753	0.837602	0.855249	0.838652	0.989663	0.854802	0.835514	0.843256	0.999898	0.836818	0.843643	0.856286	0.841224	0.855047	0.839812	0.999877	0.835507	0.833293	0.838883	0.839782	0.838533	0.838446	0.843847	0.837674	0.911152	0.836875	0.839166	0.847527	0.868624	0.915014	0.836925	0.837456	0.915416	0.84017	0.837958	0.839637	0.83513
Paracoccus_denitrificans_DSM_413	0.83891	0.838326	0.824881	0.918797	0.999864	0.83631	0.890495	0.868554	0.844532	0.835494	0.835337	0.912711	0.851795	0.837608	0.855344	0.838609	0.989636	0.854804	0.835486	0.843348	0.999899	0.836805	0.843608	0.856278	0.841203	0.855178	0.839803	0.999973	0.835529	0.833363	0.838878	0.839782	0.838538	0.838518	0.843775	0.837718	0.911201	0.836853	0.839111	0.847512	0.868658	0.91524	0.837048	0.8375	0.915416	0.840117	0.837953	0.839665	0.835114
Paracoccus_denitrificans_DSM_415	0.838959	0.838312	0.824882	0.918828	1	0.836519	0.890716	0.868851	0.844514	0.835457	0.835551	0.91244	0.85164	0.837577	0.855431	0.839522	0.989612	0.854897	0.835659	0.843679	0.999783	0.836882	0.843603	0.856497	0.841197	0.855247	0.840248	0.999858	0.835624	0.833504	0.838968	0.839834	0.83852	0.838282	0.844056	0.837585	0.91119	0.836827	0.839262	0.847696	0.86882	0.915274	0.837255	0.837766	0.915202	0.840351	0.837958	0.8396	0.835086
Paracoccus_denitrificans_DYTN-1	0.838903	0.838277	0.824656	0.918682	0.999837	0.836375	0.890703	0.868598	0.844463	0.835435	0.835348	0.912797	0.851804	0.837815	0.855248	0.838619	0.989633	0.854838	0.835457	0.843436	0.999736	0.83673	0.843716	0.856236	0.84119	0.855105	0.839829	0.999968	0.835547	0.832891	0.838929	0.839724	0.838713	0.838511	0.843778	0.837622	0.911193	0.836944	0.839114	0.847475	0.868698	0.915138	0.837539	0.8381	0.915487	0.840237	0.83791	0.839721	0.83502
Paracoccus_denitrificans_ISTOD1	0.83884	0.83945	0.824341	0.915419	0.989612	0.836491	0.890645	0.868407	0.844633	0.835636	0.836213	0.912567	0.851894	0.83751	0.854534	0.839054	1	0.854908	0.835673	0.844074	0.989696	0.837157	0.843219	0.855973	0.839063	0.855583	0.840445	0.989651	0.836265	0.833405	0.838712	0.839773	0.839143	0.840409	0.842936	0.838022	0.911477	0.83716	0.838742	0.847519	0.868644	0.916064	0.838041	0.838159	0.914209	0.840359	0.838244	0.839444	0.835223
Paracoccus_denitrificans_NBRC_102528	0.838877	0.838301	0.824845	0.918837	0.99997	0.836339	0.890545	0.868567	0.844574	0.835552	0.835379	0.912694	0.851835	0.837612	0.855336	0.838668	0.989651	0.854831	0.835518	0.843337	0.999932	0.836942	0.8436	0.856335	0.84124	0.855224	0.839877	0.999977	0.835523	0.833185	0.83885	0.839819	0.838541	0.838474	0.843842	0.837735	0.911262	0.836863	0.839177	0.847459	0.86871	0.915199	0.837062	0.83757	0.915583	0.84013	0.837962	0.839701	0.835095
Paracoccus_denitrificans_PAR392	0.85193	0.835122	0.823816	0.839699	0.839522	0.892352	0.838998	0.839632	0.835744	0.842122	0.837435	0.840112	0.838157	0.872606	0.833626	1	0.839054	0.8396	0.83472	0.836351	0.838622	0.843211	0.835751	0.841645	0.843599	0.839152	0.84991	0.838627	0.834975	0.832909	0.86985	0.852973	0.84419	0.836358	0.842503	0.920432	0.839227	0.834794	0.835106	0.835824	0.839424	0.83896	0.843051	0.846279	0.839205	0.837272	0.872846	0.84739	0.841666
Paracoccus_denitrificans_PD1222	0.838909	0.83827	0.824644	0.918708	0.999783	0.836366	0.890729	0.868613	0.844452	0.835466	0.8353	0.912832	0.851767	0.837605	0.855234	0.838622	0.989696	0.854791	0.83545	0.843374	1	0.836725	0.843644	0.856363	0.841181	0.855208	0.840322	0.999753	0.835728	0.833211	0.838834	0.839712	0.838637	0.838401	0.843936	0.837689	0.911274	0.836849	0.839101	0.847687	0.868929	0.915132	0.837016	0.837611	0.915336	0.840302	0.83789	0.839651	0.834935
Paracoccus_denitrificans_R-1	0.839258	0.839383	0.825624	0.917546	0.990354	0.836556	0.890611	0.868523	0.84416	0.835778	0.83574	0.912762	0.851641	0.837383	0.855572	0.839039	0.989692	0.854374	0.835761	0.843742	0.990186	0.837326	0.843634	0.855972	0.838891	0.855292	0.840457	0.990055	0.835867	0.832615	0.838089	0.839621	0.838302	0.839478	0.850661	0.837687	0.910924	0.837195	0.838992	0.847149	0.868627	0.91622	0.8384	0.841614	0.914674	0.840081	0.838007	0.840016	0.835306
Paracoccus_denitrificans_S2_012_000_R3	0.835966	0.837994	0.821522	0.834562	0.833504	0.827951	0.850215	0.845358	0.832106	0.832933	0.835709	0.841102	0.83826	0.832102	0.83683	0.832909	0.833405	0.841668	0.836211	0.840991	0.833211	0.842045	0.833037	0.834629	0.832885	0.845117	0.832475	0.833291	0.848564	1	0.836411	0.835539	0.834851	0.837058	0.833279	0.83373	0.83474	0.831316	0.844432	0.832599	0.845484	0.835268	0.839222	0.835598	0.835168	0.832867	0.832731	0.833477	0.831359
Paracoccus_denitrificans_S2_018_000_R3	0.831061	0.845285	0.825887	0.83236	0.833009	0.835078	0.83141	0.835503	0.82955	0.830543	0.829176	0.83327	0.833901	0.830179	0.8294	0.835323	0.83251	0.836154	0.829128	0.834613	0.83263	0.831086	0.834546	0.847913	0.831849	0.835783	0.832366	0.832756	0.837013	0.838612	0.832817	0.833673	0.831167	0.843016	0.828154	0.832499	0.832514	0.833709	0.836513	0.83058	0.835617	0.832512	0.833397	0.829266	0.834087	0.832641	0.832984	0.831828	0.829667
Paracoccus_endophyticus_SYSUP0003	0.834922	0.845944	0.822563	0.838382	0.838132	0.834297	0.837071	0.836893	0.83219	0.833175	0.834647	0.839214	0.834424	0.835074	0.829773	0.84111	0.838284	0.839883	0.833033	0.832841	0.838119	0.832009	0.845456	0.842519	0.83456	0.841486	0.839031	0.838144	0.830904	0.833195	0.836338	0.836371	0.834595	0.847454	0.834084	0.834586	0.839247	0.84789	0.833001	0.833478	0.837658	0.837958	0.832949	0.83672	0.840047	0.832883	0.835831	0.837228	0.832318
Paracoccus_fistulariae_KCTC22803T	0.837655	0.838779	0.821782	0.836923	0.835585	0.833365	0.836048	0.837746	0.831558	0.836268	0.836536	0.838737	0.840664	0.833869	0.833183	0.83888	0.836586	0.835366	0.83418	0.843229	0.835735	0.841788	0.830977	0.843105	0.843982	0.835587	0.835493	0.835785	0.84185	0.83695	0.83848	0.839164	0.83765	0.837111	0.841208	0.834079	0.839221	0.82927	0.842537	0.839285	0.837583	0.837647	0.841642	0.835359	0.835831	0.833954	0.833385	0.835491	0.836066
Paracoccus_fontiphilus_MVW-1	0.84255	0.837758	0.823094	0.842438	0.841239	0.840154	0.839639	0.840865	0.83646	0.83835	0.835735	0.844255	0.842164	0.8422	0.832709	0.84861	0.841971	0.848108	0.83461	0.839594	0.841125	0.84136	0.83818	0.84685	0.839928	0.84858	0.86918	0.841112	0.835662	0.84537	0.844026	0.844827	0.837786	0.841645	0.843307	0.843535	0.841335	0.835119	0.843645	0.838665	0.841449	0.842463	0.839676	0.863227	0.842886	0.83791	0.843521	0.869051	0.837864
Paracoccus_gahaiensis_KCTC_42687	0.842456	0.834225	0.823136	0.837938	0.836589	0.860127	0.83562	0.8358	0.83177	0.837721	0.834064	0.837856	0.834552	0.927659	0.828198	0.870888	0.836797	0.835916	0.833994	0.83438	0.836691	0.836811	0.834159	0.836568	0.839539	0.836638	0.840358	0.836698	0.831088	0.831374	0.856327	0.844352	0.839079	0.834414	0.837636	0.858283	0.83707	0.832529	0.834139	0.834337	0.836522	0.837996	0.837554	0.839414	0.837889	0.834315	0.92801	0.840677	0.837309
Paracoccus_haematequi_aCIP1116241	0.841007	0.837655	0.827233	0.843437	0.842485	0.839985	0.842121	0.843442	0.836273	0.839932	0.838481	0.845277	0.84099	0.841374	0.83326	0.847741	0.841777	0.854396	0.83446	0.843343	0.842422	0.840812	0.838779	0.853478	0.842119	0.85302	0.867394	0.842429	0.83474	0.834561	0.844163	0.842003	0.839205	0.840204	0.844021	0.841333	0.841842	0.834341	0.839519	0.841551	0.843751	0.84406	0.83917	0.864909	0.84423	0.838417	0.842402	0.867947	0.839765
Paracoccus_haeundaensis_CGMCC_1.8012	0.843563	0.834381	0.82315	0.838225	0.837585	0.877181	0.835086	0.838158	0.834207	0.836142	0.83414	0.837999	0.835143	0.859645	0.833961	0.920432	0.838022	0.838016	0.833205	0.836209	0.837689	0.837603	0.834261	0.838949	0.837138	0.8381	0.840889	0.837695	0.834156	0.83373	0.859843	0.845391	0.839267	0.834238	0.837726	1	0.837713	0.831721	0.835347	0.835406	0.838867	0.83785	0.838155	0.839665	0.837681	0.834526	0.859998	0.84151	0.835778
Paracoccus_halophilus_CGMCC_1.6117	0.837486	0.835787	0.826699	0.851903	0.851706	0.834639	0.848797	0.84811	0.839213	0.837795	0.837108	0.851419	0.853025	0.836085	0.837446	0.838085	0.851214	0.84555	0.835688	0.840928	0.851549	0.837835	0.83723	0.846049	0.838424	0.846241	0.837754	0.85169	0.838532	0.83915	0.837889	0.837998	0.838592	0.834373	0.840775	0.839463	0.852094	0.834106	0.839352	0.843814	0.848536	0.852113	0.839023	0.836025	0.85284	0.837549	0.837119	0.836178	0.836982
Paracoccus_halophilus_JCM_14014	0.837298	0.835559	0.826611	0.85191	0.851685	0.834534	0.848754	0.848122	0.839227	0.8377	0.8369	0.851399	0.853011	0.836122	0.837443	0.837975	0.851212	0.845433	0.835671	0.840923	0.851543	0.837743	0.837031	0.84591	0.838098	0.846107	0.837799	0.8517	0.838655	0.839082	0.837745	0.837929	0.838655	0.834123	0.840866	0.839358	0.852102	0.834094	0.839391	0.84379	0.848482	0.852075	0.838835	0.836005	0.852791	0.837545	0.837042	0.83621	0.837043
Paracoccus_hibiscisoli_CCTCC_AB2016182	0.842326	0.834191	0.824423	0.837623	0.83735	0.963265	0.83548	0.836912	0.831849	0.836069	0.834038	0.837136	0.83596	0.862723	0.829741	0.893995	0.837229	0.836052	0.832826	0.836191	0.837367	0.836456	0.832761	0.837815	0.838214	0.837363	0.83971	0.837371	0.83298	0.832322	0.866225	0.844805	0.838648	0.834422	0.837439	0.87881	0.836512	0.831535	0.833562	0.834771	0.837702	0.837501	0.837548	0.839972	0.837346	0.834143	0.863933	0.840537	0.835817
Paracoccus_homiensis_DSM_17862	0.852539	0.83355	0.822263	0.836464	0.836882	0.836478	0.837126	0.839929	0.835737	0.841538	0.846097	0.839703	0.839869	0.836563	0.832317	0.843211	0.837157	0.837992	0.832244	0.83971	0.836725	1	0.834145	0.842287	0.849041	0.838022	0.840207	0.836738	0.836463	0.842045	0.840871	0.862843	0.842879	0.833792	0.841649	0.837603	0.839986	0.831396	0.83641	0.83635	0.840636	0.83731	0.847983	0.837558	0.837539	0.835445	0.837218	0.84045	0.841275
Paracoccus_indicus_IO390502	0.84531	0.833365	0.821371	0.834159	0.834894	0.843121	0.835022	0.838669	0.832648	0.836332	0.837506	0.838646	0.837377	0.844005	0.830979	0.85472	0.834758	0.836238	0.830824	0.838484	0.834924	0.844198	0.832275	0.840697	0.840161	0.837361	0.839246	0.834934	0.833914	0.834718	0.845259	0.846311	0.838304	0.832937	0.836766	0.843579	0.838577	0.829205	0.835035	0.837005	0.839658	0.834413	0.839189	0.838134	0.836777	0.835678	0.845219	0.839853	0.836113
Paracoccus_isoporae_DSM_22220	0.834877	0.834672	0.824033	0.834997	0.834286	0.829612	0.834601	0.83349	0.831672	0.834515	0.837482	0.834906	0.836562	0.834564	0.830523	0.833227	0.833917	0.833677	0.837383	0.834272	0.834118	0.83737	0.833743	0.835229	0.835846	0.834	0.832584	0.834084	0.839059	0.837289	0.836072	0.834417	0.83532	0.834023	0.8347	0.833378	0.835082	0.829523	0.838605	0.835057	0.834585	0.835688	0.83699	0.831772	0.835153	0.831309	0.833405	0.832581	0.834166
Paracoccus_jeotgali_CBA4604	0.835583	0.835123	0.821364	0.8363	0.835551	0.832539	0.837009	0.83671	0.83169	0.833929	1	0.838204	0.839678	0.833607	0.830468	0.837435	0.836213	0.837271	0.962246	0.838757	0.8353	0.846097	0.837526	0.840836	0.847469	0.837072	0.835848	0.835322	0.838844	0.835709	0.83587	0.834927	0.836531	0.835331	0.835586	0.83414	0.837843	0.830635	0.840369	0.835143	0.837944	0.836759	0.837236	0.83388	0.836561	0.833133	0.834493	0.83536	0.833663
Paracoccus_kondratievae_BJQ0001	0.833112	0.836523	0.828571	0.855002	0.856039	0.826598	0.849072	0.842372	0.833666	0.82832	0.831205	0.855014	0.837846	0.829332	0.993802	0.831728	0.854301	0.840077	0.829244	0.834972	0.856026	0.832962	0.837788	0.838634	0.834042	0.841923	0.830717	0.85606	0.829776	0.859974	0.832527	0.834105	0.832199	0.835062	0.836873	0.830525	0.855275	0.830419	0.832625	0.837696	0.842416	0.854401	0.832262	0.834868	0.856073	0.831232	0.83007	0.831887	0.828394
Paracoccus_laeviglucosivorans_DSM_100094	0.836732	0.83441	0.825637	0.840529	0.840351	0.83373	0.839641	0.841841	0.840697	0.830672	0.833133	0.840774	0.841655	0.833233	0.832087	0.837272	0.840359	0.842561	0.831039	0.857046	0.840302	0.835445	0.832038	0.843091	0.831161	0.842882	0.836695	0.840293	0.83465	0.832867	0.83541	0.83624	0.833885	0.833246	0.834989	0.834526	0.840686	0.831159	0.835598	0.838533	0.842297	0.840298	0.833628	0.834991	0.841218	1	0.834117	0.836053	0.830139
Paracoccus_liaowanqingii_2251	0.843935	0.835783	0.821663	0.837414	0.837577	0.86078	0.835194	0.837802	0.831361	0.837173	0.833607	0.838154	0.835131	1	0.82966	0.872606	0.83751	0.837212	0.832687	0.834612	0.837605	0.836563	0.835457	0.838513	0.838176	0.837276	0.840565	0.837613	0.831871	0.832102	0.856972	0.845447	0.839248	0.834884	0.83819	0.859645	0.837933	0.833817	0.835101	0.834301	0.838501	0.837741	0.837934	0.839482	0.838432	0.833233	0.970965	0.840369	0.836814
Paracoccus_liaowanqingii_3058	0.844181	0.835377	0.821326	0.837981	0.837958	0.862076	0.835365	0.837908	0.832517	0.837479	0.834493	0.838469	0.834514	0.970965	0.830041	0.872846	0.838244	0.837289	0.833735	0.835188	0.83789	0.837218	0.835438	0.838232	0.839094	0.838046	0.841441	0.837899	0.832463	0.832731	0.857726	0.845687	0.84055	0.834583	0.837994	0.859998	0.837211	0.83436	0.834219	0.834689	0.838705	0.837789	0.838793	0.840817	0.838844	0.834117	1	0.84196	0.83714
Paracoccus_lichenicola_YIM_132242	0.840169	0.834283	0.822762	0.840028	0.839537	0.84026	0.837874	0.838644	0.835425	0.837186	0.834396	0.841846	0.835622	0.84098	0.832558	0.847537	0.839834	0.844171	0.832232	0.83648	0.839503	0.838083	0.840028	0.842414	0.839039	0.844462	0.868617	0.839511	0.834733	0.832174	0.842574	0.842011	0.836212	0.833095	0.839944	0.840808	0.839873	0.837255	0.836408	0.837017	0.839213	0.839757	0.836533	0.866802	0.842442	0.835057	0.842186	0.868305	0.836982
Paracoccus_limosus_JCM_17370	0.83585	0.841752	0.82622	0.851159	0.850026	0.832585	0.848235	0.856009	0.842985	0.831044	0.838005	0.852772	0.855416	0.835131	0.839241	0.836834	0.850241	0.854562	0.834156	0.852318	0.849995	0.840124	0.837128	0.856921	0.839608	0.855166	0.836518	0.850003	0.836817	0.838928	0.835703	0.83678	0.83827	0.839451	0.837339	0.834644	0.852616	0.832317	0.84462	0.846219	0.856263	0.851198	0.834335	0.837838	0.851919	0.84393	0.835407	0.837653	0.830389
Paracoccus_litorisediminis_NBRC_112902	0.83489	0.834252	0.827754	0.844457	0.844107	0.832631	0.842704	0.843601	0.856845	0.829605	0.831846	0.84414	0.847277	0.833292	0.834543	0.834977	0.843827	0.842	0.831878	0.842871	0.844082	0.835565	0.832991	0.842901	0.830258	0.842597	0.836036	0.844158	0.834804	0.831575	0.834041	0.836095	0.832599	0.833674	0.834706	0.834117	0.844837	0.831068	0.835093	0.838531	0.843886	0.844283	0.834362	0.832585	0.844702	0.842142	0.83404	0.837088	0.829322
Paracoccus_luteus_CFH_10530	0.834788	0.849311	0.824577	0.838884	0.838545	0.835759	0.838932	0.840127	0.832142	0.833244	0.837312	0.841349	0.839699	0.835773	0.832049	0.837443	0.838446	0.840357	0.834131	0.836571	0.83858	0.836476	0.847708	0.840335	0.840481	0.842201	0.836883	0.83866	0.832629	0.834211	0.836272	0.835612	0.835838	0.850634	0.843114	0.835106	0.841173	0.847473	0.83828	0.837091	0.840573	0.840137	0.834528	0.845646	0.844888	0.832639	0.835957	0.837008	0.832554
Paracoccus_lutimaris_CECT_8525	0.836165	0.837098	0.824474	0.851652	0.85164	0.834367	0.849194	0.851661	0.843199	0.83776	0.839678	0.852789	1	0.835131	0.837582	0.838157	0.851894	0.849734	0.834664	0.848704	0.851767	0.839869	0.836224	0.853414	0.841363	0.849977	0.837965	0.851775	0.840669	0.83826	0.837695	0.83765	0.836667	0.841414	0.837637	0.835143	0.853371	0.832464	0.851237	0.843586	0.852084	0.852342	0.838238	0.840874	0.855252	0.841655	0.834514	0.837581	0.833874
Paracoccus_marcusii_CGMCC_1.8602	0.843257	0.836876	0.825104	0.838285	0.837796	0.878907	0.836673	0.839486	0.834795	0.836473	0.839223	0.840202	0.837594	0.859464	0.83117	0.921351	0.839619	0.839254	0.833716	0.838735	0.837699	0.839731	0.83416	0.841354	0.841779	0.838229	0.841203	0.837702	0.83434	0.833993	0.86123	0.845028	0.839973	0.837155	0.837341	0.974715	0.839614	0.831495	0.834936	0.83716	0.840211	0.838578	0.840699	0.84077	0.838709	0.834986	0.860664	0.842087	0.836091
Paracoccus_marcusii_CP157	0.843326	0.834615	0.824634	0.838594	0.837952	0.877516	0.835644	0.838476	0.834905	0.836935	0.834312	0.838377	0.835226	0.859777	0.830785	0.920734	0.838377	0.840015	0.832845	0.834524	0.837869	0.837475	0.83406	0.839571	0.836932	0.840567	0.841456	0.837876	0.83419	0.833902	0.860216	0.845617	0.839045	0.83405	0.836827	0.975961	0.838378	0.831282	0.834459	0.835706	0.839183	0.838273	0.838237	0.839358	0.838314	0.835224	0.861119	0.841718	0.83678
Paracoccus_marinus_NBRC_1000637	0.83458	0.851196	0.832864	0.837358	0.836619	0.833412	0.835946	0.843561	0.832298	0.832197	0.835285	0.839392	0.839277	0.834132	0.833184	0.835886	0.83637	0.838239	0.831928	0.836853	0.836624	0.835058	0.843308	0.84264	0.844593	0.839873	0.834139	0.836597	0.831598	0.829398	0.836567	0.836462	0.834854	0.848398	0.835694	0.835458	0.837582	0.842247	0.837507	0.836993	0.844026	0.838277	0.837359	0.838921	0.837509	0.831293	0.835057	0.835192	0.831477
Paracoccus_nototheniae_I-41R45	0.838759	0.829044	0.820742	0.833753	0.83323	0.854609	0.833367	0.833214	0.830072	0.835673	0.832498	0.834523	0.832349	0.869943	0.827939	0.867017	0.833863	0.835161	0.831392	0.8334	0.833084	0.837624	0.833153	0.835539	0.836555	0.834845	0.83674	0.833109	0.830637	0.830328	0.84939	0.83953	0.837662	0.829627	0.83641	0.851721	0.833714	0.828303	0.832614	0.832537	0.83394	0.833938	0.835711	0.836823	0.834155	0.832042	0.871401	0.837081	0.835194
Paracoccus_onubensis_1011MAR3C25	0.831859	0.835724	0.819565	0.834128	0.832001	0.826091	0.833062	0.831336	0.827945	0.830692	0.827603	0.833788	0.829725	0.829635	0.832274	0.83194	0.832	0.829431	0.826696	0.83192	0.832314	0.832748	0.833044	0.829893	0.832374	0.830849	0.829001	0.832263	0.83336	0.834721	0.834132	0.832771	0.832901	0.832114	0.837526	0.829804	0.831206	0.826317	0.833079	0.830087	0.831882	0.833392	0.83448	0.828082	0.834497	0.829117	0.828941	0.830439	0.830314
Paracoccus_pantotrophus_ACCC10489	0.838542	0.840304	0.825959	0.997249	0.919437	0.836946	0.89606	0.870144	0.844611	0.836774	0.836481	0.934057	0.851915	0.837722	0.856447	0.838984	0.916215	0.856224	0.835832	0.843614	0.919599	0.836908	0.842598	0.856995	0.840187	0.856351	0.840414	0.919639	0.836701	0.833512	0.839691	0.840198	0.838463	0.838652	0.843037	0.838275	0.919498	0.836728	0.838448	0.84875	0.870228	0.992449	0.838341	0.839095	0.935024	0.840103	0.838226	0.840241	0.836384
Paracoccus_pantotrophus_DSM_11073	0.838674	0.840317	0.825841	0.997554	0.91565	0.837024	0.896664	0.87058	0.844679	0.836853	0.837071	0.934056	0.851889	0.837624	0.857053	0.838592	0.916761	0.856124	0.836052	0.843893	0.915672	0.837176	0.842774	0.85668	0.839582	0.856563	0.840306	0.915671	0.836757	0.834445	0.840104	0.840257	0.838737	0.838927	0.842548	0.838223	0.918895	0.836685	0.838668	0.849021	0.870663	0.993612	0.839155	0.839906	0.936116	0.84031	0.838445	0.840491	0.836379
Paracoccus_pantotrophus_DSM_1403	0.83894	0.840383	0.826591	0.93487	0.913833	0.835727	0.901678	0.871324	0.84415	0.836078	0.836545	0.986393	0.8527	0.837864	0.855629	0.839208	0.914098	0.85668	0.835784	0.843879	0.913805	0.837318	0.846519	0.857751	0.840534	0.857819	0.839738	0.913774	0.836192	0.833311	0.839085	0.840153	0.837708	0.840087	0.843715	0.83697	0.910664	0.837989	0.838964	0.849415	0.871407	0.936024	0.83802	0.839096	0.986852	0.840641	0.838052	0.839745	0.835626
Paracoccus_pantotrophus_DSM_2944	0.838938	0.841184	0.827844	0.992922	0.915274	0.836336	0.896831	0.870136	0.844088	0.836812	0.836759	0.934415	0.852342	0.837741	0.856026	0.83896	0.916064	0.856138	0.835483	0.844498	0.915132	0.83731	0.843458	0.85686	0.838589	0.856555	0.840785	0.915124	0.836479	0.835268	0.839847	0.840169	0.840616	0.83956	0.847081	0.83785	0.919731	0.836725	0.838584	0.849597	0.870264	1	0.840557	0.84099	0.934967	0.840298	0.837789	0.840447	0.836476
Paracoccus_pantotrophus_J40	0.838602	0.84039	0.825446	0.99801	0.918328	0.836931	0.895757	0.870345	0.844691	0.836942	0.836722	0.934524	0.851908	0.837859	0.857661	0.83904	0.915341	0.857217	0.835991	0.844292	0.918362	0.836791	0.842763	0.857228	0.83797	0.857269	0.840784	0.918354	0.836817	0.835426	0.840073	0.840323	0.838181	0.84006	0.844338	0.838108	0.918061	0.836463	0.839585	0.848803	0.870489	0.993881	0.838545	0.839428	0.935058	0.840239	0.838227	0.840532	0.836342
Paracoccus_pantotrophus_J46	0.838628	0.840299	0.826008	1	0.918828	0.836793	0.896177	0.870301	0.844684	0.836936	0.8363	0.933645	0.851652	0.837414	0.856837	0.839699	0.915419	0.85757	0.835902	0.844461	0.918708	0.836464	0.84247	0.85757	0.837575	0.857076	0.84145	0.918798	0.836694	0.834562	0.839678	0.839977	0.837879	0.839973	0.842882	0.838225	0.91849	0.836563	0.839603	0.849105	0.870206	0.992922	0.841041	0.840008	0.934552	0.840529	0.837981	0.840203	0.836504
Paracoccus_pantotrophus_KS1	0.838618	0.84033	0.825574	0.997542	0.917034	0.836857	0.896472	0.86997	0.844743	0.836877	0.836452	0.934742	0.852193	0.837304	0.858216	0.838748	0.915527	0.857017	0.836205	0.843555	0.917065	0.837209	0.843273	0.857279	0.840091	0.857132	0.840389	0.917196	0.836986	0.833623	0.839741	0.84013	0.838462	0.839213	0.844297	0.838222	0.917919	0.836683	0.838687	0.849117	0.870122	0.993657	0.840219	0.838976	0.935023	0.840448	0.838162	0.840782	0.836214
Paracoccus_pantotrophus_NJUST38	0.838507	0.840316	0.833305	0.998081	0.915224	0.836631	0.896385	0.870413	0.844547	0.837253	0.83609	0.934344	0.851875	0.837243	0.858096	0.838411	0.915854	0.856603	0.835738	0.845257	0.915298	0.836605	0.843795	0.857167	0.838108	0.856854	0.840547	0.915241	0.836622	0.834897	0.83996	0.839927	0.838372	0.839992	0.842362	0.838021	0.918485	0.836533	0.839626	0.848848	0.870553	0.993947	0.841067	0.839826	0.935148	0.840199	0.83794	0.840377	0.836441
Paracoccus_ravus_YJ057	0.837206	0.834566	0.827691	0.844684	0.844514	0.831053	0.840358	0.84294	1	0.829838	0.83169	0.843702	0.843199	0.831361	0.833678	0.835744	0.844633	0.841188	0.830494	0.840931	0.844452	0.835737	0.832088	0.842159	0.830299	0.841652	0.83488	0.844439	0.833687	0.832106	0.835935	0.837929	0.83348	0.833225	0.833835	0.834207	0.845091	0.831095	0.835595	0.837163	0.843278	0.844088	0.832891	0.831039	0.844758	0.840697	0.832517	0.834192	0.829537
Paracoccus_salipaludis_WN007	0.837404	0.84803	0.828044	0.84012	0.839955	0.833399	0.837301	0.838883	0.83412	0.833724	0.836993	0.842108	0.839276	0.833706	0.83415	0.839221	0.84083	0.843271	0.832912	0.837563	0.83977	0.834486	0.85066	0.845488	0.8364	0.842774	0.838055	0.839783	0.832723	0.83495	0.835821	0.837159	0.834737	0.848941	0.833828	0.835231	0.840369	0.87277	0.839453	0.835192	0.839606	0.841198	0.834488	0.83662	0.84048	0.833364	0.834946	0.838422	0.832159
Paracoccus_saliphilus_DSM18447T	0.835075	0.827879	0.816701	0.834261	0.834602	0.831178	0.830995	0.833115	0.829201	0.834465	0.830317	0.833569	0.832178	0.830952	0.82733	0.834243	0.833456	0.83071	0.829087	0.829237	0.834586	0.836403	0.829911	0.831182	0.836843	0.831217	0.831093	0.834569	0.829268	0.828213	0.832471	0.835832	0.834889	0.827708	0.837009	0.829609	0.833765	0.826567	0.831834	0.828608	0.833225	0.834437	0.833932	0.829727	0.834139	0.829262	0.830607	0.831436	0.834012
Paracoccus_saliphilus_strain_CCTCC_AB_2016131	0.842507	0.833177	0.825292	0.837618	0.836076	0.848494	0.837247	0.835888	0.833693	0.834806	0.833695	0.838141	0.836354	0.850314	0.829846	0.8613	0.836164	0.837242	0.831382	0.833652	0.836146	0.839005	0.833948	0.838337	0.838096	0.838423	0.841667	0.836155	0.832213	0.830854	0.849914	0.844596	0.839955	0.832262	0.837941	0.849005	0.836916	0.831874	0.834947	0.833829	0.836654	0.838045	0.839401	0.839445	0.838049	0.834802	0.851295	0.84262	0.83465
Paracoccus_salsus_EGI_L200073	0.841162	0.835887	0.824377	0.837879	0.83852	0.838094	0.838081	0.837525	0.83348	0.841677	0.836531	0.839525	0.836667	0.839248	0.831015	0.84419	0.839143	0.836301	0.834153	0.836945	0.838637	0.842879	0.834356	0.840032	0.847144	0.837925	0.835985	0.838648	0.833316	0.834851	0.840305	0.841394	1	0.834648	0.839297	0.839267	0.839775	0.832594	0.83508	0.83678	0.837543	0.840616	0.846713	0.836677	0.837936	0.833885	0.84055	0.837004	0.841411
Paracoccus_sanguinis_10990	0.835008	1	0.827372	0.840299	0.838312	0.833405	0.836656	0.84339	0.834566	0.832612	0.835123	0.840769	0.837098	0.835783	0.834823	0.835122	0.83945	0.839753	0.833268	0.837015	0.83827	0.83355	0.848005	0.842095	0.836078	0.841402	0.836944	0.838282	0.835771	0.837994	0.837156	0.836336	0.835887	0.965297	0.833935	0.834381	0.840501	0.843463	0.839689	0.836225	0.843364	0.841184	0.83405	0.836271	0.840762	0.83441	0.835377	0.837029	0.831908
Paracoccus_sanguinis_39524	0.835679	0.965243	0.832111	0.84011	0.840965	0.833191	0.839557	0.842175	0.834639	0.832516	0.83971	0.842494	0.844473	0.835588	0.832132	0.836194	0.839316	0.841653	0.834125	0.842632	0.840901	0.838327	0.84766	0.852949	0.841105	0.842371	0.835709	0.840956	0.834032	0.831526	0.835771	0.836014	0.836466	0.968182	0.833234	0.834404	0.844194	0.844058	0.841101	0.838856	0.842982	0.841394	0.836563	0.838982	0.840431	0.833554	0.835231	0.836742	0.831696
Paracoccus_sanguinis_4681	0.834475	0.964027	0.825669	0.840512	0.8396	0.833854	0.837622	0.84381	0.835337	0.832006	0.835723	0.840509	0.841495	0.835073	0.835414	0.833042	0.839482	0.84081	0.832942	0.841957	0.839683	0.834285	0.847526	0.845623	0.845241	0.840977	0.836139	0.839696	0.835153	0.83636	0.836785	0.836961	0.836117	0.964562	0.833994	0.836328	0.842508	0.843213	0.839724	0.839718	0.844274	0.841619	0.838038	0.840467	0.840096	0.83329	0.834672	0.836854	0.831377
Paracoccus_sanguinis_5503	0.835721	0.963534	0.826921	0.841338	0.839253	0.833179	0.840261	0.846832	0.834505	0.832789	0.837943	0.843644	0.848777	0.83534	0.835601	0.833735	0.839958	0.843768	0.833571	0.8487	0.839375	0.838069	0.847977	0.848093	0.847708	0.844609	0.835448	0.839388	0.836145	0.839637	0.838746	0.83669	0.839375	0.965681	0.834769	0.837359	0.842655	0.84372	0.848595	0.843367	0.846686	0.841467	0.840007	0.847037	0.840382	0.8345	0.835026	0.83784	0.832208
Paracoccus_sanguinis_DSM_29303	0.835503	0.965127	0.831916	0.839808	0.840725	0.833057	0.839487	0.84178	0.834674	0.832401	0.839534	0.842332	0.844411	0.835383	0.832033	0.835937	0.838923	0.841423	0.834126	0.842497	0.840573	0.838364	0.847234	0.852928	0.841121	0.842191	0.835445	0.840624	0.833972	0.831519	0.835391	0.835606	0.836038	0.967661	0.833209	0.834305	0.843844	0.843653	0.840982	0.838564	0.842581	0.841167	0.836242	0.838746	0.84019	0.833565	0.834942	0.836302	0.831567
Paracoccus_sanguinis_OM2164	0.834753	0.965297	0.824729	0.839973	0.838282	0.833709	0.837133	0.840141	0.833225	0.831687	0.835331	0.841372	0.841414	0.834884	0.833863	0.836358	0.840409	0.843053	0.833572	0.840661	0.838401	0.833792	0.846574	0.844309	0.838031	0.844756	0.836348	0.83846	0.834012	0.837058	0.835691	0.836537	0.834648	1	0.832907	0.834238	0.840042	0.843602	0.843162	0.836811	0.840465	0.83956	0.833252	0.841862	0.84027	0.833246	0.834583	0.837774	0.830714
Paracoccus_sediminilitoris_DSL-16	0.845261	0.829563	0.821835	0.834364	0.83451	0.844477	0.835035	0.834303	0.832683	0.83521	0.83346	0.834998	0.83539	0.844025	0.828995	0.857967	0.834339	0.834936	0.831167	0.834683	0.834466	0.8412	0.831313	0.836792	0.835955	0.836294	0.838113	0.834476	0.831547	0.832515	0.845034	0.845201	0.835633	0.830639	0.836025	0.846229	0.834596	0.828824	0.834145	0.832498	0.835233	0.834492	0.837406	0.838532	0.834984	0.834916	0.844998	0.838248	0.834944
Paracoccus_sediminis_CMB17	0.838215	0.836271	0.822882	0.840008	0.837766	0.838818	0.838251	0.839654	0.831039	0.836707	0.83388	0.840892	0.840874	0.839482	0.829925	0.846279	0.838159	0.843054	0.832263	0.857157	0.837611	0.837558	0.836827	0.842146	0.839196	0.844049	0.858538	0.837612	0.832732	0.835598	0.841143	0.839569	0.836677	0.841862	0.844298	0.839665	0.839845	0.833568	0.842039	0.837651	0.839773	0.84099	0.837282	1	0.840451	0.834991	0.840817	0.858913	0.836173
Paracoccus_sediminis_DSM_26170	0.838192	0.836234	0.82303	0.839896	0.837755	0.838653	0.838247	0.839624	0.831041	0.836708	0.833882	0.840697	0.840714	0.839307	0.829927	0.84621	0.838191	0.842857	0.832266	0.856781	0.8376	0.837544	0.836829	0.841893	0.839166	0.843871	0.858524	0.837635	0.832734	0.835707	0.841131	0.839558	0.836678	0.841864	0.843674	0.839694	0.839826	0.834378	0.842017	0.837606	0.839754	0.840959	0.837242	0.999994	0.840653	0.834744	0.840748	0.859028	0.836317
Paracoccus_seriniphilus_DSM14827T	0.8378	0.828683	0.820848	0.834988	0.83556	0.830786	0.833782	0.83185	0.831499	0.834964	0.8306	0.83391	0.833261	0.832297	0.830654	0.836683	0.836036	0.831532	0.828075	0.832433	0.835551	0.842704	0.829822	0.834272	0.834608	0.833903	0.832479	0.835504	0.832479	0.830794	0.83577	0.838206	0.834884	0.826706	0.838458	0.832876	0.834824	0.828832	0.8327	0.832884	0.83315	0.834839	0.838349	0.831371	0.834523	0.832671	0.833161	0.833988	0.834594
Paracoccus_shandongensis_wg2	0.839995	0.836468	0.820519	0.841647	0.838784	0.839853	0.839578	0.837867	0.833237	0.838345	0.833928	0.84192	0.836433	0.840989	0.830419	0.846918	0.839874	0.843539	0.833808	0.835241	0.838692	0.838804	0.836009	0.841858	0.839614	0.843057	0.872028	0.838696	0.83575	0.832657	0.842703	0.842054	0.836721	0.835817	0.841498	0.841551	0.840999	0.836104	0.835839	0.837443	0.838336	0.842138	0.837032	0.866397	0.841202	0.835056	0.841956	0.872018	0.837763
Paracoccus_siganidrum_DSM_26381	0.843872	0.838079	0.826418	0.857657	0.854179	0.840837	0.847192	0.84466	0.837619	0.844689	0.838008	0.857076	0.841864	0.844155	0.840543	0.847278	0.854344	0.844347	0.836403	0.840348	0.854009	0.84335	0.842036	0.84507	0.847195	0.844911	0.846272	0.854014	0.835797	0.834276	0.845703	0.846044	0.844687	0.837703	0.863451	0.841472	0.856272	0.836844	0.838226	0.844339	0.845007	0.858658	0.843186	0.844392	0.85279	0.836232	0.845526	0.846457	0.844374
Paracoccus_siganidrum_M26	0.84332	0.837864	0.826283	0.857157	0.853671	0.840599	0.84656	0.844534	0.837431	0.844204	0.837697	0.85652	0.841487	0.843715	0.840394	0.847157	0.853872	0.844061	0.836262	0.840209	0.853556	0.842813	0.841857	0.84478	0.846756	0.84448	0.845856	0.853562	0.83559	0.833537	0.845263	0.845468	0.844236	0.837436	0.862773	0.841048	0.855881	0.836709	0.837963	0.8444	0.84468	0.858104	0.84252	0.844074	0.852466	0.836215	0.845247	0.846064	0.843977
Paracoccus_solventivorans_AS04akNAM_12	0.835025	0.848005	0.822369	0.84247	0.843603	0.831098	0.845579	0.840572	0.832088	0.832262	0.837526	0.84697	0.836224	0.835457	0.833347	0.835751	0.843219	0.839505	0.835167	0.834864	0.843644	0.834145	1	0.841028	0.836586	0.839956	0.836498	0.843691	0.834203	0.833037	0.836308	0.835884	0.834356	0.846574	0.836432	0.834261	0.843502	0.848353	0.835091	0.837321	0.841206	0.843458	0.833946	0.836827	0.845027	0.832038	0.835438	0.835698	0.831656
Paracoccus_solventivorans_DSM_6637	0.83418	0.847032	0.822825	0.845299	0.845891	0.83232	0.847268	0.841521	0.832138	0.83257	0.83683	0.84762	0.836856	0.834519	0.83241	0.834922	0.84394	0.84083	0.835359	0.835062	0.845859	0.833844	0.958364	0.841023	0.834693	0.840379	0.835347	0.845862	0.83205	0.834974	0.836374	0.835674	0.834611	0.846939	0.83553	0.834059	0.841974	0.846923	0.834892	0.836277	0.842159	0.844761	0.835067	0.835721	0.845807	0.833371	0.834248	0.83649	0.832186
Paracoccus_sp_228	0.842808	0.835168	0.824846	0.838117	0.836508	0.87727	0.835255	0.838097	0.833771	0.836594	0.834143	0.83889	0.835053	0.859584	0.830197	0.920141	0.837211	0.838723	0.832176	0.838208	0.836564	0.83786	0.833968	0.840442	0.836256	0.839454	0.840381	0.836603	0.832868	0.833253	0.860419	0.845119	0.838672	0.835285	0.837205	0.983471	0.837854	0.831771	0.836886	0.835923	0.838853	0.836805	0.83754	0.83992	0.837126	0.83471	0.86054	0.841119	0.836409
Paracoccus_sp_8	0.843744	0.837049	0.824041	0.838566	0.838353	0.87696	0.836649	0.839867	0.833125	0.837144	0.840641	0.840696	0.842261	0.85971	0.830659	0.9218	0.83854	0.83702	0.833606	0.841989	0.838255	0.841697	0.834393	0.846137	0.841929	0.837868	0.840688	0.838262	0.834558	0.83432	0.860377	0.845673	0.842402	0.835119	0.837568	0.973415	0.843208	0.832321	0.840774	0.838406	0.840525	0.839723	0.843599	0.842154	0.837885	0.834022	0.860961	0.841223	0.836831
Paracoccus_sp_AK26	0.8416	0.836944	0.823277	0.84145	0.840248	0.840206	0.837637	0.840048	0.83488	0.837204	0.835848	0.840585	0.837965	0.840565	0.831638	0.84991	0.840445	0.844719	0.835152	0.837936	0.840322	0.840207	0.836498	0.841758	0.838432	0.845258	1	0.83999	0.835801	0.832475	0.842091	0.843531	0.835985	0.836348	0.840746	0.840889	0.839621	0.835487	0.837577	0.836168	0.839812	0.840785	0.837354	0.858538	0.839673	0.836695	0.841441	0.983628	0.836352
Paracoccus_sp_Arc7-R13	0.843276	0.835484	0.824338	0.838758	0.837739	0.877622	0.837688	0.841955	0.834686	0.836425	0.842414	0.840906	0.840121	0.858858	0.831287	0.9207	0.838192	0.839662	0.833694	0.85677	0.837656	0.840556	0.834215	0.842382	0.841725	0.839579	0.841098	0.837667	0.833731	0.838321	0.860127	0.844499	0.839808	0.835621	0.837512	0.975101	0.840662	0.831475	0.835279	0.837028	0.842578	0.839294	0.840018	0.85015	0.839348	0.834842	0.860267	0.841219	0.836158
Paracoccus_sp_Bin06_029	0.840007	0.83248	0.819647	0.837686	0.837405	0.836518	0.837976	0.837122	0.830729	0.996311	0.834811	0.836253	0.836823	0.839378	0.830127	0.842794	0.8374	0.836534	0.834998	0.833878	0.837149	0.844872	0.832929	0.83756	0.849592	0.835927	0.837976	0.837147	0.835406	0.833183	0.8398	0.840487	0.843428	0.832581	0.842409	0.83741	0.838929	0.832163	0.838057	0.834674	0.837022	0.837429	0.846566	0.838881	0.836808	0.831882	0.839326	0.838031	0.996341
Paracoccus_sp_BP8	0.839009	0.840846	0.82584	0.92058	0.910662	0.83587	0.888216	0.873145	0.844018	0.837053	0.835811	0.907855	0.852297	0.838027	0.85581	0.839342	0.91058	0.856811	0.8351	0.844317	0.9107	0.83733	0.843231	0.857752	0.836845	0.857474	0.839925	0.91073	0.836539	0.83514	0.839344	0.839796	0.838154	0.83947	0.845178	0.838087	0.987082	0.836391	0.84112	0.849376	0.873262	0.919191	0.83776	0.840132	0.909588	0.840774	0.837052	0.840283	0.836614
Paracoccus_sp_C2R09	1	0.835008	0.82319	0.838628	0.838959	0.841606	0.837485	0.839497	0.837206	0.838813	0.835583	0.838944	0.836165	0.843935	0.833101	0.85193	0.83884	0.83716	0.833933	0.836058	0.838909	0.852539	0.835025	0.838892	0.840411	0.839106	0.8416	0.838906	0.834441	0.835966	0.845655	0.894973	0.841162	0.834753	0.838812	0.843563	0.839175	0.832863	0.837077	0.836133	0.839586	0.838938	0.842836	0.838215	0.839946	0.836732	0.844181	0.841542	0.83835
Paracoccus_sp_Cel_metabat.bin.9	0.83426	0.833415	0.824842	0.868717	0.871694	0.829929	0.860012	0.846531	0.837333	0.831595	0.832209	0.870338	0.841247	0.831605	0.842252	0.832782	0.871522	0.841925	0.830034	0.836185	0.871715	0.834113	0.838105	0.842821	0.832586	0.842436	0.833286	0.871764	0.831764	0.831948	0.833806	0.835736	0.83421	0.832797	0.837457	0.832407	0.866698	0.831635	0.831147	0.839811	0.846814	0.86916	0.83316	0.834209	0.869655	0.834094	0.831256	0.833838	0.83107
Paracoccus_sp_DK398	0.836097	0.837043	0.848938	0.844436	0.843658	0.833499	0.842677	0.845942	0.840931	0.832298	0.838844	0.847002	0.84872	0.834601	0.834821	0.836351	0.844056	0.850829	0.83252	0.999991	0.843558	0.839621	0.834856	0.8509	0.840868	0.849614	0.837394	0.84356	0.838831	0.841019	0.838391	0.837214	0.83681	0.841142	0.835366	0.835944	0.845257	0.831822	0.84565	0.843867	0.846282	0.844664	0.838346	0.857123	0.84458	0.856854	0.835298	0.837999	0.831837
Paracoccus_sp_DK608	0.836058	0.837015	0.849019	0.844461	0.843679	0.833462	0.842705	0.846017	0.840931	0.832298	0.838757	0.846945	0.848704	0.834612	0.834821	0.836351	0.844074	0.850855	0.83252	1	0.843374	0.83971	0.834864	0.850816	0.840987	0.849518	0.837936	0.843323	0.838841	0.840991	0.838444	0.837264	0.836945	0.840661	0.835477	0.836209	0.845045	0.831677	0.846601	0.844038	0.846215	0.844498	0.838315	0.857157	0.84422	0.857046	0.835188	0.837934	0.83184
Paracoccus_sp_ERR599112_bin	0.83835	0.831908	0.818251	0.836504	0.835086	0.835	0.835672	0.835406	0.829537	0.999711	0.833663	0.835068	0.833874	0.836814	0.828164	0.841666	0.835223	0.834649	0.833645	0.83184	0.834935	0.841275	0.831656	0.834625	0.846388	0.834049	0.836352	0.834938	0.832007	0.831359	0.837532	0.839328	0.841411	0.830714	0.840303	0.835778	0.83729	0.830965	0.834106	0.833275	0.835345	0.836476	0.843574	0.836173	0.835774	0.830139	0.83714	0.836193	1
Paracoccus_sp_FO-3_FO-3	0.840196	0.840196	0.830927	0.935298	0.914465	0.836146	0.901175	0.871508	0.844427	0.835946	0.837102	0.985836	0.852694	0.838031	0.856247	0.839632	0.914513	0.857386	0.835331	0.8464	0.914519	0.837751	0.847957	0.858147	0.840738	0.858748	0.839717	0.914511	0.836668	0.835578	0.83953	0.841037	0.83724	0.839826	0.844701	0.837387	0.909839	0.83808	0.838727	0.84949	0.871882	0.936393	0.838247	0.840064	0.998488	0.841167	0.838703	0.8398	0.835638
Paracoccus_sp_H4-D09	0.835309	0.836895	0.825379	0.873634	0.876772	0.830619	0.859883	0.848804	0.837378	0.831363	0.833172	0.870161	0.841304	0.831336	0.842489	0.832755	0.873007	0.843174	0.829745	0.83751	0.876804	0.834467	0.838167	0.844535	0.837795	0.843606	0.83456	0.876861	0.831927	0.831945	0.83353	0.835554	0.8343	0.834837	0.842722	0.832938	0.867985	0.831582	0.831414	0.83993	0.848398	0.869691	0.833849	0.834458	0.870741	0.834556	0.831534	0.834286	0.83088
Paracoccus_sp_IB05	0.82319	0.827372	1	0.826008	0.824882	0.821829	0.823999	0.829455	0.827691	0.818608	0.821364	0.829967	0.824474	0.821663	0.837613	0.823816	0.824341	0.823807	0.821306	0.849019	0.824644	0.822263	0.822369	0.828339	0.819528	0.826788	0.823277	0.82466	0.823936	0.821522	0.825547	0.82242	0.824377	0.824729	0.821867	0.82315	0.825657	0.82183	0.826361	0.823488	0.828678	0.827844	0.82369	0.822882	0.82585	0.825637	0.821326	0.825881	0.818251
Paracoccus_sp_J39	0.838517	0.840248	0.824565	0.918827	0.911317	0.83597	0.88858	0.873376	0.844503	0.837251	0.836252	0.908282	0.852426	0.837869	0.857037	0.83857	0.910724	0.856457	0.835607	0.844832	0.911303	0.837021	0.843635	0.857313	0.838278	0.858051	0.839986	0.911345	0.836244	0.834701	0.839428	0.840479	0.8372	0.840518	0.843532	0.837971	0.987634	0.836561	0.840628	0.849712	0.873509	0.918438	0.837274	0.838521	0.909405	0.840241	0.836937	0.840068	0.836758
Paracoccus_sp_J55	0.838653	0.840051	0.825471	0.920595	0.911303	0.835963	0.888698	0.873123	0.844772	0.836912	0.837028	0.908009	0.852388	0.837806	0.855919	0.838795	0.912891	0.856779	0.835867	0.845036	0.911325	0.83717	0.843284	0.857292	0.8371	0.857939	0.840009	0.911371	0.83651	0.834578	0.839616	0.840354	0.836925	0.840783	0.842701	0.837716	0.987428	0.836669	0.840152	0.849326	0.873226	0.91955	0.836958	0.838418	0.909656	0.840269	0.837027	0.839654	0.836524
Paracoccus_sp_J56	0.831886	0.833046	0.828837	0.858079	0.855028	0.826962	0.847203	0.840311	0.834097	0.828126	0.830211	0.856055	0.837793	0.829491	0.995079	0.83247	0.854367	0.839051	0.829237	0.834418	0.855021	0.831474	0.832437	0.840557	0.829059	0.839464	0.831377	0.855043	0.830213	0.831252	0.832283	0.833631	0.830636	0.835502	0.838559	0.830891	0.854735	0.830016	0.839763	0.8371	0.840497	0.855986	0.832856	0.831822	0.855976	0.83196	0.829847	0.832057	0.827941
Paracoccus_sp_JM45_JM45	0.835182	0.826934	0.824413	0.826603	0.828484	0.831172	0.826449	0.826273	0.82961	0.82686	0.827434	0.82645	0.828803	0.831127	0.824115	0.841512	0.828697	0.824916	0.82353	0.830498	0.828035	0.835326	0.825785	0.827523	0.826153	0.82687	0.830469	0.828039	0.828852	0.827567	0.8335	0.833863	0.830011	0.822162	0.829597	0.832067	0.827334	0.822339	0.829715	0.826265	0.828461	0.826998	0.831081	0.828899	0.826811	0.831418	0.831669	0.832896	0.826834
Paracoccus_sp_Leu_metabat.bin.5	0.83824	0.838061	0.823622	0.915115	0.989292	0.836395	0.893842	0.868291	0.843752	0.836171	0.834727	0.912645	0.851652	0.837497	0.854169	0.839119	0.989769	0.854474	0.835418	0.844249	0.989133	0.835869	0.842073	0.855389	0.839168	0.85463	0.839269	0.989135	0.835574	0.843207	0.837242	0.838845	0.837948	0.838184	0.843187	0.837343	0.910412	0.836476	0.839706	0.846902	0.868241	0.915359	0.836468	0.838867	0.914291	0.839628	0.838183	0.839066	0.835382
Paracoccus_sp_M683	0.83698	0.837531	0.821948	0.838293	0.837147	0.832561	0.845381	0.842184	0.833137	0.837066	0.835919	0.84189	0.850938	0.835814	0.833169	0.83892	0.83663	0.84215	0.834661	0.843402	0.836893	0.839067	0.833092	0.843919	0.838671	0.844102	0.837622	0.83695	0.839605	0.86963	0.836629	0.836938	0.836239	0.842932	0.838743	0.834974	0.837441	0.831337	0.846248	0.83637	0.842881	0.838445	0.838493	0.844042	0.838674	0.833858	0.836292	0.838424	0.836359
Paracoccus_sp_MA	0.839175	0.840501	0.825657	0.91849	0.91119	0.835747	0.888644	0.873763	0.845091	0.837709	0.837843	0.908094	0.853371	0.837933	0.854481	0.839227	0.911477	0.856589	0.835164	0.845045	0.911274	0.839986	0.843502	0.857717	0.840257	0.856805	0.839621	0.91128	0.835974	0.83474	0.839272	0.840039	0.839775	0.840042	0.842678	0.837713	1	0.836757	0.840828	0.850031	0.874125	0.919731	0.837596	0.839845	0.909504	0.840686	0.837211	0.839165	0.83729
Paracoccus_sp_MC1854	0.833344	0.843341	0.825079	0.837203	0.837339	0.831422	0.835562	0.835863	0.831873	0.831892	0.832356	0.837939	0.834255	0.833556	0.831416	0.834463	0.837334	0.83809	0.83161	0.831972	0.83735	0.831962	0.849131	0.838808	0.83393	0.839577	0.835709	0.837365	0.831345	0.830986	0.835042	0.8349	0.833427	0.843784	0.8334	0.832724	0.837266	0.991245	0.833144	0.831956	0.836434	0.838372	0.832771	0.834139	0.837757	0.831871	0.834197	0.837574	0.830792
Paracoccus_sp_MC1862	0.832863	0.843463	0.82183	0.836563	0.836827	0.83098	0.83548	0.835238	0.831095	0.831836	0.830635	0.837672	0.832464	0.833817	0.830094	0.834794	0.83716	0.83818	0.831223	0.831677	0.836849	0.831396	0.848353	0.838228	0.832487	0.839335	0.835487	0.836858	0.830391	0.831316	0.833604	0.834005	0.832594	0.843602	0.832392	0.831721	0.836757	1	0.831872	0.83229	0.835844	0.836725	0.83186	0.833568	0.837849	0.831159	0.83436	0.835865	0.830965
Paracoccus_sp_MKU1	0.838349	0.839352	0.825259	0.917683	0.921339	0.835935	0.890845	0.870808	0.843385	0.835613	0.837794	0.918158	0.852027	0.837292	0.854789	0.838237	0.921067	0.857187	0.835157	0.84553	0.921222	0.837021	0.842315	0.855963	0.83697	0.857583	0.839547	0.921232	0.835883	0.862408	0.838376	0.839334	0.837272	0.84039	0.843346	0.836898	0.918527	0.836868	0.839314	0.848788	0.870668	0.918615	0.839644	0.839853	0.915326	0.839416	0.836699	0.838846	0.834717
Paracoccus_sp_N5	0.838526	0.839986	0.826128	0.87287	0.869855	0.834569	0.863517	0.896086	0.844485	0.835311	0.838639	0.87511	0.851496	0.836797	0.842965	0.838964	0.869696	0.863214	0.835756	0.848128	0.870123	0.839169	0.846425	0.864267	0.840411	0.863878	0.840366	0.87021	0.836315	0.832157	0.839148	0.839953	0.836186	0.840135	0.841407	0.837821	0.876309	0.837572	0.840891	0.849464	0.895813	0.872253	0.837568	0.84245	0.875801	0.841786	0.837131	0.840349	0.834738
Paracoccus_sp_NBH48	0.842588	0.834501	0.825291	0.837562	0.837899	0.877248	0.835376	0.838699	0.834304	0.835984	0.834153	0.838376	0.834568	0.858563	0.830624	0.920292	0.838383	0.837702	0.831793	0.836054	0.838068	0.837516	0.834812	0.838635	0.836855	0.838487	0.840317	0.838092	0.833495	0.832226	0.860121	0.845303	0.838278	0.833142	0.837674	0.979405	0.838613	0.831796	0.834388	0.834536	0.839526	0.837356	0.838512	0.840811	0.838352	0.834256	0.860196	0.840826	0.835684
Paracoccus_sp_PAMC_PAMC_22219	0.841791	0.833032	0.824595	0.836905	0.835915	0.881751	0.835156	0.835871	0.83258	0.835605	0.833519	0.837142	0.83358	0.860702	0.829191	0.973286	0.836304	0.835613	0.832202	0.832089	0.835843	0.83748	0.833089	0.837421	0.836672	0.837318	0.8394	0.835849	0.831739	0.830834	0.859669	0.843086	0.837706	0.83161	0.836159	0.916921	0.836102	0.831004	0.833574	0.8335	0.836634	0.836969	0.837056	0.84016	0.836963	0.834873	0.861843	0.839623	0.835107
Paracoccus_sp_PAR01	0.835358	0.83278	0.826749	0.845141	0.843943	0.832732	0.842595	0.843741	0.856848	0.829436	0.832832	0.844337	0.846336	0.833289	0.834361	0.836134	0.843459	0.842371	0.831276	0.842928	0.843995	0.835786	0.833818	0.843739	0.830485	0.843012	0.836518	0.844055	0.83422	0.832842	0.835458	0.837341	0.83214	0.833383	0.834888	0.833875	0.844497	0.830713	0.834933	0.838946	0.844042	0.844827	0.832954	0.83185	0.844845	0.842012	0.833518	0.837452	0.8291
Paracoccus_sp_pheM1	0.838289	0.840176	0.825848	0.934982	0.914047	0.836774	0.900668	0.871322	0.844696	0.835186	0.836486	0.985542	0.85235	0.838433	0.855719	0.839707	0.914468	0.856688	0.835624	0.844305	0.914168	0.837247	0.847691	0.857398	0.837075	0.858346	0.83937	0.914111	0.835799	0.834167	0.839721	0.840055	0.838256	0.839736	0.844792	0.836974	0.909405	0.837323	0.838956	0.849925	0.871426	0.935327	0.838069	0.839674	0.984779	0.840634	0.838474	0.839273	0.834968
Paracoccus_sp_R12_1	0.84276	0.834053	0.82369	0.841042	0.837256	0.836101	0.835422	0.836986	0.832891	0.844086	0.837231	0.839107	0.838239	0.837936	0.831843	0.843052	0.838043	0.836133	0.83372	0.838317	0.837011	0.848011	0.833946	0.840072	0.852616	0.837281	0.83739	0.837024	0.835271	0.839173	0.838955	0.843269	0.846741	0.833255	0.840411	0.838165	0.837597	0.831863	0.839321	0.836363	0.837966	0.840557	0.999996	0.837146	0.838382	0.833603	0.838752	0.83842	0.843505
Paracoccus_sp_R12_2	0.842836	0.83405	0.82369	0.841041	0.837255	0.836087	0.835421	0.836984	0.832891	0.844086	0.837236	0.839105	0.838238	0.837934	0.831841	0.843051	0.838041	0.836133	0.833719	0.838315	0.837016	0.847983	0.833946	0.840072	0.852617	0.837281	0.837354	0.837022	0.835271	0.839222	0.838955	0.843269	0.846713	0.833252	0.840381	0.838155	0.837596	0.83186	0.839321	0.836338	0.837964	0.840557	1	0.837282	0.838561	0.833628	0.838793	0.838456	0.843574
Paracoccus_sp_S-4012	0.831333	0.840588	0.825166	0.836033	0.834837	0.828526	0.832916	0.833905	0.829942	0.829738	0.831912	0.835626	0.831778	0.831265	0.830371	0.831277	0.835013	0.833901	0.82962	0.830869	0.835013	0.830906	0.838472	0.835819	0.832924	0.834946	0.831461	0.835023	0.829742	0.828956	0.832862	0.832204	0.832341	0.840593	0.827727	0.83098	0.836017	0.842404	0.829771	0.831663	0.83493	0.836378	0.833451	0.829632	0.835262	0.829887	0.832322	0.831616	0.828981
Paracoccus_sp_S1E-3	0.837077	0.839689	0.826361	0.839603	0.839262	0.832022	0.836431	0.839897	0.835595	0.834776	0.840369	0.84078	0.851237	0.835101	0.836525	0.835106	0.838742	0.845964	0.839533	0.846601	0.839101	0.83641	0.835091	0.846696	0.83597	0.844234	0.837577	0.839112	0.863621	0.844432	0.841359	0.838323	0.83508	0.843162	0.836242	0.835347	0.840828	0.831872	1	0.837558	0.840461	0.838584	0.839321	0.842039	0.839434	0.835598	0.834219	0.836575	0.834106
Paracoccus_sp_S4493	0.844241	0.836035	0.824991	0.840335	0.839099	0.878777	0.83626	0.838346	0.835886	0.837415	0.83658	0.841683	0.836319	0.86048	0.831889	0.921212	0.839541	0.841892	0.833317	0.839947	0.839119	0.838767	0.835196	0.841497	0.837384	0.843024	0.841475	0.839135	0.835098	0.835764	0.86178	0.84515	0.839649	0.836983	0.837625	0.974445	0.838602	0.833589	0.838006	0.836733	0.839327	0.839145	0.839491	0.84007	0.838861	0.835636	0.862206	0.842255	0.837132
Paracoccus_sp_S8-55	0.838272	0.832323	0.818353	0.836817	0.83676	0.837502	0.836167	0.836718	0.832623	0.836234	0.834303	0.838174	0.834617	0.838261	0.830775	0.845807	0.836809	0.839704	0.834179	0.834528	0.83692	0.836068	0.834236	0.839392	0.836381	0.839979	0.86732	0.836936	0.833762	0.832617	0.840212	0.838908	0.834481	0.833614	0.840278	0.838881	0.835764	0.834486	0.83523	0.83413	0.836569	0.836396	0.834776	0.860158	0.838366	0.835636	0.839555	0.867408	0.835689
Paracoccus_sp_SCN_68-21	0.841606	0.833405	0.821829	0.836793	0.836519	1	0.834649	0.835717	0.831053	0.835476	0.832539	0.836155	0.834367	0.86078	0.827432	0.892352	0.836491	0.834876	0.832229	0.833462	0.836366	0.836478	0.831098	0.836959	0.836724	0.835258	0.840206	0.836372	0.831421	0.827951	0.865762	0.843669	0.838094	0.833709	0.835894	0.877181	0.835747	0.83098	0.832022	0.833409	0.835777	0.836336	0.836087	0.838818	0.836385	0.83373	0.862076	0.839901	0.835
Paracoccus_sp_SM22M-07	0.845686	0.830876	0.823469	0.836115	0.835901	0.84642	0.83528	0.835508	0.833875	0.836173	0.832854	0.836153	0.83529	0.846029	0.829537	0.859412	0.836066	0.836948	0.830992	0.837008	0.835748	0.841343	0.832362	0.83795	0.838247	0.838245	0.839672	0.835756	0.832763	0.834612	0.847603	0.845958	0.836085	0.831619	0.837541	0.848171	0.836422	0.832074	0.834698	0.834069	0.836311	0.835964	0.838706	0.839031	0.836136	0.834738	0.846898	0.839881	0.836122
Paracoccus_sp_SMMA_5	0.836133	0.836225	0.823488	0.849105	0.847696	0.833409	0.847668	0.847618	0.837163	0.833548	0.835143	0.849837	0.843586	0.834301	0.837819	0.835824	0.847519	0.846991	0.833229	0.844038	0.847687	0.83635	0.837321	0.848653	0.835726	0.846871	0.836168	0.847696	0.833851	0.832599	0.837884	0.83701	0.83678	0.836811	0.837513	0.835406	0.850031	0.83229	0.837558	1	0.847715	0.849597	0.836338	0.837651	0.850308	0.838533	0.834689	0.837562	0.833275
Paracoccus_sp_SMMA_5_TC	0.836227	0.836409	0.82335	0.849101	0.847655	0.833662	0.847456	0.847391	0.837043	0.833611	0.835593	0.849787	0.843499	0.834254	0.837966	0.835626	0.847468	0.846757	0.833293	0.843492	0.847586	0.836122	0.837424	0.848557	0.835254	0.846792	0.836017	0.847595	0.83392	0.832708	0.837873	0.837068	0.836748	0.837083	0.837456	0.83537	0.849983	0.832272	0.837402	0.999668	0.847675	0.849777	0.83657	0.837446	0.850167	0.838356	0.834856	0.837766	0.833295
Paracoccus_sp_SP169	0.837901	0.831589	0.818987	0.836029	0.834465	0.834351	0.835253	0.835322	0.828859	0.998417	0.832904	0.834659	0.833438	0.836256	0.827646	0.840981	0.834534	0.834135	0.833153	0.831302	0.834105	0.840947	0.831172	0.834076	0.845563	0.833353	0.835412	0.834104	0.831224	0.830879	0.837002	0.838412	0.841001	0.830062	0.83947	0.835417	0.836905	0.829669	0.83367	0.832806	0.835322	0.836101	0.842763	0.835329	0.835253	0.829874	0.836661	0.835483	0.998367
Paracoccus_sp_SY	0.841657	0.836382	0.825005	0.841467	0.839628	0.839975	0.839053	0.839999	0.835168	0.837773	0.834294	0.840562	0.838684	0.840814	0.834825	0.849781	0.840642	0.844666	0.833975	0.838135	0.839772	0.84003	0.836482	0.844639	0.840711	0.845486	0.890739	0.839794	0.836299	0.836225	0.844025	0.84345	0.837326	0.835784	0.842688	0.841584	0.840383	0.837973	0.836301	0.838326	0.840307	0.841545	0.838002	0.862418	0.841187	0.837972	0.842176	0.889134	0.837552
Paracoccus_sp_TRP	0.833101	0.834823	0.837613	0.856837	0.855431	0.827432	0.846999	0.840939	0.833678	0.82816	0.830468	0.855529	0.837582	0.82966	1	0.833626	0.854534	0.838442	0.829466	0.834821	0.855234	0.832317	0.833347	0.839384	0.829209	0.839779	0.831638	0.855271	0.832809	0.83683	0.835106	0.83364	0.831015	0.833863	0.839196	0.833961	0.854481	0.830094	0.836525	0.837819	0.841303	0.856026	0.831841	0.829925	0.856724	0.832087	0.830041	0.831846	0.828164
Paracoccus_sp_UBA2633	0.833738	0.83165	0.822447	0.863668	0.867265	0.828601	0.856536	0.845475	0.837331	0.828741	0.829263	0.865433	0.840356	0.830585	0.841496	0.833224	0.867165	0.840576	0.82913	0.83591	0.867224	0.832707	0.836177	0.841131	0.831096	0.840676	0.832785	0.867221	0.829805	0.830685	0.832533	0.834321	0.83079	0.830595	0.834863	0.829839	0.862317	0.830429	0.829771	0.838273	0.845447	0.864106	0.830688	0.832181	0.865356	0.834554	0.830421	0.832903	0.827719
Paracoccus_sp_UBA5162	0.838813	0.832612	0.818608	0.836936	0.835457	0.835476	0.836267	0.835828	0.829838	1	0.833929	0.835505	0.83776	0.837173	0.82816	0.842122	0.835636	0.83513	0.834145	0.832298	0.835466	0.841538	0.832262	0.835498	0.847532	0.834552	0.837204	0.835465	0.832484	0.832933	0.838016	0.840071	0.841677	0.831687	0.840543	0.836142	0.837709	0.831836	0.834776	0.833548	0.835815	0.836812	0.844086	0.836707	0.835861	0.830672	0.837479	0.836952	0.999711
Paracoccus_sp_UBA6566	0.833933	0.833268	0.821306	0.835902	0.835659	0.832229	0.834514	0.836319	0.830494	0.834145	0.962246	0.83539	0.834664	0.832687	0.829466	0.83472	0.835673	0.836248	1	0.83252	0.83545	0.832244	0.835167	0.836205	0.839094	0.835839	0.835152	0.835456	0.838784	0.836211	0.833839	0.833891	0.834153	0.833572	0.835296	0.833205	0.835164	0.831223	0.839533	0.833229	0.836391	0.835483	0.833719	0.832263	0.835866	0.831039	0.833735	0.833927	0.833645
Paracoccus_sp_UBA889	0.838564	0.832089	0.818984	0.836647	0.835417	0.835061	0.836107	0.8355	0.829929	0.999262	0.834009	0.83536	0.834185	0.837082	0.82879	0.841618	0.835661	0.834493	0.833668	0.832228	0.835148	0.841591	0.832122	0.834735	0.846506	0.834277	0.836351	0.835147	0.832948	0.831803	0.837857	0.839222	0.841635	0.83137	0.840068	0.835954	0.837825	0.831168	0.835066	0.833235	0.835669	0.836659	0.844174	0.836234	0.835762	0.830724	0.837379	0.836242	0.999222
Paracoccus_sp_XHP0099	0.840982	0.838946	0.824177	0.84362	0.844146	0.837984	0.842045	0.845721	0.836309	0.844967	0.8398	0.845286	0.845336	0.84026	0.834361	0.843826	0.843783	0.842594	0.837794	0.838581	0.844144	0.845575	0.838458	0.842108	0.850544	0.843661	0.840184	0.84417	0.842524	0.844885	0.841533	0.84135	0.845297	0.83788	0.844713	0.83741	0.845769	0.83487	0.84028	0.838957	0.845784	0.844038	0.847238	0.839695	0.844612	0.834586	0.841152	0.840522	0.844771
Paracoccus_sp_Z118	0.834282	0.842955	0.824264	0.838271	0.838491	0.833378	0.837422	0.838096	0.833564	0.833367	0.836363	0.838888	0.834839	0.835579	0.832758	0.834303	0.838323	0.83751	0.833463	0.834455	0.838343	0.834681	0.845045	0.83985	0.835563	0.8405	0.835724	0.838349	0.831081	0.830624	0.837553	0.83553	0.835787	0.842921	0.834996	0.83416	0.838553	0.849369	0.834081	0.834282	0.838844	0.838651	0.835016	0.834637	0.837656	0.831162	0.835416	0.835172	0.832598
Paracoccus_sphaerophysae_HAMBI_3106	0.835793	0.863454	0.82605	0.842035	0.84008	0.835293	0.838904	0.840855	0.834308	0.832949	0.840751	0.844108	0.838363	0.836945	0.835228	0.838905	0.839745	0.845113	0.835781	0.839849	0.840116	0.839432	0.851229	0.851068	0.84121	0.844113	0.837187	0.840123	0.83585	0.83492	0.837331	0.836172	0.840485	0.865455	0.836478	0.836375	0.8434	0.845655	0.84135	0.840039	0.841412	0.843813	0.836078	0.836603	0.841584	0.832222	0.837189	0.837133	0.832266
Paracoccus_sphaerophysae_NmAPoLzTHr_bin.9	0.834187	0.864633	0.822151	0.839164	0.838254	0.834854	0.837924	0.839459	0.832374	0.834155	0.837072	0.840206	0.836004	0.836508	0.83109	0.839847	0.839139	0.844799	0.836449	0.836409	0.838259	0.83254	0.849933	0.846595	0.839649	0.842843	0.83705	0.838267	0.834425	0.834798	0.837172	0.834795	0.833656	0.865491	0.835357	0.834181	0.840661	0.845983	0.839798	0.837157	0.839521	0.840397	0.838413	0.835967	0.839625	0.832164	0.835876	0.836156	0.833192
Paracoccus_stylophorae_LMG25392T	0.840411	0.836078	0.819528	0.837575	0.841197	0.836724	0.838241	0.844142	0.830299	0.847532	0.847469	0.840375	0.841363	0.838176	0.829209	0.843599	0.839063	0.835824	0.839094	0.840987	0.841181	0.849041	0.836586	0.841419	1	0.836562	0.838432	0.841197	0.835086	0.832885	0.840343	0.840508	0.847144	0.838031	0.841126	0.837138	0.840257	0.832487	0.83597	0.835726	0.843273	0.838589	0.852617	0.839196	0.840846	0.831161	0.839094	0.838851	0.846388
Paracoccus_subflavus_GY0581	0.839663	0.836923	0.821946	0.840262	0.839908	0.838605	0.839727	0.840114	0.834461	0.83761	0.839502	0.842212	0.840168	0.839299	0.833174	0.845917	0.839437	0.839783	0.834126	0.840569	0.839865	0.840089	0.8371	0.843153	0.84312	0.84611	0.855156	0.83991	0.836315	0.834109	0.842086	0.840347	0.841487	0.83761	0.842265	0.83963	0.842843	0.833781	0.837317	0.839908	0.840936	0.842382	0.838508	0.864874	0.840973	0.835922	0.839904	0.855266	0.83717
Paracoccus_sulfuroxidans_CGMCC_1.5364	0.835788	0.835301	0.82807	0.840069	0.839895	0.832162	0.837729	0.84066	0.839796	0.830548	0.831626	0.841079	0.840621	0.832511	0.835339	0.834491	0.839842	0.838885	0.830391	0.839021	0.839749	0.834902	0.834085	0.83993	0.830898	0.84008	0.834366	0.839818	0.834631	0.832767	0.835061	0.837528	0.832239	0.833642	0.842761	0.832698	0.840465	0.830836	0.835484	0.836438	0.841088	0.841275	0.834029	0.834814	0.840514	0.837332	0.833237	0.834359	0.829978
Paracoccus_suum_SC2-6	0.831396	0.840584	0.82575	0.831612	0.831663	0.829114	0.83239	0.837617	0.829462	0.828227	0.834917	0.834786	0.835243	0.830721	0.851571	0.830903	0.831201	0.831449	0.828376	0.832604	0.831653	0.833155	0.834198	0.835423	0.839513	0.832177	0.829901	0.831663	0.829952	0.832858	0.832525	0.831256	0.83421	0.839178	0.829954	0.831823	0.834197	0.833077	0.832321	0.830825	0.838661	0.832801	0.833731	0.83175	0.831818	0.828071	0.831163	0.831573	0.827628
Paracoccus_tegillarcae_BM15	0.835941	0.830962	0.820074	0.831991	0.831951	0.82975	0.832059	0.83245	0.830429	0.836693	0.832218	0.832615	0.840633	0.832288	0.830528	0.83579	0.831992	0.83217	0.831154	0.832038	0.831827	0.836494	0.83184	0.832131	0.837356	0.83266	0.833453	0.831833	0.839055	0.839155	0.834838	0.83664	0.832893	0.831715	0.834405	0.829797	0.832035	0.827545	0.837453	0.828986	0.83253	0.831661	0.835236	0.832675	0.832802	0.830353	0.831918	0.832292	0.833381
Paracoccus_thiocyanatus_ATCC_700171	0.837485	0.836656	0.823999	0.896177	0.890716	0.834649	1	0.86368	0.840358	0.836267	0.837009	0.901303	0.849194	0.835194	0.846999	0.838998	0.890645	0.853662	0.834514	0.842705	0.890729	0.837126	0.845579	0.852985	0.838241	0.853905	0.837637	0.890677	0.834829	0.850215	0.83863	0.838947	0.838081	0.837133	0.841407	0.835086	0.888644	0.83548	0.836431	0.847668	0.863615	0.896831	0.835421	0.838251	0.90014	0.839641	0.835365	0.838413	0.835672
Paracoccus_thiocyanatus_SST	0.837159	0.83808	0.824604	0.897823	0.891539	0.834683	0.973634	0.863866	0.841625	0.836091	0.836258	0.902051	0.850755	0.835814	0.849482	0.837596	0.891468	0.852805	0.834728	0.842614	0.891453	0.837833	0.845017	0.85395	0.839553	0.853403	0.837479	0.891428	0.835379	0.833868	0.838432	0.838411	0.837866	0.839658	0.839964	0.836194	0.890035	0.836559	0.836504	0.847994	0.863998	0.897492	0.835818	0.838686	0.901161	0.839757	0.835851	0.838105	0.835453
Paracoccus_tibetensis_CGMCC_1.8925	0.843356	0.837934	0.825355	0.83937	0.838282	0.844938	0.837573	0.838376	0.834224	0.836076	0.834428	0.839975	0.835928	0.848707	0.833202	0.852634	0.838424	0.83914	0.833639	0.834318	0.838285	0.838145	0.835821	0.839815	0.837236	0.839371	0.841629	0.838306	0.834199	0.834155	0.85355	0.844262	0.839174	0.83781	0.83588	0.845524	0.838615	0.834211	0.834374	0.835562	0.838985	0.838768	0.837894	0.838798	0.840139	0.834813	0.849709	0.84277	0.835651
Paracoccus_versutus_DSM_17099	0.839946	0.840762	0.82585	0.934552	0.915202	0.836385	0.90014	0.871827	0.844758	0.835861	0.836561	0.984019	0.855252	0.838432	0.856724	0.839205	0.914209	0.856639	0.835866	0.84422	0.915336	0.837539	0.845027	0.858278	0.840846	0.858484	0.839673	0.915346	0.837758	0.835168	0.839814	0.840299	0.837936	0.84027	0.842291	0.837681	0.909504	0.837849	0.839434	0.850308	0.872103	0.934967	0.838561	0.840451	1	0.841218	0.838844	0.839777	0.835774
Paracoccus_versutus_DSM_582	0.838944	0.840769	0.829967	0.933645	0.91244	0.836155	0.901303	0.872004	0.843702	0.835505	0.838204	1	0.852789	0.838154	0.855529	0.840112	0.912567	0.860933	0.83539	0.846945	0.912832	0.839703	0.84697	0.858113	0.840375	0.859172	0.840585	0.912808	0.836346	0.841102	0.839606	0.840284	0.839525	0.841372	0.845141	0.837999	0.908094	0.837672	0.84078	0.849837	0.872325	0.934415	0.839105	0.840892	0.984019	0.840774	0.838469	0.840014	0.835068
Paracoccus_versutus_HN14-1	0.83859	0.84047	0.826153	0.934725	0.913051	0.836329	0.900644	0.87154	0.844423	0.83658	0.83677	0.98339	0.852505	0.838195	0.855784	0.838441	0.913611	0.857572	0.834926	0.845131	0.913044	0.837919	0.845472	0.857838	0.839099	0.858966	0.839164	0.913051	0.836563	0.836488	0.83949	0.839742	0.837382	0.840677	0.843672	0.836493	0.909737	0.838558	0.839758	0.84967	0.871677	0.935277	0.837584	0.839426	0.982698	0.840777	0.838625	0.839587	0.836082
Paracoccus_versutus_MAL_1HM19	0.838558	0.840345	0.833397	0.934862	0.91341	0.836237	0.901096	0.871597	0.844029	0.836431	0.839785	0.983783	0.853245	0.837731	0.857215	0.839021	0.912731	0.857239	0.835707	0.845981	0.913396	0.841675	0.846314	0.858857	0.840323	0.858241	0.839391	0.91338	0.836288	0.834339	0.838806	0.83972	0.842854	0.840515	0.845908	0.836698	0.909547	0.837288	0.839477	0.849753	0.871649	0.934385	0.83927	0.839044	0.984664	0.840862	0.838068	0.839599	0.835782
Paracoccus_xiamenensis_12-3	0.834441	0.835771	0.823936	0.836694	0.835624	0.831421	0.834829	0.836765	0.833687	0.832484	0.838844	0.836346	0.840669	0.831871	0.832809	0.834975	0.836265	0.835847	0.838784	0.838841	0.835728	0.836463	0.834203	0.837523	0.835086	0.836899	0.835801	0.835726	1	0.848564	0.836066	0.834454	0.833316	0.834012	0.834382	0.834156	0.835974	0.830391	0.863621	0.833851	0.83787	0.836479	0.835271	0.832732	0.837758	0.83465	0.832463	0.835726	0.832007
Paracoccus_yeei_ATCC_BAA-599	0.838723	0.842062	0.828085	0.857485	0.856295	0.836803	0.852918	0.860094	0.842073	0.835488	0.840885	0.857956	0.853197	0.838373	0.839303	0.841619	0.855843	0.983898	0.836085	0.850672	0.856183	0.842384	0.840947	0.999949	0.840949	0.983756	0.841239	0.856217	0.837461	0.834426	0.838967	0.840298	0.839949	0.844138	0.838778	0.83882	0.857651	0.838007	0.846518	0.848473	0.860138	0.857059	0.839931	0.842058	0.858084	0.842796	0.838327	0.841547	0.834433
Paracoccus_yeei_CCUG_32053	0.83716	0.839753	0.823807	0.85757	0.854897	0.834876	0.853662	0.859563	0.841188	0.83513	0.837271	0.860933	0.849734	0.837212	0.838442	0.8396	0.854908	1	0.836248	0.850855	0.854791	0.837992	0.839505	0.983802	0.835824	0.985483	0.844719	0.854824	0.835847	0.841668	0.838555	0.839547	0.836301	0.843053	0.838141	0.838016	0.856589	0.83818	0.845964	0.846991	0.859149	0.856138	0.836133	0.843054	0.856639	0.842561	0.837289	0.841261	0.834649
Paracoccus_yeei_FDAARGOS_252	0.837031	0.844147	0.825216	0.856772	0.855886	0.834894	0.852721	0.859563	0.841347	0.83531	0.835576	0.859096	0.852497	0.836303	0.83916	0.838946	0.856201	0.981191	0.83522	0.854359	0.855841	0.839516	0.840993	0.984851	0.836358	0.982394	0.843112	0.855895	0.837168	0.840041	0.839297	0.839573	0.836899	0.845603	0.840676	0.838138	0.857131	0.838322	0.843743	0.846322	0.859528	0.858038	0.836022	0.854614	0.858366	0.842151	0.836844	0.841897	0.834623
Paracoccus_yeei_FDAARGOS_643	0.837376	0.840753	0.826154	0.856987	0.85479	0.835094	0.852549	0.859353	0.841174	0.835877	0.836635	0.858953	0.849533	0.837117	0.839854	0.839611	0.855296	0.985017	0.835774	0.851288	0.854804	0.837579	0.840468	0.984846	0.836529	0.986163	0.842718	0.854814	0.835592	0.834739	0.838343	0.839671	0.837699	0.844072	0.83994	0.837596	0.85653	0.838452	0.841517	0.847602	0.85935	0.85671	0.836071	0.842393	0.858312	0.842487	0.837424	0.841421	0.834928
Paracoccus_yeei_G1212	0.838892	0.842095	0.828339	0.85757	0.856497	0.836959	0.852985	0.860145	0.842159	0.835498	0.840836	0.858113	0.853414	0.838513	0.839384	0.841645	0.855973	0.983802	0.836205	0.850816	0.856363	0.842287	0.841028	1	0.841419	0.983722	0.841758	0.856241	0.837523	0.834629	0.839172	0.840466	0.840032	0.844309	0.838791	0.838949	0.857717	0.838228	0.846696	0.848653	0.860363	0.85686	0.840072	0.842146	0.858278	0.843091	0.838232	0.841467	0.834625
Paracoccus_yeei_h9MutR4ofj_bin.46	0.837811	0.840026	0.825019	0.857179	0.856206	0.835644	0.853425	0.859965	0.841561	0.835869	0.836977	0.858347	0.84994	0.837744	0.838957	0.839668	0.856081	0.991241	0.836279	0.848125	0.856203	0.838717	0.840103	0.98786	0.836578	0.991306	0.844079	0.856241	0.836084	0.834978	0.838327	0.840003	0.83695	0.843101	0.837316	0.837899	0.857467	0.838532	0.841788	0.847465	0.859964	0.8569	0.836363	0.84231	0.858316	0.842742	0.838082	0.841305	0.835233
Paracoccus_yeei_Marseille-P2668	0.838388	0.841412	0.826888	0.857093	0.855585	0.835398	0.852494	0.859239	0.84147	0.836498	0.836631	0.857862	0.848997	0.837305	0.838556	0.841899	0.855923	0.984202	0.835377	0.849809	0.8556	0.83804	0.840266	0.985605	0.837096	0.982632	0.841482	0.855664	0.836601	0.834556	0.838795	0.840226	0.837891	0.84368	0.838006	0.838521	0.856948	0.83892	0.841571	0.847554	0.859344	0.857003	0.836837	0.839977	0.857761	0.842483	0.838383	0.841717	0.835328
Paracoccus_yeei_strain_S_N-202-OC-B2	0.839106	0.841402	0.826788	0.857076	0.855247	0.835258	0.853905	0.859739	0.841652	0.834552	0.837072	0.859172	0.849977	0.837276	0.839779	0.839152	0.855583	0.985483	0.835839	0.849518	0.855208	0.838022	0.839956	0.983722	0.836562	1	0.845258	0.855124	0.836899	0.845117	0.838646	0.839773	0.837925	0.844756	0.83839	0.8381	0.856805	0.839335	0.844234	0.846871	0.859775	0.856555	0.837281	0.844049	0.858484	0.842882	0.838046	0.842104	0.834049
Paracoccus_yeei_TT13	0.837809	0.840643	0.823287	0.856944	0.855351	0.83523	0.85256	0.859491	0.841039	0.836254	0.838752	0.858079	0.853282	0.836661	0.83812	0.841909	0.855767	0.983943	0.83579	0.849988	0.855475	0.840255	0.839459	0.984248	0.841012	0.983043	0.841804	0.855511	0.835916	0.834199	0.838393	0.839565	0.838243	0.847266	0.838604	0.837753	0.857294	0.83811	0.844377	0.846884	0.859411	0.857233	0.836653	0.842762	0.857573	0.842205	0.838025	0.841167	0.835142
Paracoccus_zeaxanthinifaciens_ATCC_21588	0.894973	0.836336	0.82242	0.839977	0.839834	0.843669	0.838947	0.839781	0.837929	0.840071	0.834927	0.840284	0.83765	0.845447	0.83364	0.852973	0.839773	0.839547	0.833891	0.837264	0.839712	0.862843	0.835884	0.840466	0.840508	0.839773	0.843531	0.839714	0.834454	0.835539	0.847136	1	0.841394	0.836537	0.840583	0.845391	0.840039	0.834005	0.838323	0.83701	0.840324	0.840169	0.843269	0.839569	0.840299	0.83624	0.845687	0.843382	0.839328
Paracoccus_zhejiangensis_J6	0.837954	0.835251	0.822679	0.840389	0.839199	0.83492	0.843985	0.843462	0.835092	0.838924	0.83534	0.846694	0.844018	0.836994	0.831959	0.839641	0.839812	0.843389	0.835309	0.839995	0.839213	0.840234	0.8344	0.838268	0.840686	0.843593	0.838531	0.839221	0.837878	0.854231	0.839164	0.839399	0.838027	0.835391	0.838198	0.836374	0.842118	0.832399	0.842109	0.834591	0.843527	0.840514	0.838381	0.835989	0.84112	0.8344	0.837936	0.838807	0.836727
[truncated: 111 more columns]
