# Supplementary material for: Pan-genome analysis of six Paracoccus type strain genomes reveal lifestyle traits
Source: PLoS One. 2023 Dec 20;18(12):e0287947. doi: 10.1371/journal.pone.0287947 (PMC10732464; doi:10.1371/journal.pone.0287947)
Supplement: S5 Table — (XLSX) [file pone.0287947.s006.xlsx]

## Sheet: Tabelle1
S5 Table. Pangenome analysis of six Paracoccus type strains presented in this study.
Gene	Non-unique Gene name	Annotation	No. isolates	No. sequences	Avg sequences per isolate	Genome Fragment	Order within Fragment	Accessory Fragment	Accessory Order with Fragment	QC	Min group size nuc	Max group size nuc	Avg group size nuc	Paracoccus_aestuarii_DSM19484T	Paracoccus_alcaliphilus_DSM8512T	Paracoccus_fistulariae_KCTC22803T	Paracoccus_saliphilus_DSM18447T	Paracoccus_seriniphilus_DSM14827T	Paracoccus_stylophorae_LMG25392T
group_1000		JCVI: polyhydroxyalkanoate synthesis repressor PhaR	6	6	1	1	11762				581	692	623	PAAE_11400	PAAL_28950	PAFI_35010	PASA_30010	PASE_13860	PAST_25190
group_1001		JCVI: myo-inosose-2 dehydratase	6	6	1	1	11150				1052	1058	1055	PAAE_12080	PAAL_28010	PAFI_36090	PASA_40760	PASE_35490	PAST_02790
group_1002		NCBIFAM: inorganic phosphate transporter PitA	6	6	1	1	2281				1481	1484	1483	PAAE_12180	PAAL_42120	PAFI_36230	PASA_09830	PASE_30800	PAST_03450
group_1003		JCVI: 3-oxoadipate enol-lactonase	6	6	1	1	2250				824	848	834	PAAE_12190	PAAL_02040	PAFI_12330	PASA_18790	PASE_10430	PAST_08070
fabI_1		Enoyl-[acyl-carrier-protein] reductase [NADH] FabI	6	6	1	1	687				788	788	788	PAAE_12200	PAAL_02030	PAFI_12320	PASA_18770	PASE_10450	PAST_08090
fabB		3-oxoacyl-[acyl-carrier-protein] synthase 1	6	6	1	1	688				1229	1229	1229	PAAE_12210	PAAL_02020	PAFI_12310	PASA_18760	PASE_10460	PAST_08100
fabA		3-hydroxydecanoyl-[acyl-carrier-protein] dehydratase	6	6	1	1	853				503	509	507	PAAE_12220	PAAL_02010	PAFI_12300	PASA_18750	PASE_10470	PAST_08110
group_1007		hypothetical protein	6	6	1	1	852				857	875	868	PAAE_12230	PAAL_18170	PAFI_12290	PASA_18740	PASE_10480	PAST_08120
infC		Translation initiation factor IF-3	6	6	1	1	847				398	470	450	PAAE_12250	PAAL_18190	PAFI_12270	PASA_18720	PASE_10500	PAST_08140
dcp		Dipeptidyl carboxypeptidase	6	6	1	1	840				2024	2024	2024	PAAE_12290	PAAL_18220	PAFI_12240	PASA_18660	PASE_10530	PAST_08170
uvrA		UvrABC system protein A	6	6	1	1	715				2852	2993	2888	PAAE_12320	PAAL_14090	PAFI_12110	PASA_23810	PASE_10620	PAST_08280
panC		Pantothenate synthetase	6	6	1	1	797				845	857	855	PAAE_12350	PAAL_19140	PAFI_12180	PASA_18570	PASE_10580	PAST_08210
group_1012		Glycerate dehydrogenase	6	6	1	1	802				1001	1007	1003	PAAE_12390	PAAL_19120	PAFI_12210	PASA_18610	PASE_10550	PAST_08190
group_1013		Bacterial SH3 domain protein	6	6	1	1	839				566	626	597	PAAE_12400	PAAL_19110	PAFI_12220	PASA_18620	PASE_10540	PAST_08180
ndhC		NAD(P)H-quinone oxidoreductase subunit 3	6	6	1	1	838				365	365	365	PAAE_12410	PAAL_14120	PAFI_01000	PASA_24660	PASE_10640	PAST_08300
nuoB		NADH-quinone oxidoreductase subunit B	6	6	1	1	837				533	533	533	PAAE_12420	PAAL_14130	PAFI_01010	PASA_24650	PASE_10650	PAST_08310
nqo5		NADH-quinone oxidoreductase chain 5	6	6	1	1	836				617	626	620	PAAE_12430	PAAL_14140	PAFI_01020	PASA_24640	PASE_10660	PAST_08320
nuoD		NADH-quinone oxidoreductase subunit D	6	6	1	1	835				1238	1244	1240	PAAE_12440	PAAL_14160	PAFI_01030	PASA_24630	PASE_10680	PAST_08330
group_1018		NCBI Protein Cluster (PRK): NADH-quinone oxidoreductase subunit E	6	6	1	1	833				899	1184	1033	PAAE_12450	PAAL_14180	PAFI_01040	PASA_24610	PASE_10700	PAST_08340
group_1019		hypothetical protein	6	6	1	1	828				179	215	202	PAAE_12470	PAAL_14200	PAFI_01060	PASA_24590	PASE_10720	PAST_08360
nqo1		NADH-quinone oxidoreductase chain 1	6	6	1	1	825				1295	1295	1295	PAAE_12480	PAAL_14210	PAFI_01070	PASA_24580	PASE_10730	PAST_08370
nqo3		NADH-quinone oxidoreductase chain 3	6	6	1	1	819				2012	2066	2027	PAAE_12500	PAAL_14230	PAFI_01110	PASA_24560	PASE_10750	PAST_08390
nuoH		NADH-quinone oxidoreductase subunit H	6	6	1	1	816				1031	1037	1032	PAAE_12520	PAAL_14250	PAFI_01130	PASA_24540	PASE_10770	PAST_08410
nuoI		NADH-quinone oxidoreductase subunit I	6	6	1	1	815				491	491	491	PAAE_12530	PAAL_14260	PAFI_01150	PASA_24530	PASE_10780	PAST_08420
group_1024		JCVI: 4-carboxymuconolactone decarboxylase	6	6	1	1	814				413	419	414	PAAE_12540	PAAL_14270	PAFI_01160	PASA_24520	PASE_10790	PAST_08430
nuoJ		NADH-quinone oxidoreductase subunit J	6	6	1	1	813				602	602	602	PAAE_12550	PAAL_14280	PAFI_01170	PASA_24510	PASE_10800	PAST_08440
nuoK		NADH-quinone oxidoreductase subunit K	6	6	1	1	10129				305	305	305	PAAE_12560	PAAL_14290	PAFI_01180	PASA_24500	PASE_10810	PAST_08450
nuoL		NCBI Protein Cluster (PRK): NADH-quinone oxidoreductase subunit L	6	6	1	1	10130				2081	2144	2110	PAAE_12570	PAAL_14300	PAFI_01190	PASA_24490	PASE_10820	PAST_08460
nuoM		NADH-quinone oxidoreductase subunit M	6	6	1	1	10131				1553	1568	1563	PAAE_12580	PAAL_14310	PAFI_01200	PASA_24480	PASE_10830	PAST_08470
nuoN		NADH-quinone oxidoreductase subunit N	6	6	1	1	10132				1457	1535	1493	PAAE_12590	PAAL_14320	PAFI_01210	PASA_24470	PASE_10840	PAST_08480
birA		Bifunctional ligase/repressor BirA	6	6	1	1	10133				773	815	783	PAAE_12600	PAAL_14330	PAFI_01220	PASA_24460	PASE_10850	PAST_08490
coaX		Type III pantothenate kinase	6	6	1	1	10134				779	779	779	PAAE_12610	PAAL_14340	PAFI_01230	PASA_24450	PASE_10860	PAST_08500
rnjA		Ribonuclease J1	6	6	1	1	10135				1676	1676	1676	PAAE_12620	PAAL_14350	PAFI_01240	PASA_24440	PASE_10870	PAST_08510
group_1033		JCVI: tRNA (guanosine(46)-N7)-methyltransferase TrmB	6	6	1	1	10136				713	827	736	PAAE_12630	PAAL_14360	PAFI_01250	PASA_24430	PASE_10880	PAST_08520
gph_1		Phosphoglycolate phosphatase	6	6	1	1	12645				674	689	677	PAAE_12660	PAAL_13370	PAFI_08320	PASA_00600	PASE_12220	PAST_19350
bfr		Bacterioferritin	6	6	1	1	12644				485	500	487	PAAE_12670	PAAL_13380	PAFI_08290	PASA_28660	PASE_12230	PAST_19340
group_1036		hypothetical protein	6	6	1	1	12641			Hypothetical protein with no hits to refseq/uniprot/clusters/cdd/tigrfams/pfam overlapping another protein with hits	293	293	293	PAAE_12680	PAAL_13390	PAFI_08280	PASA_28650	PASE_12240	PAST_19330
queA		S-adenosylmethionine:tRNA ribosyltransferase-isomerase	6	6	1	1	12640				1046	1058	1048	PAAE_12690	PAAL_13400	PAFI_08270	PASA_28640	PASE_12250	PAST_19320
group_1038		NCBI Protein Cluster (PRK): MFS transporter	6	6	1	1	12639				1250	1328	1277	PAAE_12700	PAAL_13410	PAFI_08260	PASA_28630	PASE_12260	PAST_19310
lpd		Dihydrolipoyl dehydrogenase	6	6	1	1	12637				1391	1391	1391	PAAE_12710	PAAL_13430	PAFI_08250	PASA_28620	PASE_12270	PAST_19300
quiP		Acyl-homoserine lactone acylase QuiP	6	6	1	1	12636				2411	2423	2416	PAAE_12720	PAAL_19610	PAFI_08210	PASA_03290	PASE_12280	PAST_19280
garR_1		2-hydroxy-3-oxopropionate reductase	6	6	1	1	12633				866	866	866	PAAE_12730	PAAL_19620	PAFI_08200	PASA_03300	PASE_12290	PAST_19270
group_1042		Ribbon-helix-helix domain protein	6	6	1	1	12630				230	305	259	PAAE_12770	PAAL_21310	PAFI_31930	PASA_02470	PASE_12320	PAST_19220
fumC		Fumarate hydratase class II	6	6	1	1	6413				1394	1394	1394	PAAE_12790	PAAL_21340	PAFI_31960	PASA_02450	PASE_12340	PAST_19200
group_1044		Stringent starvation protein B	6	6	1	1	6416				467	491	480	PAAE_12820	PAAL_21350	PAFI_32000	PASA_02430	PASE_12350	PAST_19190
tyrS		Tyrosine--tRNA ligase	6	6	1	1	10276				1238	1268	1247	PAAE_13010	PAAL_20000	PAFI_34260	PASA_12880	PASE_38130	PAST_12280
anmK		Anhydro-N-acetylmuramic acid kinase	6	6	1	1	10315				1094	1124	1107	PAAE_13020	PAAL_20010	PAFI_34270	PASA_12890	PASE_38120	PAST_12290
proA		Gamma-glutamyl phosphate reductase	6	6	1	1	10318				1265	1265	1265	PAAE_13060	PAAL_36080	PAFI_34300	PASA_12940	PASE_38090	PAST_12330
group_1048		hypothetical protein	6	6	1	1	10260				170	179	177	PAAE_13080	PAAL_20160	PAFI_12610	PASA_12960	PASE_39360	PAST_12350
group_1049		Acetyltransferase (GNAT) domain protein	6	6	1	1	9696				725	785	773	PAAE_13090	PAAL_20150	PAFI_12600	PASA_12970	PASE_39350	PAST_12360
group_1050		JCVI: 1-acylglycerol-3-phosphate O-acyltransferase	6	6	1	1	9695				833	899	864	PAAE_13100	PAAL_20140	PAFI_12590	PASA_12980	PASE_39340	PAST_12370
group_1051		putative protein	6	6	1	1	7394				1175	1196	1182	PAAE_13180	PAAL_32660	PAFI_12560	PASA_37130	PASE_22740	PAST_16310
kdsA		2-dehydro-3-deoxyphosphooctonate aldolase	6	6	1	1	7409				839	842	841	PAAE_13200	PAAL_32650	PAFI_12540	PASA_37120	PASE_22730	PAST_16650
kpsT_2		Polysialic acid transport ATP-binding protein KpsT	6	6	1	1	7406				653	653	653	PAAE_13220	PAAL_32630	PAFI_12520	PASA_37100	PASE_22710	PAST_16670
udg		Uracil DNA glycosylase superfamily protein	6	6	1	1	7403				455	608	565	PAAE_13230	PAAL_32620	PAFI_12510	PASA_37090	PASE_22700	PAST_16680
prfC		Peptide chain release factor 3	6	6	1	1	6380				1595	1595	1595	PAAE_13290	PAAL_32590	PAFI_12500	PASA_08440	PASE_22620	PAST_16760
group_1059		NCBI Protein Cluster (PRK): deoxyguanosinetriphosphate triphosphohydrolase	6	6	1	1	6366				1157	1196	1172	PAAE_13320	PAAL_32540	PAFI_12480	PASA_16160	PASE_22600	PAST_26190
erpA		Iron-sulfur cluster insertion protein ErpA	6	6	1	1	6365				323	323	323	PAAE_13330	PAAL_32530	PAFI_12470	PASA_16170	PASE_22590	PAST_26180
xthA_1		Exodeoxyribonuclease III	6	6	1	1	6361				785	785	785	PAAE_13350	PAAL_32520	PAFI_12450	PASA_16180	PASE_22570	PAST_26160
fieF		Ferrous-iron efflux pump FieF	6	6	1	1	6358				875	902	888	PAAE_13360	PAAL_32510	PAFI_12440	PASA_16200	PASE_22540	PAST_26130
group_1063		hypothetical protein	6	6	1	1	6357				323	374	341	PAAE_13380	PAAL_32500	PAFI_12430	PASA_16220	PASE_22530	PAST_26120
group_1064		JCVI: nickel ABC transporter substrate-binding protein	6	6	1	1	6355				1856	1868	1861	PAAE_13400	PAAL_32480	PAFI_12420	PASA_16240	PASE_22510	PAST_26100
bdhA		D-beta-hydroxybutyrate dehydrogenase	6	6	1	1	6353				782	782	782	PAAE_13410	PAAL_32470	PAFI_12410	PASA_16250	PASE_22500	PAST_26090
group_1066		Aspartate/prephenate aminotransferase	6	6	1	1	6774				1202	1238	1208	PAAE_13430	PAAL_18080	PAFI_12400	PASA_16260	PASE_22490	PAST_26080
group_1067		Winged helix DNA-binding domain protein	6	6	1	1	6777				524	686	551	PAAE_13460	PAAL_18100	PAFI_12370	PASA_16280	PASE_22460	PAST_26050
gloA_2		Lactoylglutathione lyase	6	6	1	1	6779				428	446	431	PAAE_13470	PAAL_18110	PAFI_12360	PASA_16290	PASE_22450	PAST_26040
group_1069		JCVI: auxin efflux carrier	6	6	1	1	8820				944	944	944	PAAE_13790	PAAL_15210	PAFI_33560	PASA_15860	PASE_13100	PAST_08530
group_1070		NCBIFAM: GPMC system MBL fold metallohydrolase	6	6	1	1	7986				800	830	819	PAAE_13800	PAAL_15220	PAFI_33570	PASA_15870	PASE_13110	PAST_08540
ycfH		putative metal-dependent hydrolase YcfH	6	6	1	1	7985				794	815	807	PAAE_13810	PAAL_15230	PAFI_33580	PASA_15880	PASE_13120	PAST_08550
group_1072		NCBI Protein Cluster (PRK): DNA polymerase III subunit delta'	6	6	1	1	7984				1109	1112	1111	PAAE_13820	PAAL_15240	PAFI_33590	PASA_15890	PASE_13130	PAST_08560
tmk		Thymidylate kinase	6	6	1	1	7983				596	602	597	PAAE_13830	PAAL_15250	PAFI_33600	PASA_15900	PASE_13140	PAST_08570
dacF		D-alanyl-D-alanine carboxypeptidase DacF	6	6	1	1	7982				1145	1148	1145	PAAE_13840	PAAL_15260	PAFI_33610	PASA_15910	PASE_13150	PAST_08580
tdk		Thymidine kinase	6	6	1	1	7980				572	587	574	PAAE_13850	PAAL_15270	PAFI_33630	PASA_19000	PASE_13170	PAST_08600
rhlE		ATP-dependent RNA helicase RhlE	6	6	1	1	7978				1361	1379	1371	PAAE_13860	PAAL_15290	PAFI_33650	PASA_25010	PASE_13190	PAST_08620
group_1077		hypothetical protein	6	6	1	1	11637				251	260	254	PAAE_13910	PAAL_15320	PAFI_33680	PASA_27990	PASE_13210	PAST_08630
clpA		ATP-dependent Clp protease ATP-binding subunit ClpA	6	6	1	1	13540				2324	2327	2324	PAAE_14100	PAAL_34580	PAFI_09100	PASA_15640	PASE_20100	PAST_21070
gloB		Hydroxyacylglutathione hydrolase GloB	6	6	1	1	13539				734	746	744	PAAE_14110	PAAL_34570	PAFI_09090	PASA_15650	PASE_20090	PAST_21060
group_1080		hypothetical protein	6	6	1	1	13538				788	836	808	PAAE_14120	PAAL_34560	PAFI_09080	PASA_15660	PASE_20080	PAST_21050
atpH		ATP synthase subunit delta	6	6	1	1	13536				560	560	560	PAAE_14130	PAAL_34550	PAFI_09050	PASA_15670	PASE_20060	PAST_21030
atpA		ATP synthase subunit alpha	6	6	1	1	13533				1535	1535	1535	PAAE_14140	PAAL_34540	PAFI_09040	PASA_15680	PASE_20050	PAST_21020
atpG_2		ATP synthase gamma chain	6	6	1	1	13532				869	881	876	PAAE_14150	PAAL_34530	PAFI_09030	PASA_15690	PASE_20040	PAST_21010
atpD		ATP synthase subunit beta	6	6	1	1	13531				1424	1424	1424	PAAE_14160	PAAL_34510	PAFI_09010	PASA_15700	PASE_20030	PAST_21000
atpC		ATP synthase epsilon chain	6	6	1	1	13530				449	455	451	PAAE_14170	PAAL_34500	PAFI_09000	PASA_15710	PASE_20020	PAST_20990
mgtE		Magnesium transporter MgtE	6	6	1	1	1579				1400	1436	1414	PAAE_14300	PAAL_24220	PAFI_14090	PASA_28570	PASE_18060	PAST_20420
hisN		Histidinol-phosphatase	6	6	1	1	1578				785	806	788	PAAE_14310	PAAL_24210	PAFI_14100	PASA_28580	PASE_18050	PAST_20430
group_1088		Helix-turn-helix	6	6	1	1	1577				296	359	348	PAAE_14320	PAAL_24200	PAFI_14110	PASA_28590	PASE_18040	PAST_20440
ybhL		Inner membrane protein YbhL	6	6	1	1	1574				746	746	746	PAAE_14340	PAAL_24180	PAFI_14130	PASA_28610	PASE_18020	PAST_20460
group_1090		NADH dehydrogenase ubiquinone Fe-S protein 4	6	6	1	1	3871				311	311	311	PAAE_14390	PAAL_02340	PAFI_11860	PASA_37280	PASE_21300	PAST_32160
uvrB		UvrABC system protein B	6	6	1	1	10231				2183	2192	2186	PAAE_14410	PAAL_34250	PAFI_11900	PASA_37300	PASE_21320	PAST_10300
dadA		D-amino acid dehydrogenase	6	6	1	1	10232				1214	1223	1217	PAAE_14420	PAAL_34260	PAFI_00840	PASA_37310	PASE_21330	PAST_10290
sufS		Cysteine desulfurase	6	6	1	1	10233				1211	1211	1211	PAAE_14430	PAAL_34270	PAFI_00830	PASA_37320	PASE_21340	PAST_10280
group_1094		hypothetical protein	6	6	1	1	10236				410	497	468	PAAE_14450	PAAL_34290	PAFI_00810	PASA_37340	PASE_21360	PAST_10260
sufD		FeS cluster assembly protein SufD	6	6	1	1	10237				1319	1346	1336	PAAE_14460	PAAL_34300	PAFI_00800	PASA_37350	PASE_21370	PAST_10250
sufC		putative ATP-dependent transporter SufC	6	6	1	1	10238				755	755	755	PAAE_14470	PAAL_34310	PAFI_00790	PASA_37360	PASE_21380	PAST_10240
sufB		FeS cluster assembly protein SufB	6	6	1	1	10239				1520	1520	1520	PAAE_14480	PAAL_34320	PAFI_00770	PASA_37380	PASE_21390	PAST_10220
nifS		Cysteine desulfurase NifS	6	6	1	1	10240				1040	1097	1051	PAAE_14490	PAAL_34330	PAFI_00760	PASA_37390	PASE_21400	PAST_10210
coaBC		Coenzyme A biosynthesis bifunctional protein CoaBC	6	6	1	1	10241				1184	1271	1234	PAAE_14500	PAAL_34340	PAFI_00750	PASA_37400	PASE_21410	PAST_10200
comM		Competence protein ComM	6	6	1	1	10243				1514	1517	1514	PAAE_14510	PAAL_34350	PAFI_00740	PASA_37410	PASE_21420	PAST_10190
glyS		Glycine--tRNA ligase beta subunit	6	6	1	1	12817				2057	2360	2233	PAAE_14580	PAAL_32030	PAFI_10260	PASA_09200	PASE_15830	PAST_14930
glyQ		Glycine--tRNA ligase alpha subunit	6	6	1	1	12731				923	941	927	PAAE_14600	PAAL_32010	PAFI_10230	PASA_09220	PASE_15810	PAST_14950
trkI		Trk system potassium uptake protein TrkI	6	6	1	1	1285				1376	1511	1448	PAAE_14620	PAAL_31990	PAFI_10210	PASA_09240	PASE_15790	PAST_14970
gppA		Guanosine-5'-triphosphate,3'-diphosphate pyrophosphatase	6	6	1	1	1291				1121	1238	1140	PAAE_14630	PAAL_31960	PAFI_33190	PASA_09280	PASE_15730	PAST_18620
rlmE		Ribosomal RNA large subunit methyltransferase E	6	6	1	1	1296				749	764	754	PAAE_14640	PAAL_31950	PAFI_33200	PASA_09290	PASE_15720	PAST_18610
miaA		tRNA dimethylallyltransferase	6	6	1	1	1298				878	986	915	PAAE_14660	PAAL_31930	PAFI_33220	PASA_09310	PASE_15700	PAST_18600
pyrH		Uridylate kinase	6	6	1	1	1300				725	734	732	PAAE_14670	PAAL_31920	PAFI_33230	PASA_09320	PASE_15690	PAST_18590
frr		Ribosome-recycling factor	6	6	1	1	1301				563	563	563	PAAE_14690	PAAL_31910	PAFI_33240	PASA_09330	PASE_15670	PAST_15590
uppS		Ditrans,polycis-undecaprenyl-diphosphate synthase ((2E,6E)-farnesyl-diphosphate specific)	6	6	1	1	1302				731	737	734	PAAE_14700	PAAL_31900	PAFI_33250	PASA_09340	PASE_15660	PAST_15600
group_1110		NCBI Protein Cluster (PRK): phosphatidate cytidylyltransferase	6	6	1	1	1303				830	848	838	PAAE_14710	PAAL_31890	PAFI_33260	PASA_09350	PASE_15650	PAST_15610
dxr		1-deoxy-D-xylulose 5-phosphate reductoisomerase	6	6	1	1	1304				1151	1157	1156	PAAE_14720	PAAL_31880	PAFI_33270	PASA_09360	PASE_15640	PAST_15620
rseP		Regulator of sigma-E protease RseP	6	6	1	1	1305				1331	1331	1331	PAAE_14730	PAAL_31870	PAFI_33280	PASA_09370	PASE_15630	PAST_15630
bamA		Outer membrane protein assembly factor BamA	6	6	1	1	1308				2300	2336	2307	PAAE_14740	PAAL_31860	PAFI_33290	PASA_09380	PASE_15620	PAST_15640
rihA		Pyrimidine-specific ribonucleoside hydrolase RihA	6	6	1	1	1310				935	938	937	PAAE_14760	PAAL_31840	PAFI_33310	PASA_09400	PASE_15600	PAST_15660
uup		ABC transporter ATP-binding protein uup	6	6	1	1	1316				1805	1826	1814	PAAE_14780	PAAL_26480	PAFI_33320	PASA_26890	PASE_15580	PAST_15680
rplU		NCBI Protein Cluster (PRK): 50S ribosomal protein L21	6	6	1	1	1318				362	662	439	PAAE_14800	PAAL_26490	PAFI_33350	PASA_26880	PASE_15570	PAST_15700
rpmA		50S ribosomal protein L27	6	6	1	1	1319				272	272	272	PAAE_14810	PAAL_26500	PAFI_33360	PASA_26870	PASE_15560	PAST_15710
group_1118		Acetyltransferase (GNAT) domain protein	6	6	1	1	1320				581	593	587	PAAE_14820	PAAL_26510	PAFI_33370	PASA_26860	PASE_15550	PAST_15720
ectC		L-ectoine synthase	6	6	1	1	6395				389	404	395	PAAE_14880	PAAL_13730	PAFI_33800	PASA_08480	PASE_13020	PAST_19160
rnd		Ribonuclease D	6	6	1	1	1031				1181	1286	1198	PAAE_15010	PAAL_19480	PAFI_02180	PASA_09460	PASE_12410	PAST_17000
gmk		Guanylate kinase	6	6	1	1	1021				632	665	639	PAAE_15040	PAAL_19500	PAFI_02210	PASA_09490	PASE_12430	PAST_16980
yrdA		Protein YrdA	6	6	1	1	1020				521	539	525	PAAE_15050	PAAL_19510	PAFI_02220	PASA_09500	PASE_12440	PAST_16970
phoR		Alkaline phosphatase synthesis sensor protein PhoR	6	6	1	1	2358				1106	1133	1113	PAAE_15060	PAAL_19520	PAFI_02230	PASA_09510	PASE_12450	PAST_16960
rpiA		Ribose-5-phosphate isomerase A	6	6	1	1	2360				725	764	753	PAAE_15070	PAAL_19530	PAFI_02250	PASA_09520	PASE_12460	PAST_16950
garB		Glutathione amide reductase	6	6	1	1	2361				1376	1388	1381	PAAE_15080	PAAL_19540	PAFI_02260	PASA_09530	PASE_12470	PAST_16940
group_1126		JCVI: FtsH protease activity modulator HflK	6	6	1	1	2362				1196	1307	1230	PAAE_15090	PAAL_19550	PAFI_02270	PASA_09540	PASE_12480	PAST_16930
group_1127		JCVI: protease modulator HflC	6	6	1	1	2363				1130	1310	1230	PAAE_15100	PAAL_19560	PAFI_02280	PASA_09550	PASE_12490	PAST_16920
degP		Periplasmic serine endoprotease DegP	6	6	1	1	2364				1553	1577	1564	PAAE_15110	PAAL_19570	PAFI_02290	PASA_09560	PASE_12500	PAST_16910
mmgC		Acyl-CoA dehydrogenase	6	6	1	1	8220				1199	1214	1203	PAAE_15150	PAAL_43230	PAFI_29570	PASA_07080	PASE_23050	PAST_06800
group_1130		NCBI Protein Cluster (PRK): twin-arginine translocase TatA/TatE family subunit	6	6	1	1	217				233	296	249	PAAE_15360	PAAL_27910	PAFI_12010	PASA_28930	PASE_21190	PAST_14370
tatC		Sec-independent protein translocase protein TatC	6	6	1	1	1606				851	884	866	PAAE_15380	PAAL_27930	PAFI_11990	PASA_28910	PASE_21170	PAST_14390
group_1132		hypothetical protein	6	6	1	1	1607				842	878	863	PAAE_15390	PAAL_27940	PAFI_11980	PASA_28900	PASE_21160	PAST_14400
yhdE		dTTP/UTP pyrophosphatase	6	6	1	1	1616				515	614	574	PAAE_15470	PAAL_02110	PAFI_11940	PASA_28830	PASE_21090	PAST_14470
rne		JCVI: Rne/Rng family ribonuclease	6	6	1	1	1617				1043	1055	1049	PAAE_15480	PAAL_02120	PAFI_11930	PASA_28820	PASE_21080	PAST_14480
group_1135		NCBI Protein Cluster (PRK): DNA gyrase inhibitor YacG	6	6	1	1	1625				161	206	174	PAAE_15490	PAAL_02130	PAFI_11920	PASA_28810	PASE_21070	PAST_14490
spuC_1		Putrescine--pyruvate aminotransferase	6	6	1	1	5287				1370	1382	1372	PAAE_15740	PAAL_44440	PAFI_01860	PASA_19930	PASE_18710	PAST_08770
gabD		Succinate-semialdehyde dehydrogenase [NADP( )] GabD	6	6	1	1	5288				1457	1460	1459	PAAE_15750	PAAL_44430	PAFI_01850	PASA_19920	PASE_18700	PAST_08780
group_1138	lrp_4	Leucine-responsive regulatory protein	6	6	1	1	5289				479	500	487	PAAE_15760	PAAL_44450	PAFI_01840	PASA_19900	PASE_18690	PAST_11540
doeA		Ectoine hydrolase	6	6	1	1	1097				1196	1196	1196	PAAE_15820	PAAL_44480	PAFI_01750	PASA_19810	PASE_18600	PAST_11620
doeB		N-alpha-acetyl-L-2,4-diaminobutyric acid deacetylase	6	6	1	1	1100				986	1004	993	PAAE_15830	PAAL_44490	PAFI_01740	PASA_19800	PASE_18590	PAST_11630
cynR_1		HTH-type transcriptional regulator CynR	6	6	1	1	1509				881	902	888	PAAE_15860	PAAL_20990	PAFI_07640	PASA_17510	PASE_09010	PAST_20340
hndA		NADP-reducing hydrogenase subunit HndA	6	6	1	1	1510				473	491	478	PAAE_15870	PAAL_21000	PAFI_07630	PASA_29020	PASE_09020	PAST_20330
hndC		NADP-reducing hydrogenase subunit HndC	6	6	1	1	1511				1517	1529	1519	PAAE_15880	PAAL_21010	PAFI_07620	PASA_29010	PASE_09030	PAST_20320
group_1144		Putative formate dehydrogenase	6	6	1	1	1512				2906	2933	2921	PAAE_15890	PAAL_21020	PAFI_07610	PASA_29000	PASE_09040	PAST_20310
fdhD		Sulfur carrier protein FdhD	6	6	1	1	1513				824	824	824	PAAE_15900	PAAL_21030	PAFI_07600	PASA_28990	PASE_09050	PAST_20300
rpsA		30S ribosomal protein S1	6	6	1	1	1523				1679	1679	1679	PAAE_15940	PAAL_21100	PAFI_07530	PASA_17550	PASE_09100	PAST_20230
ihfB		Integration host factor subunit beta	6	6	1	1	1525				284	284	284	PAAE_15950	PAAL_21110	PAFI_07520	PASA_26610	PASE_09110	PAST_20220
trpF		N-(5'-phosphoribosyl)anthranilate isomerase	6	6	1	1	1535				632	641	634	PAAE_15970	PAAL_21130	PAFI_07500	PASA_26590	PASE_09130	PAST_20200
group_1149		GTA TIM-barrel-like domain protein	6	6	1	1	8834				1331	3887	3458	PAAE_16140	PAAL_33170	PAFI_02890	PASA_14070	PASE_09810	PAST_19530
cysE		Serine acetyltransferase	6	6	1	1	8837				818	827	824	PAAE_16160	PAAL_33150	PAFI_02910	PASA_14090	PASE_09830	PAST_19510
pyrD		Dihydroorotate dehydrogenase (quinone)	6	6	1	1	8838				1058	1064	1059	PAAE_16170	PAAL_29780	PAFI_02920	PASA_14100	PASE_09840	PAST_19500
yfkN_1		Trifunctional nucleotide phosphoesterase protein YfkN	6	6	1	1	8840				1598	1607	1601	PAAE_16190	PAAL_29760	PAFI_02940	PASA_14120	PASE_09860	PAST_19480
group_1153		hypothetical protein	6	6	1	1	2102				422	422	422	PAAE_16220	PAAL_26150	PAFI_03640	PASA_30700	PASE_16630	PAST_17500
lysS		Lysine--tRNA ligase	6	6	1	1	2103				1577	1598	1590	PAAE_16230	PAAL_26160	PAFI_03650	PASA_30710	PASE_16620	PAST_17490
acsA_1		Acetyl-coenzyme A synthetase	6	6	1	1	649				1955	1955	1955	PAAE_16250	PAAL_04000	PAFI_03670	PASA_26770	PASE_16600	PAST_17470
group_1158		JCVI: putative solute:sodium symporter small subunit (Provisional)	6	6	1	1	648				257	290	262	PAAE_16260	PAAL_03990	PAFI_03680	PASA_26760	PASE_16590	PAST_17460
group_1162		NCBI Protein Cluster (PRK): co-chaperone DjlA	6	6	1	1	2299				659	728	704	PAAE_16330	PAAL_18520	PAFI_04050	PASA_26690	PASE_17690	PAST_20500
trpA		Tryptophan synthase alpha chain	6	6	1	1	2301				797	815	800	PAAE_16350	PAAL_18540	PAFI_04080	PASA_26660	PASE_17680	PAST_20480
ychF		Ribosome-binding ATPase YchF	6	6	1	1	2309				1097	1097	1097	PAAE_16360	PAAL_18550	PAFI_04090	PASA_26630	PASE_17670	PAST_20470
clpS		ATP-dependent Clp protease adapter protein ClpS	6	6	1	1	7059				329	329	329	PAAE_16410	PAAL_30920	PAFI_01600	PASA_15550	PASE_11070	PAST_08910
hemF		Oxygen-dependent coproporphyrinogen-III oxidase	6	6	1	1	7067				854	854	854	PAAE_16450	PAAL_30880	PAFI_01640	PASA_15740	PASE_11110	PAST_08950
parE		DNA topoisomerase 4 subunit B	6	6	1	1	2407				1961	1970	1962	PAAE_16470	PAAL_22500	PAFI_01570	PASA_24730	PASE_11010	PAST_08830
hisG		ATP phosphoribosyltransferase	6	6	1	1	11467				674	683	679	PAAE_16560	PAAL_31030	PAFI_34040	PASA_23800	PASE_18360	PAST_21290
group_1169		NCBI Protein Cluster (PRK): ATP phosphoribosyltransferase regulatory subunit	6	6	1	1	11468				1058	1070	1061	PAAE_16570	PAAL_31020	PAFI_34050	PASA_23790	PASE_18350	PAST_21280
hisS		Histidine--tRNA ligase	6	6	1	1	11469				1481	1487	1483	PAAE_16580	PAAL_31010	PAFI_34060	PASA_23780	PASE_18340	PAST_21270
purA		Adenylosuccinate synthetase	6	6	1	1	11471				1292	1292	1292	PAAE_16600	PAAL_33590	PAFI_34080	PASA_23760	PASE_18320	PAST_21250
group_1172		hypothetical protein	6	6	1	1	11474				209	212	211	PAAE_16610	PAAL_33580	PAFI_34090	PASA_23750	PASE_18310	PAST_21240
ispG		4-hydroxy-3-methylbut-2-en-1-yl diphosphate synthase (flavodoxin)	6	6	1	1	11476				1121	1136	1129	PAAE_16630	PAAL_33560	PAFI_34110	PASA_23730	PASE_18290	PAST_21220
ppdK		Pyruvate, phosphate dikinase	6	6	1	1	9439				2531	2561	2543	PAAE_16660	PAAL_26420	PAFI_10580	PASA_27530	PASE_16240	PAST_14650
group_1175		NCBI Protein Cluster (PRK): peptidylprolyl isomerase A	6	6	1	1	9440				596	629	602	PAAE_16670	PAAL_26430	PAFI_10570	PASA_27520	PASE_16230	PAST_14660
ppiB		NCBI Protein Cluster (PRK): peptidylprolyl isomerase B	6	6	1	1	9441				506	506	506	PAAE_16680	PAAL_26440	PAFI_10560	PASA_27510	PASE_16220	PAST_14670
pgk		Phosphoglycerate kinase	6	6	1	1	9442				1193	1202	1200	PAAE_16690	PAAL_26450	PAFI_10550	PASA_27500	PASE_16210	PAST_14680
fbaB		Fructose-bisphosphate aldolase class 1	6	6	1	1	11505				923	926	925	PAAE_16710	PAAL_26470	PAFI_10530	PASA_27490	PASE_16200	PAST_14690
hom		Homoserine dehydrogenase	6	6	1	1	11504				1289	1289	1289	PAAE_16720	PAAL_20200	PAFI_03090	PASA_26950	PASE_17130	PAST_18010
mcm		Methylmalonyl-CoA mutase	6	6	1	1	11502				2132	2135	2134	PAAE_16730	PAAL_36070	PAFI_03130	PASA_23580	PASE_17120	PAST_18000
accA1_2		Acetyl-/propionyl-coenzyme A carboxylase alpha chain	6	6	1	1	9485				1997	2048	2030	PAAE_16790	PAAL_36040	PAFI_03170	PASA_23540	PASE_17090	PAST_17960
group_1182		hypothetical protein	6	6	1	1	9473				392	419	408	PAAE_16820	PAAL_36010	PAFI_03200	PASA_23510	PASE_17060	PAST_17930
group_1183		hypothetical protein	6	6	1	1	9472				134	155	144	PAAE_16830	PAAL_36000	PAFI_03210	PASA_23500	PASE_17050	PAST_17920
pccB		Propionyl-CoA carboxylase beta chain	6	6	1	1	9471				1532	1532	1532	PAAE_16840	PAAL_35990	PAFI_03220	PASA_23490	PASE_17040	PAST_17910
alr1		Alanine racemase	6	6	1	1	7935				1016	1034	1019	PAAE_16850	PAAL_29840	PAFI_03240	PASA_11970	PASE_17030	PAST_17900
ybeZ		PhoH-like protein	6	6	1	1	7936				1076	1100	1080	PAAE_16860	PAAL_29810	PAFI_03250	PASA_11980	PASE_17000	PAST_17870
ybeY		JCVI: rRNA maturation RNase YbeY	6	6	1	1	7937				497	527	518	PAAE_16870	PAAL_29800	PAFI_03260	PASA_11990	PASE_16990	PAST_17860
group_1188		SCP-2 sterol transfer family protein	6	6	1	1	6889				284	284	284	PAAE_16900	PAAL_02400	PAFI_03290	PASA_20490	PASE_16960	PAST_17830
group_1189		JCVI: PEP-CTERM system TPR-repeat protein PrsT	6	6	1	1	6890				467	635	542	PAAE_16910	PAAL_02390	PAFI_03300	PASA_20480	PASE_16950	PAST_17820
group_1190		RVDB_22-replication protein;Viruses;unclassified viruses;unclassified DNA viruses;unclassified ssDNA viruses;Cruciviridae	6	6	1	1	6892				2843	2957	2892	PAAE_16920	PAAL_02380	PAFI_03310	PASA_20470	PASE_16940	PAST_17810
fdxA		Ferredoxin-2	6	6	1	1	6894				338	338	338	PAAE_16940	PAAL_02360	PAFI_03350	PASA_20460	PASE_16920	PAST_17790
carD		RNA polymerase-binding transcription factor CarD	6	6	1	1	6895				509	509	509	PAAE_16950	PAAL_02350	PAFI_03360	PASA_20450	PASE_16910	PAST_17780
ppaC		putative manganese-dependent inorganic pyrophosphatase	6	6	1	1	6897				917	917	917	PAAE_16960	PAAL_21390	PAFI_03370	PASA_20430	PASE_16900	PAST_17770
group_1194		JCVI: family HAD-type hydrolase	6	6	1	1	6898				869	869	869	PAAE_16970	PAAL_21400	PAFI_03380	PASA_20420	PASE_16890	PAST_17760
phaJ		(R)-specific enoyl-CoA hydratase	6	6	1	1	6899				443	500	455	PAAE_16980	PAAL_21410	PAFI_03390	PASA_20410	PASE_16880	PAST_17750
ribF		Bifunctional riboflavin kinase/FMN adenylyltransferase	6	6	1	1	6900				869	941	911	PAAE_16990	PAAL_21420	PAFI_03400	PASA_20400	PASE_16870	PAST_17740
group_1197		NCBI Protein Cluster (PRK): YcgN family cysteine cluster protein	6	6	1	1	6924				440	440	440	PAAE_17000	PAAL_21430	PAFI_03410	PASA_20390	PASE_16860	PAST_17730
pncC		Nicotinamide-nucleotide amidohydrolase PncC	6	6	1	1	6922				470	479	474	PAAE_17020	PAAL_25940	PAFI_03430	PASA_19320	PASE_16840	PAST_17710
pgpA		Phosphatidylglycerophosphatase A	6	6	1	1	6921				491	497	492	PAAE_17030	PAAL_25950	PAFI_03440	PASA_19310	PASE_16830	PAST_17700
ispDF		Bifunctional enzyme IspD/IspF	6	6	1	1	6920				1145	1148	1146	PAAE_17040	PAAL_25960	PAFI_03450	PASA_19300	PASE_16820	PAST_17690
purL		Phosphoribosylformylglycinamidine synthase subunit PurL	6	6	1	1	6919				2180	2180	2180	PAAE_17050	PAAL_25970	PAFI_03460	PASA_19290	PASE_16810	PAST_17680
dmlR_1		NCBIFAM: DNA-binding transcriptional regulator YafC	6	6	1	1	6918				905	908	905	PAAE_17060	PAAL_25980	PAFI_03470	PASA_19270	PASE_16800	PAST_17670
group_1203		NCBI Protein Cluster (PRK): indolepyruvate ferredoxin oxidoreductase family protein	6	6	1	1	6917				3389	3389	3389	PAAE_17070	PAAL_25990	PAFI_03480	PASA_19260	PASE_16790	PAST_17660
murI		Glutamate racemase	6	6	1	1	6916				812	812	812	PAAE_17080	PAAL_26000	PAFI_03490	PASA_19250	PASE_16780	PAST_17650
ccmE		Cytochrome c-type biogenesis protein CcmE	6	6	1	1	6915				458	458	458	PAAE_17090	PAAL_26010	PAFI_03500	PASA_19240	PASE_16770	PAST_17640
group_1206		NCBIFAM: holin-associated N-acetylmuramidase	6	6	1	1	6914				611	611	611	PAAE_17100	PAAL_26020	PAFI_03510	PASA_19230	PASE_16760	PAST_17630
ccmF		Cytochrome c-type biogenesis protein CcmF	6	6	1	1	6912				1961	1967	1964	PAAE_17120	PAAL_26050	PAFI_03530	PASA_19210	PASE_16740	PAST_17610
ccmH		Cytochrome c-type biogenesis protein CcmH	6	6	1	1	6911				458	461	460	PAAE_17130	PAAL_26040	PAFI_03540	PASA_19200	PASE_16730	PAST_17600
paaG_1		1,2-epoxyphenylacetyl-CoA isomerase	6	6	1	1	6910				770	770	770	PAAE_17140	PAAL_26030	PAFI_03550	PASA_19190	PASE_16720	PAST_17590
group_1210		NCBI Protein Cluster (PRK): hypothetical protein (Provisional)	6	6	1	1	6907				407	425	413	PAAE_17160	PAAL_26070	PAFI_03570	PASA_19170	PASE_16700	PAST_17570
cysK		Cysteine synthase	6	6	1	1	12554				1031	1031	1031	PAAE_17340	PAAL_25670	PAFI_04760	PASA_09090	PASE_14820	PAST_21780
yhhT		NCBI Protein Cluster (PRK): AI-2E family transporter	6	6	1	1	12547				1088	1118	1099	PAAE_17360	PAAL_25690	PAFI_04780	PASA_32690	PASE_14840	PAST_15010
gyrA		DNA gyrase subunit A	6	6	1	1	12543				2756	2822	2782	PAAE_17370	PAAL_25700	PAFI_04790	PASA_32680	PASE_14850	PAST_15020
pasT		Persistence and stress-resistance toxin PasT	6	6	1	1	12533				464	470	468	PAAE_17420	PAAL_25750	PAFI_04840	PASA_32630	PASE_14900	PAST_15080
metK		S-adenosylmethionine synthase	6	6	1	1	12531				1175	1178	1177	PAAE_17440	PAAL_25760	PAFI_04860	PASA_32620	PASE_14920	PAST_15100
typA		GTP-binding protein TypA/BipA	6	6	1	1	9560				1820	1820	1820	PAAE_17470	PAAL_25790	PAFI_04890	PASA_32600	PASE_14950	PAST_15130
group_1217		hypothetical protein	6	6	1	1	9548				542	548	546	PAAE_17510	PAAL_25810	PAFI_04910	PASA_32550	PASE_14970	PAST_15160
group_1218		JCVI: gas vesicle protein GvpN	6	6	1	1	9547				1007	1007	1007	PAAE_17520	PAAL_25820	PAFI_04920	PASA_32540	PASE_14980	PAST_15170
group_1219		hypothetical protein	6	6	1	1	9545				2744	2762	2754	PAAE_17540	PAAL_25840	PAFI_04940	PASA_32520	PASE_15000	PAST_15190
group_1220		hypothetical protein	6	6	1	1	9543				2078	2168	2127	PAAE_17550	PAAL_25850	PAFI_04950	PASA_32510	PASE_15010	PAST_15200
fabZ		3-hydroxyacyl-[acyl-carrier-protein] dehydratase FabZ	6	6	1	1	9542				476	479	478	PAAE_17560	PAAL_25860	PAFI_04960	PASA_32500	PASE_15020	PAST_15210
lpxA		Acyl-[acyl-carrier-protein]--UDP-N-acetylglucosamine O-acyltransferase	6	6	1	1	5227				785	788	787	PAAE_17570	PAAL_25870	PAFI_04970	PASA_32490	PASE_15030	PAST_15220
lpxB		Lipid-A-disaccharide synthase	6	6	1	1	5229				1142	1160	1154	PAAE_17590	PAAL_25890	PAFI_04990	PASA_32470	PASE_15050	PAST_15240
group_1224		DNA repair protein MmcB-like protein	6	6	1	1	6039				443	467	458	PAAE_17610	PAAL_34130	PAFI_06780	PASA_12560	PASE_15400	PAST_11970
group_1225		hypothetical protein	6	6	1	1	6055				209	221	216	PAAE_17620	PAAL_34120	PAFI_06790	PASA_17660	PASE_15390	PAST_11980
cobP		Bifunctional adenosylcobalamin biosynthesis protein CobP	6	6	1	1	10190				506	539	526	PAAE_17710	PAAL_31480	PAFI_07240	PASA_09890	PASE_11780	PAST_15350
cobU		Nicotinate-nucleotide--dimethylbenzimidazole phosphoribosyltransferase	6	6	1	1	10192				953	953	953	PAAE_17720	PAAL_31470	PAFI_07230	PASA_09900	PASE_11790	PAST_15360
dctM_2		JCVI: TRAP transporter large permease subunit	6	6	1	1	10198				1787	1895	1849	PAAE_17750	PAAL_31440	PAFI_07200	PASA_09930	PASE_11820	PAST_15390
takP		Alpha-keto acid-binding periplasmic protein TakP	6	6	1	1	1040				1130	1151	1140	PAAE_17760	PAAL_31430	PAFI_07180	PASA_17580	PASE_11830	PAST_15400
eno		Enolase	6	6	1	1	1041				1274	1274	1274	PAAE_17780	PAAL_31420	PAFI_07170	PASA_17590	PASE_11840	PAST_15410
group_1231		Endonuclease/Exonuclease/phosphatase family protein	6	6	1	1	1042				680	722	689	PAAE_17790	PAAL_31410	PAFI_07160	PASA_17600	PASE_11850	PAST_15420
selO		Protein adenylyltransferase SelO	6	6	1	1	1043				1385	1403	1398	PAAE_17800	PAAL_31400	PAFI_07150	PASA_17610	PASE_11860	PAST_15430
cgtA		GTPase Obg/CgtA	6	6	1	1	1390				1031	1034	1032	PAAE_17810	PAAL_19440	PAFI_07130	PASA_17630	PASE_11870	PAST_15440
proB		Glutamate 5-kinase	6	6	1	1	1392				1106	1112	1111	PAAE_17820	PAAL_19450	PAFI_07120	PASA_17640	PASE_11880	PAST_15450
group_1235		Acyltransferase	6	6	1	1	1394				878	926	909	PAAE_17830	PAAL_26540	PAFI_07100	PASA_18500	PASE_11890	PAST_15470
pepN		Aminopeptidase N	6	6	1	1	1395				2573	2597	2583	PAAE_17840	PAAL_26550	PAFI_07090	PASA_18490	PASE_11900	PAST_15480
group_1237		hypothetical protein	6	6	1	1	1396				623	917	755	PAAE_17850	PAAL_26560	PAFI_07080	PASA_18480	PASE_11910	PAST_15490
pntA		NAD(P) transhydrogenase subunit alpha	6	6	1	1	1397				1574	1574	1574	PAAE_17860	PAAL_26570	PAFI_07070	PASA_18470	PASE_11920	PAST_15500
pntB		NAD(P) transhydrogenase subunit beta	6	6	1	1	1398				1442	1442	1442	PAAE_17870	PAAL_26580	PAFI_07060	PASA_18460	PASE_11930	PAST_15510
yffB		NCBI Protein Cluster (PRK): ArsC family reductase	6	6	1	1	1400				344	344	344	PAAE_17890	PAAL_26600	PAFI_07030	PASA_18430	PASE_11950	PAST_15520
guaB		Inosine-5'-monophosphate dehydrogenase	6	6	1	1	7912				1448	1448	1448	PAAE_18120	PAAL_18260	PAFI_07800	PASA_24750	PASE_20750	PAST_25300
group_1245		hypothetical protein	6	6	1	1	7914				851	977	882	PAAE_18140	PAAL_20600	PAFI_07820	PASA_24760	PASE_20770	PAST_25320
metAA		Homoserine O-acetyltransferase	6	6	1	1	7898				923	941	930	PAAE_18150	PAAL_20590	PAFI_07830	PASA_24770	PASE_20780	PAST_25330
group_1247		Polyphosphate:NDP phosphotransferase 3	6	6	1	1	5075				878	893	884	PAAE_18160	PAAL_20580	PAFI_07840	PASA_24780	PASE_20790	PAST_25340
potD		Spermidine/putrescine-binding periplasmic protein	6	6	1	1	5082				1037	1040	1039	PAAE_18180	PAAL_20560	PAFI_07860	PASA_24810	PASE_20800	PAST_25370
metH_1		Methionine synthase	6	6	1	1	6344				1037	1043	1041	PAAE_18220	PAAL_20410	PAFI_07870	PASA_16150	PASE_20840	PAST_25410
metH_2		Methionine synthase	6	6	1	1	6330				2711	2720	2717	PAAE_18230	PAAL_20400	PAFI_07880	PASA_16140	PASE_20850	PAST_25420
lipA		Lipoyl synthase	6	6	1	1	5117				950	983	957	PAAE_18240	PAAL_30070	PAFI_05470	PASA_20520	PASE_11690	PAST_18670
group_1252		hypothetical protein	6	6	1	1	13367				614	1142	1024	PAAE_18260	PAAL_31670	PAFI_05440	PASA_16020	PASE_11660	PAST_18690
fabF_1		3-oxoacyl-[acyl-carrier-protein] synthase 2	6	6	1	1	13341				1274	1319	1295	PAAE_18290	PAAL_31710	PAFI_05400	PASA_14750	PASE_11620	PAST_18730
acpP_1		JCVI: acyl carrier protein	6	6	1	1	13340				260	266	265	PAAE_18300	PAAL_31720	PAFI_05390	PASA_14740	PASE_11610	PAST_18740
lpxD		UDP-3-O-acylglucosamine N-acyltransferase	6	6	1	1	13339				1100	1124	1105	PAAE_18310	PAAL_31730	PAFI_05380	PASA_14730	PASE_11600	PAST_18750
hyuC		N-carbamoyl-L-amino-acid hydrolase	6	6	1	1	1270				1265	1280	1267	PAAE_18370	PAAL_31780	PAFI_05330	PASA_24890	PASE_11550	PAST_18810
dht		D-hydantoinase/dihydropyrimidinase	6	6	1	1	1271				1451	1451	1451	PAAE_18380	PAAL_31790	PAFI_05320	PASA_24900	PASE_11540	PAST_18820
tauB_1		Taurine import ATP-binding protein TauB	6	6	1	1	1272				767	821	784	PAAE_18390	PAAL_31800	PAFI_05310	PASA_24910	PASE_11530	PAST_18840
group_1259		NCBIFAM: ABC transporter permease subunit SaoP	6	6	1	1	1273				863	920	899	PAAE_18400	PAAL_31810	PAFI_05300	PASA_24920	PASE_11520	PAST_18850
ribX_2		Riboflavin transport system permease protein RibX	6	6	1	1	1274				833	923	855	PAAE_18410	PAAL_31820	PAFI_05290	PASA_24930	PASE_11510	PAST_18860
thiY		Formylaminopyrimidine-binding protein	6	6	1	1	1276				983	992	985	PAAE_18420	PAAL_31830	PAFI_05280	PASA_24940	PASE_11500	PAST_18870
gshB		Glutathione synthetase	6	6	1	1	10246				941	947	946	PAAE_18450	PAAL_19770	PAFI_12730	PASA_37420	PASE_21430	PAST_10180
rsmI		JCVI: 16S rRNA (cytidine(1402)-2'-O)-methyltransferase	6	6	1	1	10220				899	944	922	PAAE_18470	PAAL_19750	PAFI_12750	PASA_37440	PASE_21450	PAST_10160
group_1264		Periplasmic binding protein	6	6	1	1	10218				1178	1262	1212	PAAE_18480	PAAL_19740	PAFI_12760	PASA_37450	PASE_21460	PAST_10150
glnD		Bifunctional uridylyltransferase/uridylyl-removing enzyme	6	6	1	1	10217				2693	2783	2759	PAAE_18490	PAAL_19730	PAFI_12770	PASA_37460	PASE_21470	PAST_10140
murJ		putative lipid II flippase MurJ	6	6	1	1	10216				1526	1532	1529	PAAE_18500	PAAL_19720	PAFI_12780	PASA_37470	PASE_21480	PAST_10130
trpS		Tryptophan--tRNA ligase	6	6	1	1	10213				1034	1037	1034	PAAE_18520	PAAL_19700	PAFI_12800	PASA_37490	PASE_21500	PAST_10780
betA		Oxygen-dependent choline dehydrogenase	6	6	1	1	11461				1586	1643	1616	PAAE_18590	PAAL_19870	PAFI_02450	PASA_26350	PASE_09410	PAST_19940
betB		NAD/NADP-dependent betaine aldehyde dehydrogenase	6	6	1	1	11460				1445	1445	1445	PAAE_18600	PAAL_19860	PAFI_02440	PASA_26360	PASE_09400	PAST_19950
betI		HTH-type transcriptional regulator BetI	6	6	1	1	11459				494	572	555	PAAE_18610	PAAL_19850	PAFI_02430	PASA_26370	PASE_09390	PAST_19960
group_1271		JCVI: choline ABC transporter substrate-binding protein	6	6	1	1	11458				938	947	943	PAAE_18620	PAAL_19840	PAFI_02420	PASA_26380	PASE_09380	PAST_19970
opuAB		Glycine betaine transport system permease protein OpuAB	6	6	1	1	11457				848	848	848	PAAE_18630	PAAL_19830	PAFI_02410	PASA_26390	PASE_09370	PAST_19980
proV		Glycine betaine/proline betaine transport system ATP-binding protein ProV	6	6	1	1	11456				1004	1031	1023	PAAE_18640	PAAL_19820	PAFI_02400	PASA_26400	PASE_09360	PAST_19990
group_1274		JCVI: polysaccharide export inner-membrane protein, BexC/CtrB/KpsE family (Provisional)	6	6	1	1	11442				1265	1523	1449	PAAE_18660	PAAL_19800	PAFI_02380	PASA_43850	PASE_09340	PAST_03030
kpsT_1		Polysialic acid transport ATP-binding protein KpsT	6	6	1	1	11439				665	683	669	PAAE_18670	PAAL_19790	PAFI_02370	PASA_43840	PASE_09330	PAST_03040
group_1276		hypothetical protein	6	6	1	1	12628				383	386	384	PAAE_18680	PAAL_21300	PAFI_02330	PASA_26410	PASE_09310	PAST_20010
hisA		1-(5-phosphoribosyl)-5-[(5-phosphoribosylamino)methylideneamino] imidazole-4-carboxamide isomerase	6	6	1	1	12627				716	716	716	PAAE_18690	PAAL_21290	PAFI_02320	PASA_26420	PASE_09300	PAST_20020
hisF		Imidazole glycerol phosphate synthase subunit HisF	6	6	1	1	12625				761	761	761	PAAE_18700	PAAL_21280	PAFI_07370	PASA_26430	PASE_09290	PAST_20040
hisE		Phosphoribosyl-ATP pyrophosphatase	6	6	1	1	12624				308	329	315	PAAE_18710	PAAL_21270	PAFI_07380	PASA_26440	PASE_09280	PAST_20050
accB		Biotin carboxyl carrier protein of acetyl-CoA carboxylase	6	6	1	1	12623				212	521	464	PAAE_18720	PAAL_21260	PAFI_07390	PASA_26450	PASE_09260	PAST_20060
accC		Biotin carboxylase	6	6	1	1	12621				1346	1346	1346	PAAE_18730	PAAL_21250	PAFI_07400	PASA_26460	PASE_09250	PAST_20070
aat		Leucyl/phenylalanyl-tRNA--protein transferase	6	6	1	1	12620				578	635	619	PAAE_18740	PAAL_21240	PAFI_07410	PASA_26470	PASE_09240	PAST_20080
folP		JCVI: dihydropteroate synthase	6	6	1	1	12618				908	1010	980	PAAE_18760	PAAL_26390	PAFI_10610	PASA_27560	PASE_16270	PAST_14620
glmM		Phosphoglucosamine mutase	6	6	1	1	12616				1343	1343	1343	PAAE_18770	PAAL_26380	PAFI_10620	PASA_27570	PASE_16280	PAST_14610
dksA		RNA polymerase-binding transcription factor DksA	6	6	1	1	12613				422	422	422	PAAE_18790	PAAL_26360	PAFI_10640	PASA_27600	PASE_16300	PAST_14590
group_1286		ATPase family associated with various cellular activities (AAA)	6	6	1	1	12611				839	863	844	PAAE_18800	PAAL_26350	PAFI_10650	PASA_27610	PASE_16310	PAST_14580
groS1		10 kDa chaperonin 1	6	6	1	1	667				287	287	287	PAAE_18860	PAAL_26280	PAFI_10710	PASA_27660	PASE_14740	PAST_18080
groL		60 kDa chaperonin	6	6	1	1	1996				1643	1655	1648	PAAE_18870	PAAL_26270	PAFI_10720	PASA_27670	PASE_14730	PAST_18090
ppx		JCVI: exopolyphosphatase	6	6	1	1	1998				1520	1538	1533	PAAE_18880	PAAL_26260	PAFI_10760	PASA_27690	PASE_14720	PAST_18100
ppk		Polyphosphate kinase	6	6	1	1	1999				2165	2210	2172	PAAE_18890	PAAL_26250	PAFI_10770	PASA_27700	PASE_14710	PAST_18110
group_1291		NCBI Protein Cluster (PRK): DnaA regulatory inactivator HdaA	6	6	1	1	2000				689	707	695	PAAE_18900	PAAL_26240	PAFI_10780	PASA_27710	PASE_14700	PAST_18120
group_1292		JCVI: sporulation integral membrane protein YtvI	6	6	1	1	2001				1199	1220	1207	PAAE_18910	PAAL_26230	PAFI_10790	PASA_27720	PASE_14690	PAST_18130
proS		Proline--tRNA ligase	6	6	1	1	2002				1346	1364	1358	PAAE_18920	PAAL_26220	PAFI_10820	PASA_27740	PASE_14680	PAST_18140
braC_2		Leucine-, isoleucine-, valine-, threonine-, and alanine-binding protein	6	6	1	1	2004				1184	1187	1184	PAAE_18930	PAAL_26210	PAFI_10840	PASA_27760	PASE_14670	PAST_18160
lptB_1		Lipopolysaccharide export system ATP-binding protein LptB	6	6	1	1	2005				779	797	785	PAAE_18940	PAAL_26200	PAFI_10850	PASA_27770	PASE_14660	PAST_18170
livF_1		High-affinity branched-chain amino acid transport ATP-binding protein LivF	6	6	1	1	2007				713	833	800	PAAE_18950	PAAL_26190	PAFI_10860	PASA_27780	PASE_14650	PAST_18180
livH_1		High-affinity branched-chain amino acid transport system permease protein LivH	6	6	1	1	2008				1007	1013	1008	PAAE_18960	PAAL_26180	PAFI_10880	PASA_27790	PASE_14640	PAST_18190
group_1298		NCBI Protein Cluster (PRK): high-affinity branched-chain amino acid ABC transporter permease LivM	6	6	1	1	2024				1331	1337	1335	PAAE_18970	PAAL_26170	PAFI_10890	PASA_27800	PASE_14630	PAST_18200
guaA		GMP synthase [glutamine-hydrolyzing]	6	6	1	1	2587				1553	1559	1558	PAAE_18990	PAAL_18480	PAFI_10910	PASA_18520	PASE_14610	PAST_18220
pepF1		Oligoendopeptidase F, plasmid	6	6	1	1	13603				1811	1823	1816	PAAE_19020	PAAL_13460	PAFI_10950	PASA_11270	PASE_19140	PAST_18330
group_1301		Membrane dipeptidase (Peptidase family M19)	6	6	1	1	13565				1178	1202	1188	PAAE_19030	PAAL_13470	PAFI_10960	PASA_11250	PASE_19150	PAST_18320
group_1302		hypothetical protein	6	6	1	1	1707				1253	1262	1255	PAAE_19100	PAAL_30300	PAFI_07950	PASA_11930	PASE_20930	PAST_25500
pucM		5-hydroxyisourate hydrolase	6	6	1	1	1706				353	353	353	PAAE_19110	PAAL_30310	PAFI_07960	PASA_11920	PASE_20940	PAST_25510
iclR		Transcriptional repressor IclR	6	6	1	1	1705				800	809	803	PAAE_19130	PAAL_30370	PAFI_08030	PASA_11840	PASE_20950	PAST_25580
group_1305		JCVI: allantoinase PuuE	6	6	1	1	1682				1403	1415	1407	PAAE_19150	PAAL_30390	PAFI_08050	PASA_12580	PASE_20970	PAST_25600
allE		NCBI Protein Cluster (PRK): (S)-ureidoglycine aminohydrolase	6	6	1	1	1681				866	893	888	PAAE_19160	PAAL_30400	PAFI_08060	PASA_12570	PASE_20980	PAST_25610
pmpR		putative transcriptional regulatory protein	6	6	1	1	12927				743	743	743	PAAE_19190	PAAL_27800	PAFI_08120	PASA_10300	PASE_12160	PAST_10860
group_1308		JCVI: DASS family sodium-coupled anion symporter	6	6	1	1	12928				1778	1787	1781	PAAE_19230	PAAL_27810	PAFI_08130	PASA_10280	PASE_12130	PAST_10840
ymdB_1		2',3'-cyclic-nucleotide 2'-phosphodiesterase	6	6	1	1	12929				794	887	824	PAAE_19240	PAAL_27820	PAFI_08140	PASA_10270	PASE_12120	PAST_10830
group_1310		JCVI: cold shock domain-containing protein CspD	6	6	1	1	6878				578	632	601	PAAE_19470	PAAL_30660	PAFI_01990	PASA_10570	PASE_11320	PAST_26360
pdxH		Pyridoxine/pyridoxamine 5'-phosphate oxidase	6	6	1	1	6880				602	617	610	PAAE_19480	PAAL_30670	PAFI_01980	PASA_10590	PASE_11310	PAST_26370
fabI_2		Enoyl-[acyl-carrier-protein] reductase [NADH] FabI	6	6	1	1	6881				827	830	827	PAAE_19490	PAAL_30680	PAFI_01970	PASA_10600	PASE_11300	PAST_26380
gpt		Xanthine phosphoribosyltransferase	6	6	1	1	6866				485	500	493	PAAE_19510	PAAL_30700	PAFI_01950	PASA_19520	PASE_11280	PAST_26390
trpE		Anthranilate synthase component 1	6	6	1	1	5270				1502	1508	1504	PAAE_19530	PAAL_30720	PAFI_01930	PASA_19540	PASE_11260	PAST_26410
trpG		Anthranilate synthase component 2	6	6	1	1	5276				509	590	576	PAAE_19560	PAAL_30760	PAFI_01890	PASA_19580	PASE_11220	PAST_26440
trpD		Anthranilate phosphoribosyltransferase	6	6	1	1	5277				1019	1025	1022	PAAE_19570	PAAL_30770	PAFI_01880	PASA_19590	PASE_11210	PAST_26450
ung		Uracil-DNA glycosylase	6	6	1	1	5286				635	665	644	PAAE_19580	PAAL_30780	PAFI_01870	PASA_19600	PASE_11200	PAST_26460
trpC		Indole-3-glycerol phosphate synthase	6	6	1	1	1152				791	806	797	PAAE_19590	PAAL_30790	PAFI_01730	PASA_28290	PASE_11190	PAST_26470
moaC		Cyclic pyranopterin monophosphate synthase	6	6	1	1	1151				467	473	472	PAAE_19600	PAAL_30800	PAFI_01720	PASA_28300	PASE_11180	PAST_26480
lexA		LexA repressor	6	6	1	1	1148				713	728	720	PAAE_19620	PAAL_30820	PAFI_01700	PASA_28320	PASE_11160	PAST_26500
hemC		Porphobilinogen deaminase	6	6	1	1	1111				932	944	939	PAAE_19630	PAAL_30830	PAFI_01690	PASA_17100	PASE_11150	PAST_26510
hemE		Uroporphyrinogen decarboxylase	6	6	1	1	1105				1028	1028	1028	PAAE_19640	PAAL_30840	PAFI_01680	PASA_17090	PASE_11140	PAST_26520
upp		Uracil phosphoribosyltransferase	6	6	1	1	11494				629	635	632	PAAE_19660	PAAL_19980	PAFI_34230	PASA_23600	PASE_18180	PAST_12260
add		Cyclic adenylate deaminase	6	6	1	1	11489				959	977	964	PAAE_19670	PAAL_19970	PAFI_34220	PASA_23610	PASE_18190	PAST_12250
deoB		Phosphopentomutase	6	6	1	1	11488				1178	1202	1188	PAAE_19680	PAAL_19960	PAFI_34210	PASA_23620	PASE_18200	PAST_12240
deoA		Thymidine phosphorylase	6	6	1	1	11487				1280	1289	1284	PAAE_19690	PAAL_19950	PAFI_34200	PASA_23630	PASE_18210	PAST_12230
cdd		Cytidine deaminase	6	6	1	1	11486				392	455	405	PAAE_19700	PAAL_19940	PAFI_34190	PASA_23640	PASE_18220	PAST_12220
maeB		NADP-dependent malic enzyme	6	6	1	1	11485				2279	2279	2279	PAAE_19710	PAAL_19930	PAFI_34180	PASA_23650	PASE_18230	PAST_12210
acsA_2		Acetyl-coenzyme A synthetase	6	6	1	1	11484				1880	1895	1889	PAAE_19720	PAAL_19920	PAFI_34170	PASA_23660	PASE_18240	PAST_12200
aroA		3-phosphoshikimate 1-carboxyvinyltransferase	6	6	1	1	11481				1331	1340	1332	PAAE_19730	PAAL_19910	PAFI_34160	PASA_23690	PASE_18250	PAST_18910
group_1331		hypothetical protein	6	6	1	1	11480				431	536	505	PAAE_19750	PAAL_19890	PAFI_34140	PASA_23700	PASE_18270	PAST_18920
moaA		GTP 3',8-cyclase	6	6	1	1	11479				950	1013	1000	PAAE_19760	PAAL_19880	PAFI_34130	PASA_23710	PASE_18280	PAST_18930
group_1333		putative protein RP812	6	6	1	1	6746				242	242	242	PAAE_19780	PAAL_31180	PAFI_06840	PASA_17850	PASE_15300	PAST_12070
grxD		Glutaredoxin 4	6	6	1	1	6745				362	362	362	PAAE_19790	PAAL_31170	PAFI_06830	PASA_17840	PASE_15310	PAST_12060
group_1335		hypothetical protein	6	6	1	1	6010				401	422	418	PAAE_19830	PAAL_22870	PAFI_00600	PASA_32430	PASE_22240	PAST_21740
tig		Trigger factor	6	6	1	1	6036				1334	1334	1334	PAAE_19840	PAAL_31040	PAFI_00610	PASA_32440	PASE_22230	PAST_21730
lolD		Lipoprotein-releasing system ATP-binding protein LolD	6	6	1	1	5298				665	671	668	PAAE_19870	PAAL_23130	PAFI_01540	PASA_08390	PASE_10990	PAST_08800
lolC		Lipoprotein-releasing system transmembrane protein LolC	6	6	1	1	5294				1295	1301	1300	PAAE_19880	PAAL_23120	PAFI_01530	PASA_08400	PASE_10980	PAST_08790
radA		DNA repair protein RadA	6	6	1	1	5293				1364	1364	1364	PAAE_19890	PAAL_23110	PAFI_01520	PASA_08410	PASE_10970	PAST_11530
group_1340		NCBI Protein Cluster (PRK): colicin V production protein	6	6	1	1	5292				593	617	601	PAAE_19900	PAAL_23100	PAFI_01510	PASA_08420	PASE_10960	PAST_11520
purF		Amidophosphoribosyltransferase	6	6	1	1	5291				1490	1490	1490	PAAE_19910	PAAL_23090	PAFI_01500	PASA_08430	PASE_10950	PAST_11510
purK		N5-carboxyaminoimidazole ribonucleotide synthase	6	6	1	1	10150				1034	1037	1036	PAAE_19930	PAAL_23070	PAFI_01470	PASA_20540	PASE_10930	PAST_11500
purE		N5-carboxyaminoimidazole ribonucleotide mutase	6	6	1	1	10151				485	485	485	PAAE_19940	PAAL_23060	PAFI_01460	PASA_20550	PASE_10920	PAST_11490
group_1344		hypothetical protein	6	6	1	1	10152				218	335	243	PAAE_19950	PAAL_23050	PAFI_01450	PASA_20560	PASE_10910	PAST_11480
ibpA_1		Small heat shock protein IbpA	6	6	1	1	10153				410	428	413	PAAE_19960	PAAL_23040	PAFI_01440	PASA_20570	PASE_10900	PAST_11470
trxB		Thioredoxin reductase	6	6	1	1	10163				968	1010	995	PAAE_20010	PAAL_23010	PAFI_01380	PASA_20610	PASE_18910	PAST_11440
lrp_5		Leucine-responsive regulatory protein	6	6	1	1	10165				500	500	500	PAAE_20020	PAAL_23000	PAFI_01370	PASA_20620	PASE_18920	PAST_11430
yfiH		Polyphenol oxidase	6	6	1	1	10167				764	764	764	PAAE_20040	PAAL_18960	PAFI_01360	PASA_12870	PASE_18940	PAST_11410
group_1349		Putative S-adenosyl-L-methionine-dependent methyltransferase	6	6	1	1	10168				1058	1061	1058	PAAE_20050	PAAL_18950	PAFI_01350	PASA_12860	PASE_18950	PAST_11400
lgt		Phosphatidylglycerol--prolipoprotein diacylglyceryl transferase	6	6	1	1	10169				881	887	885	PAAE_20060	PAAL_18940	PAFI_01340	PASA_12850	PASE_18960	PAST_11390
group_1351		Membrane fusogenic activity	6	6	1	1	10172				248	332	265	PAAE_20070	PAAL_18930	PAFI_01330	PASA_12840	PASE_18970	PAST_11380
rluD		Ribosomal large subunit pseudouridine synthase D	6	6	1	1	10174				914	1007	954	PAAE_20090	PAAL_18910	PAFI_01310	PASA_12820	PASE_18990	PAST_11360
rpoH		RNA polymerase sigma factor RpoH	6	6	1	1	10139				905	908	907	PAAE_20100	PAAL_18900	PAFI_01280	PASA_12810	PASE_19000	PAST_11350
nadK		NCBI Protein Cluster (PRK): NAD kinase	6	6	1	1	9743				761	911	787	PAAE_20120	PAAL_32920	PAFI_11340	PASA_12780	PASE_19020	PAST_11310
group_1355		Methylmalonyl-CoA carboxyltransferase 12S subunit	6	6	1	1	9734				1604	1607	1604	PAAE_20170	PAAL_01630	PAFI_11430	PASA_12700	PASE_19090	PAST_11230
cobD		Cobalamin biosynthesis protein CobD	6	6	1	1	13601				905	917	908	PAAE_20220	PAAL_32980	PAFI_11480	PASA_12640	PASE_19130	PAST_11180
yhgF		Protein YhgF	6	6	1	1	6763				2297	2327	2318	PAAE_20270	PAAL_33030	PAFI_11530	PASA_37530	PASE_11430	PAST_11120
glnA		Glutamine synthetase	6	6	1	1	6756				1406	1406	1406	PAAE_20300	PAAL_31190	PAFI_11570	PASA_37640	PASE_11380	PAST_11100
murA		UDP-N-acetylglucosamine 1-carboxyvinyltransferase	6	6	1	1	1957				1271	1280	1273	PAAE_20380	PAAL_34630	PAFI_33860	PASA_12170	PASE_18480	PAST_21610
group_1360		hypothetical protein	6	6	1	1	1959				476	476	476	PAAE_20390	PAAL_34620	PAFI_33870	PASA_12180	PASE_18470	PAST_21620
hisD		Histidinol dehydrogenase	6	6	1	1	1961				1310	1313	1312	PAAE_20400	PAAL_34610	PAFI_33890	PASA_16800	PASE_18460	PAST_21400
group_1362		NCBI Protein Cluster (PRK): hypothetical protein (Provisional)	6	6	1	1	1904				479	482	479	PAAE_20410	PAAL_34600	PAFI_33910	PASA_16810	PASE_18450	PAST_21390
yheS		putative ABC transporter ATP-binding protein YheS	6	6	1	1	10090				1853	1868	1856	PAAE_20850	PAAL_19690	PAFI_14030	PASA_20300	PASE_09870	PAST_19470
group_1368		VWA domain containing CoxE-like protein	6	6	1	1	10079				1181	1181	1181	PAAE_20900	PAAL_20270	PAFI_03900	PASA_19110	PASE_19800	PAST_17210
group_1369		NCBI Protein Cluster (PRK): spermidine/putrescine ABC transporter ATP-binding protein PotA	6	6	1	1	2399				1097	1121	1112	PAAE_20940	PAAL_20890	PAFI_03850	PASA_10480	PASE_19840	PAST_17260
ydcV_1		Inner membrane ABC transporter permease protein YdcV	6	6	1	1	2398				812	821	818	PAAE_20950	PAAL_20880	PAFI_03840	PASA_10470	PASE_19850	PAST_17270
potB		Spermidine/putrescine transport system permease protein PotB	6	6	1	1	2397				869	899	876	PAAE_20960	PAAL_20870	PAFI_03830	PASA_10460	PASE_19860	PAST_17280
group_13711		hypothetical protein	6	6	1	1	13321				323	326	325	PAAE_26360	PAAL_30150	PAFI_29000	PASA_31690	PASE_05480	PAST_29260
cysS		Cysteine--tRNA ligase	6	6	1	1	2394				1382	1427	1397	PAAE_20980	PAAL_20850	PAFI_03810	PASA_10430	PASE_19880	PAST_17300
group_1373		JCVI: glycosyltransferase, exosortase A system-associated	6	6	1	1	2392				1142	1223	1209	PAAE_20990	PAAL_20840	PAFI_03800	PASA_10420	PASE_19890	PAST_17310
yejF		putative ABC transporter ATP-binding protein YejF	6	6	1	1	2391				716	1733	1529	PAAE_21000	PAAL_20830	PAFI_03790	PASA_10410	PASE_19900	PAST_17320
yejE		Inner membrane ABC transporter permease protein YejE	6	6	1	1	2390				1103	1103	1103	PAAE_21020	PAAL_20820	PAFI_03780	PASA_10400	PASE_19910	PAST_17330
yejB		Inner membrane ABC transporter permease protein YejB	6	6	1	1	2389				1076	1079	1077	PAAE_21030	PAAL_20810	PAFI_03770	PASA_10390	PASE_19920	PAST_17340
pheA		Bifunctional chorismate mutase/prephenate dehydratase	6	6	1	1	2384				845	857	851	PAAE_21060	PAAL_20780	PAFI_03740	PASA_10360	PASE_19950	PAST_17370
gatC		Glutamyl-tRNA(Gln) amidotransferase subunit C	6	6	1	1	6104				287	287	287	PAAE_21180	PAAL_02500	PAFI_00520	PASA_20740	PASE_18760	PAST_08700
rpsJ		30S ribosomal protein S10	6	6	1	1	7050				308	308	308	PAAE_06850	PAAL_03410	PAFI_30600	PASA_31430	PASE_06370	PAST_30510
gatA		Glutamyl-tRNA(Gln) amidotransferase subunit A	6	6	1	1	6108				1481	1484	1483	PAAE_21190	PAAL_02490	PAFI_00530	PASA_20730	PASE_18750	PAST_08710
amiD		N-acetylmuramoyl-L-alanine amidase AmiD	6	6	1	1	6110				575	713	655	PAAE_21210	PAAL_02470	PAFI_00550	PASA_20710	PASE_18730	PAST_08730
rpsU		30S ribosomal protein S21	6	6	1	1	11286				206	206	206	PAAE_27770	PAAL_00390	PAFI_26600	PASA_00110	PASE_04090	PAST_28430
infA		Translation initiation factor IF-1	6	6	1	1	1615				218	218	218	PAAE_15460	PAAL_02100	PAFI_11950	PASA_28840	PASE_21100	PAST_14460
group_1381		JCVI: endolytic transglycosylase MltG	6	6	1	1	1587				1181	1184	1183	PAAE_21230	PAAL_33350	PAFI_02710	PASA_28530	PASE_09630	PAST_19710
fabF_2		3-oxoacyl-[acyl-carrier-protein] synthase 2	6	6	1	1	1585				1262	1262	1262	PAAE_21240	PAAL_33360	PAFI_02700	PASA_28540	PASE_09620	PAST_19720
group_1383		JCVI: 5-dehydro-2-deoxygluconokinase	6	6	1	1	1965				1010	1019	1014	PAAE_21250	PAAL_33370	PAFI_02670	PASA_12210	PASE_09610	PAST_19740
nth		Endonuclease III	6	6	1	1	1964				662	746	693	PAAE_21260	PAAL_33380	PAFI_02660	PASA_12200	PASE_09600	PAST_19750
yiaD		putative lipoprotein YiaD	6	6	1	1	1963				653	671	660	PAAE_21270	PAAL_33390	PAFI_02650	PASA_16790	PASE_09590	PAST_19760
atpF		ATP synthase subunit b	6	6	1	1	1882				560	569	562	PAAE_21290	PAAL_33410	PAFI_02630	PASA_26160	PASE_09580	PAST_19770
atpG_1		NCBI Protein Cluster (PRK): F0F1 ATP synthase subunit B'	6	6	1	1	1881				587	638	615	PAAE_21300	PAAL_33420	PAFI_02620	PASA_26170	PASE_09570	PAST_19780
atpB		ATP synthase subunit a	6	6	1	1	1879				743	767	753	PAAE_21320	PAAL_33440	PAFI_02600	PASA_26190	PASE_09550	PAST_19800
group_1389		NCBIFAM: metalloregulator ArsR/SmtB family transcription factor	6	6	1	1	1877				344	512	375	PAAE_21340	PAAL_33460	PAFI_02580	PASA_26210	PASE_09530	PAST_19820
psuK		Pseudouridine kinase	6	6	1	1	1875				878	899	886	PAAE_21350	PAAL_33470	PAFI_02570	PASA_26230	PASE_09520	PAST_19830
psuG		Pseudouridine-5'-phosphate glycosidase	6	6	1	1	1873				923	935	925	PAAE_21360	PAAL_33480	PAFI_02560	PASA_26240	PASE_09510	PAST_19840
group_1392		Patatin-like phospholipase	6	6	1	1	1870				1061	1079	1068	PAAE_21370	PAAL_33490	PAFI_02530	PASA_26340	PASE_09490	PAST_19860
prfB		Peptide chain release factor RF2	6	6	1	1	1868				1127	1127	1127	PAAE_21390	PAAL_33500	PAFI_02510	PASA_26310	PASE_09470	PAST_19870
aspC_2		Aspartate aminotransferase	6	6	1	1	1860				1133	1136	1134	PAAE_21430	PAAL_33540	PAFI_02470	PASA_26280	PASE_09430	PAST_19920
algA		Alginate biosynthesis protein AlgA	6	6	1	1	5103				1427	1433	1431	PAAE_21450	PAAL_32560	PAFI_07890	PASA_16110	PASE_20860	PAST_25430
group_1396		hypothetical protein	6	6	1	1	12606				350	416	378	PAAE_21460	PAAL_21230	PAFI_07420	PASA_26480	PASE_09230	PAST_20090
group_1397		NCBI Protein Cluster (PRK): NADH:ubiquinone oxidoreductase subunit NDUFA12	6	6	1	1	12604				374	383	375	PAAE_21470	PAAL_21210	PAFI_07430	PASA_26490	PASE_09210	PAST_20110
clpX		ATP-dependent Clp protease ATP-binding subunit ClpX	6	6	1	1	12603				1262	1265	1264	PAAE_21480	PAAL_21200	PAFI_07440	PASA_26500	PASE_09200	PAST_20120
group_1399		hypothetical protein	6	6	1	1	12599				368	377	374	PAAE_21520	PAAL_21170	PAFI_07470	PASA_26540	PASE_09160	PAST_20160
trpB		Tryptophan synthase beta chain	6	6	1	1	1533				1226	1304	1239	PAAE_21540	PAAL_21150	PAFI_07480	PASA_26570	PASE_09150	PAST_20190
guaD		Guanine deaminase	6	6	1	1	5102				1280	1340	1300	PAAE_21560	PAAL_30240	PAFI_07900	PASA_16080	PASE_20870	PAST_25440
group_1402		JCVI: xanthine dehydrogenase accessory protein XdhC	6	6	1	1	5099				731	740	738	PAAE_21570	PAAL_30250	PAFI_07910	PASA_16070	PASE_20880	PAST_25450
xdhA		Putative xanthine dehydrogenase molybdenum-binding subunit XdhA	6	6	1	1	1711				2306	2321	2309	PAAE_21580	PAAL_30260	PAFI_07920	PASA_16060	PASE_20890	PAST_25460
group_1404		JCVI: xanthine dehydrogenase small subunit	6	6	1	1	1712				1448	1457	1451	PAAE_21590	PAAL_30270	PAFI_07930	PASA_16050	PASE_20900	PAST_25470
purM		Phosphoribosylformylglycinamidine cyclo-ligase	6	6	1	1	1713				1040	1088	1049	PAAE_21610	PAAL_25900	PAFI_05090	PASA_18870	PASE_11980	PAST_17110
purN		Phosphoribosylglycinamide formyltransferase	6	6	1	1	1014				548	587	580	PAAE_21620	PAAL_25910	PAFI_05100	PASA_18860	PASE_11990	PAST_17100
group_1407		NCBI Protein Cluster (PRK): thiamine phosphate synthase	6	6	1	1	8961				602	602	602	PAAE_21630	PAAL_15450	PAFI_05110	PASA_18840	PASE_12000	PAST_17090
trmJ		tRNA (cytidine/uridine/adenosine-2'-O-)-methyltransferase TrmJ	6	6	1	1	8962				704	782	737	PAAE_21640	PAAL_15460	PAFI_05120	PASA_18830	PASE_12010	PAST_17080
ctaA		Heme A synthase	6	6	1	1	8963				1145	1148	1145	PAAE_21650	PAAL_15470	PAFI_05130	PASA_18820	PASE_12020	PAST_17070
group_1410		Thermostable carboxypeptidase 1	6	6	1	1	9347				1469	1472	1471	PAAE_21660	PAAL_15480	PAFI_05140	PASA_18810	PASE_12030	PAST_17060
sdhB		Succinate dehydrogenase iron-sulfur subunit	6	6	1	1	12816				776	779	778	PAAE_21830	PAAL_32760	PAFI_10270	PASA_27250	PASE_15970	PAST_14920
group_1412		hypothetical protein	6	6	1	1	12783				365	383	372	PAAE_21860	PAAL_32790	PAFI_10300	PASA_27280	PASE_16000	PAST_14890
sdhA		Succinate dehydrogenase flavoprotein subunit	6	6	1	1	12780				1802	1826	1806	PAAE_21870	PAAL_32800	PAFI_10310	PASA_27290	PASE_16010	PAST_14880
sdhC		Succinate dehydrogenase cytochrome b556 subunit	6	6	1	1	12778				392	392	392	PAAE_21890	PAAL_32820	PAFI_10330	PASA_27310	PASE_16030	PAST_14860
mch		Mesaconyl-CoA hydratase	6	6	1	1	12775				1034	1034	1034	PAAE_21900	PAAL_32840	PAFI_10350	PASA_27320	PASE_16040	PAST_14850
group_1416		hypothetical protein	6	6	1	1	12773				206	206	206	PAAE_21910	PAAL_32850	PAFI_10360	PASA_27330	PASE_16050	PAST_14840
group_1417		NnrU protein	6	6	1	1	12772				545	557	549	PAAE_21920	PAAL_32860	PAFI_10370	PASA_27340	PASE_16060	PAST_14830
mcl2		(3S)-malyl-CoA thioesterase	6	6	1	1	12771				842	851	848	PAAE_21930	PAAL_32870	PAFI_10380	PASA_27350	PASE_16070	PAST_14820
mdh		Malate dehydrogenase	6	6	1	1	12769				962	962	962	PAAE_21950	PAAL_32890	PAFI_10400	PASA_27370	PASE_16090	PAST_14810
group_1420		hypothetical protein	6	6	1	1	11512				275	554	402	PAAE_21980	PAAL_03590	PAFI_10450	PASA_27410	PASE_16120	PAST_14770
sucA		2-oxoglutarate dehydrogenase E1 component	6	6	1	1	11513				2966	2966	2966	PAAE_21990	PAAL_03600	PAFI_10470	PASA_27420	PASE_16130	PAST_14760
group_1422		NCBI Protein Cluster (PRK): 2-oxoglutarate dehydrogenase complex dihydrolipoyllysine-residue succinyltransferase	6	6	1	1	11515				1508	1625	1546	PAAE_22000	PAAL_03610	PAFI_10480	PASA_27430	PASE_16140	PAST_14750
lpd3		Dihydrolipoyl dehydrogenase 3	6	6	1	1	11521				1388	1394	1392	PAAE_22030	PAAL_03640	PAFI_10510	PASA_27470	PASE_16170	PAST_14720
group_1424		Transglycosylase SLT domain protein	6	6	1	1	11522				440	533	484	PAAE_22040	PAAL_03650	PAFI_10520	PASA_27480	PASE_16180	PAST_14710
slt		NCBI Protein Cluster (PRK): murein transglycosylase	6	6	1	1	13378				623	626	624	PAAE_22050	PAAL_20210	PAFI_03080	PASA_26960	PASE_17150	PAST_11020
ssb		Single-stranded DNA-binding protein	6	6	1	1	13479				476	497	488	PAAE_22060	PAAL_20220	PAFI_03070	PASA_26970	PASE_17160	PAST_11010
aroK		Shikimate kinase	6	6	1	1	13483				536	548	546	PAAE_22090	PAAL_29640	PAFI_03040	PASA_27000	PASE_18100	PAST_12180
group_1428		NCBI Protein Cluster (PRK): lipid A biosynthesis lauroyl acyltransferase	6	6	1	1	13490				869	872	871	PAAE_22160	PAAL_29710	PAFI_02990	PASA_14170	PASE_12700	PAST_12110
aroH		Phospho-2-dehydro-3-deoxyheptonate aldolase	6	6	1	1	13491				1406	1412	1407	PAAE_22170	PAAL_29720	PAFI_02980	PASA_14160	PASE_12690	PAST_12100
cdhR_2		HTH-type transcriptional regulator CdhR	6	6	1	1	13492				977	1001	986	PAAE_22180	PAAL_29730	PAFI_02970	PASA_14150	PASE_12680	PAST_12090
ftsY		JCVI: signal recognition particle-docking protein FtsY	6	6	1	1	13495				974	1109	1052	PAAE_22200	PAAL_20610	PAFI_34030	PASA_20630	PASE_18370	PAST_21310
pgi		Glucose-6-phosphate isomerase	6	6	1	1	7926				1598	1622	1612	PAAE_22210	PAAL_34010	PAFI_34020	PASA_20640	PASE_18380	PAST_21320
pgl		6-phosphogluconolactonase	6	6	1	1	7925				677	677	677	PAAE_22220	PAAL_34020	PAFI_34010	PASA_20650	PASE_18390	PAST_21330
zwf		Glucose-6-phosphate 1-dehydrogenase	6	6	1	1	1885				1445	1460	1451	PAAE_22230	PAAL_34030	PAFI_34000	PASA_20660	PASE_18400	PAST_21340
rlmI		Ribosomal RNA large subunit methyltransferase I	6	6	1	1	1889				1193	1196	1195	PAAE_22250	PAAL_34050	PAFI_33980	PASA_20680	PASE_18420	PAST_21360
edd		Phosphogluconate dehydratase	6	6	1	1	1895				1802	1802	1802	PAAE_22260	PAAL_34060	PAFI_33970	PASA_16860	PASE_18430	PAST_21370
ybaB		Nucleoid-associated protein YbaB	6	6	1	1	2294				344	344	344	PAAE_22320	PAAL_20730	PAFI_04000	PASA_09810	PASE_17710	PAST_20530
recR		Recombination protein RecR	6	6	1	1	2292				599	599	599	PAAE_22330	PAAL_20720	PAFI_03990	PASA_09800	PASE_17720	PAST_20540
ibpA_2		Small heat shock protein IbpA	6	6	1	1	9608				452	452	452	PAAE_22340	PAAL_20710	PAFI_08680	PASA_09780	PASE_17730	PAST_20550
group_1440		NCBI Protein Cluster (PRK): glycolate oxidase subunit GlcF	6	6	1	1	9607				1286	1313	1298	PAAE_22350	PAAL_40570	PAFI_36370	PASA_02750	PASE_17740	PAST_20560
group_1441		putative FAD-linked oxidoreductase	6	6	1	1	9591				1439	1460	1453	PAAE_22370	PAAL_40590	PAFI_36350	PASA_02730	PASE_17760	PAST_20580
group_1442		hypothetical protein	6	6	1	1	9592				761	767	762	PAAE_22380	PAAL_20700	PAFI_08690	PASA_09770	PASE_17770	PAST_20590
ydhP		Inner membrane transport protein YdhP	6	6	1	1	9579				1184	1202	1188	PAAE_22390	PAAL_20690	PAFI_08700	PASA_09760	PASE_17780	PAST_20600
group_1444		Cell division protein ZapA	6	6	1	1	7887				362	368	363	PAAE_22420	PAAL_20650	PAFI_08740	PASA_09730	PASE_17810	PAST_20630
group_1445		Glycine betaine/proline/choline transporter	6	6	1	1	7896				1736	1790	1761	PAAE_22440	PAAL_40640	PAFI_08760	PASA_09710	PASE_17830	PAST_20650
hisB		Histidine biosynthesis bifunctional protein HisB	6	6	1	1	7897				587	587	587	PAAE_22450	PAAL_20630	PAFI_08790	PASA_09680	PASE_17840	PAST_20680
hisH		Imidazole glycerol phosphate synthase subunit HisH	6	6	1	1	13497				629	629	629	PAAE_22460	PAAL_20620	PAFI_08800	PASA_09670	PASE_17850	PAST_20690
ade		Adenine deaminase	6	6	1	1	13505				1694	1697	1696	PAAE_22470	PAAL_34360	PAFI_08820	PASA_09650	PASE_17910	PAST_20780
cmk		Cytidylate kinase	6	6	1	1	13507				581	596	587	PAAE_22480	PAAL_34370	PAFI_08860	PASA_09630	PASE_17920	PAST_20800
tsf		Elongation factor Ts	6	6	1	1	13510				878	890	884	PAAE_22500	PAAL_34390	PAFI_08880	PASA_09620	PASE_17940	PAST_20810
rpsB		30S ribosomal protein S2	6	6	1	1	13512				779	884	808	PAAE_22510	PAAL_34400	PAFI_08890	PASA_09610	PASE_17950	PAST_20820
eda		KHG/KDPG aldolase	6	6	1	1	13516				638	644	643	PAAE_22520	PAAL_34410	PAFI_08910	PASA_09590	PASE_17980	PAST_20860
group_1453		JCVI: exodeoxyribonuclease VII large subunit	6	6	1	1	13518				1550	1568	1560	PAAE_22540	PAAL_34430	PAFI_08930	PASA_17480	PASE_18000	PAST_20880
purD		Phosphoribosylamine--glycine ligase	6	6	1	1	13519				1256	1283	1264	PAAE_22550	PAAL_34440	PAFI_08940	PASA_17470	PASE_18010	PAST_20890
prs		Ribose-phosphate pyrophosphokinase	6	6	1	1	13524				1016	1019	1018	PAAE_22560	PAAL_34460	PAFI_08950	PASA_17460	PASE_19980	PAST_20950
nsaD		2-hydroxychromene-2-carboxylate isomerase	6	6	1	1	13525				596	599	598	PAAE_22570	PAAL_34470	PAFI_08960	PASA_17450	PASE_19990	PAST_20960
hisM		Histidine transport system permease protein HisM	6	6	1	1	6721				824	824	824	PAAE_22690	PAAL_22200	PAFI_09480	PASA_02190	PASE_22270	PAST_10970
hisQ		Histidine transport system permease protein HisQ	6	6	1	1	6722				878	887	881	PAAE_22700	PAAL_22190	PAFI_09490	PASA_02180	PASE_22280	PAST_10960
occP		Octopine permease ATP-binding protein P	6	6	1	1	6724				779	848	806	PAAE_22720	PAAL_22170	PAFI_09510	PASA_02160	PASE_22300	PAST_10940
purS		Phosphoribosylformylglycinamidine synthase subunit PurS	6	6	1	1	6725				239	245	240	PAAE_22730	PAAL_22160	PAFI_09520	PASA_02150	PASE_22310	PAST_10930
purC		Phosphoribosylaminoimidazole-succinocarboxamide synthase	6	6	1	1	6726				761	764	761	PAAE_22740	PAAL_22150	PAFI_09530	PASA_02140	PASE_22320	PAST_10920
group_1462		ATPase inhibitor subunit zeta	6	6	1	1	6727				314	320	317	PAAE_22750	PAAL_22140	PAFI_09540	PASA_02130	PASE_22330	PAST_10910
group_1463		NCBI Protein Cluster (PRK): thioesterase family protein	6	6	1	1	6791				497	503	498	PAAE_22770	PAAL_22120	PAFI_09560	PASA_02100	PASE_22350	PAST_25940
group_1464		NCBI Protein Cluster (PRK): thioesterase family protein	6	6	1	1	6789				425	458	444	PAAE_22780	PAAL_22110	PAFI_09570	PASA_02090	PASE_22360	PAST_25950
cueR		NCBI Protein Cluster (PRK): Zn(2 )-responsive transcriptional regulator	6	6	1	1	6788				377	401	383	PAAE_22790	PAAL_22100	PAFI_09580	PASA_02080	PASE_22370	PAST_25960
group_1466		NCBI Protein Cluster (PRK): Zn(2 )-responsive transcriptional regulator	6	6	1	1	6787				392	401	397	PAAE_22800	PAAL_22090	PAFI_09590	PASA_02070	PASE_22380	PAST_25970
group_1467	dmdC_1	3-methylmercaptopropionyl-CoA dehydrogenase	6	6	1	1	6786				1775	1775	1775	PAAE_22810	PAAL_22080	PAFI_09600	PASA_02060	PASE_22390	PAST_25980
yfcG_1		Disulfide-bond oxidoreductase YfcG	6	6	1	1	6784				626	641	636	PAAE_22820	PAAL_22060	PAFI_09610	PASA_02050	PASE_22400	PAST_25990
fadA_1		Putative acyltransferase	6	6	1	1	6783				1211	1211	1211	PAAE_22830	PAAL_22050	PAFI_09620	PASA_02040	PASE_22410	PAST_26000
fadJ_1		Fatty acid oxidation complex subunit alpha	6	6	1	1	6782				2168	2186	2182	PAAE_22840	PAAL_22040	PAFI_09630	PASA_02030	PASE_22420	PAST_26010
group_1471		TelA-like protein	6	6	1	1	6781				1172	1193	1181	PAAE_22850	PAAL_22030	PAFI_09660	PASA_02020	PASE_22430	PAST_26020
group_1472		SPFH domain-Band 7 family protein	6	6	1	1	2249				1118	1964	1269	PAAE_22870	PAAL_22010	PAFI_09680	PASA_02000	PASE_10420	PAST_08060
hflX		GTPase HflX	6	6	1	1	4333				1325	1397	1343	PAAE_22890	PAAL_32040	PAFI_09710	PASA_06430	PASE_10390	PAST_29900
trkA		Trk system potassium uptake protein TrkA	6	6	1	1	4318				1376	1376	1376	PAAE_22920	PAAL_32070	PAFI_09740	PASA_06400	PASE_10360	PAST_29930
atoC		Regulatory protein AtoC	6	6	1	1	4314				1391	1394	1391	PAAE_22930	PAAL_32080	PAFI_09760	PASA_06370	PASE_10350	PAST_29940
group_1476		NCBI Protein Cluster (PRK): two-component system sensor histidine kinase AtoS	6	6	1	1	4313				2177	2267	2249	PAAE_22940	PAAL_32090	PAFI_09770	PASA_06360	PASE_10340	PAST_29950
ntrC		DNA-binding transcriptional regulator NtrC	6	6	1	1	4312				1427	1454	1440	PAAE_22950	PAAL_32100	PAFI_09780	PASA_06350	PASE_10330	PAST_29960
glnL		Sensory histidine kinase/phosphatase NtrB	6	6	1	1	4311				1109	1142	1121	PAAE_22960	PAAL_32110	PAFI_09790	PASA_06340	PASE_10320	PAST_29970
dusB		tRNA-dihydrouridine synthase B	6	6	1	1	4310				1001	1034	1011	PAAE_22970	PAAL_32120	PAFI_09800	PASA_06330	PASE_10310	PAST_29980
tdcG		L-serine dehydratase TdcG	6	6	1	1	4309				1382	1382	1382	PAAE_22980	PAAL_32130	PAFI_09810	PASA_06320	PASE_10300	PAST_29990
group_1481		Exopolysaccharide biosynthesis protein YbjH	6	6	1	1	4307				2180	2219	2194	PAAE_23010	PAAL_32150	PAFI_09830	PASA_06300	PASE_10280	PAST_30010
zur		Zinc uptake regulation protein	6	6	1	1	4288				383	521	486	PAAE_23060	PAAL_32180	PAFI_09890	PASA_35720	PASE_10230	PAST_30060
group_1483		Hemin uptake protein hemP	6	6	1	1	4286				176	188	178	PAAE_23080	PAAL_32190	PAFI_09910	PASA_35700	PASE_10210	PAST_30080
tadA		tRNA-specific adenosine deaminase	6	6	1	1	4283				449	464	453	PAAE_23100	PAAL_32210	PAFI_09930	PASA_35680	PASE_10190	PAST_30100
tgt		Queuine tRNA-ribosyltransferase	6	6	1	1	1033				1130	1130	1130	PAAE_23200	PAAL_19470	PAFI_02170	PASA_09420	PASE_12400	PAST_17010
group_1486		JCVI: SUF system Fe-S cluster assembly protein	6	6	1	1	1035				353	356	355	PAAE_23210	PAAL_19460	PAFI_02160	PASA_09430	PASE_12390	PAST_17020
hesB2		Iron-binding protein IscA	6	6	1	1	1200				371	380	373	PAAE_23220	PAAL_26530	PAFI_02140	PASA_09440	PASE_12380	PAST_17030
tpiA		Triosephosphate isomerase	6	6	1	1	1321				743	749	747	PAAE_23230	PAAL_26520	PAFI_02130	PASA_09450	PASE_12370	PAST_17040
lon		Lon protease	6	6	1	1	1345				2414	2426	2418	PAAE_23310	PAAL_19260	PAFI_12860	PASA_17270	PASE_08560	PAST_14150
pheS		Phenylalanine--tRNA ligase alpha subunit	6	6	1	1	1813				1079	1082	1080	PAAE_23320	PAAL_29850	PAFI_10030	PASA_03480	PASE_20330	PAST_25640
group_1491		Putative cytochrome P450 132	6	6	1	1	1815				1340	1361	1352	PAAE_23360	PAAL_29860	PAFI_10050	PASA_03490	PASE_20350	PAST_25660
rplT		50S ribosomal protein L20	6	6	1	1	1817				359	359	359	PAAE_23380	PAAL_29870	PAFI_10060	PASA_03510	PASE_20360	PAST_25680
rpmI		50S ribosomal protein L35	6	6	1	1	1818				200	200	200	PAAE_23390	PAAL_29880	PAFI_10070	PASA_03520	PASE_20370	PAST_25690
ttuE		Pyruvate kinase	6	6	1	1	1822				1445	1445	1445	PAAE_23410	PAAL_29900	PAFI_10090	PASA_03540	PASE_20390	PAST_25710
group_1495		N-formylglutamate amidohydrolase	6	6	1	1	1823				740	758	755	PAAE_23420	PAAL_29910	PAFI_10100	PASA_03550	PASE_20400	PAST_25720
rpsI		30S ribosomal protein S9	6	6	1	1	5205				482	503	493	PAAE_24350	PAAL_35300	PAFI_17340	PASA_36970	PASE_02720	PAST_07140
rplM		50S ribosomal protein L13	6	6	1	1	5206				464	527	474	PAAE_24360	PAAL_35310	PAFI_17350	PASA_36980	PASE_02710	PAST_07130
group_1498		JCVI: hotdog fold thioesterase	6	6	1	1	5207				419	452	425	PAAE_24370	PAAL_35320	PAFI_17360	PASA_36990	PASE_02700	PAST_07120
murD		UDP-N-acetylmuramoylalanine--D-glutamate ligase	6	6	1	1	6290				1397	1403	1401	PAAE_24390	PAAL_35340	PAFI_17380	PASA_08970	PASE_07910	PAST_09600
mraY		Phospho-N-acetylmuramoyl-pentapeptide-transferase	6	6	1	1	6289				1082	1082	1082	PAAE_24400	PAAL_35350	PAFI_17390	PASA_08960	PASE_07900	PAST_09590
murF		UDP-N-acetylmuramoyl-tripeptide--D-alanyl-D-alanine ligase	6	6	1	1	6288				1370	1400	1380	PAAE_24410	PAAL_35360	PAFI_17400	PASA_08950	PASE_07890	PAST_09580
murE		UDP-N-acetylmuramoyl-L-alanyl-D-glutamate--2,6-diaminopimelate ligase	6	6	1	1	6287				1484	1499	1494	PAAE_24420	PAAL_35370	PAFI_17410	PASA_08940	PASE_07880	PAST_09570
ftsI		putative peptidoglycan D,D-transpeptidase FtsI	6	6	1	1	6286				1829	1832	1830	PAAE_24430	PAAL_35380	PAFI_17420	PASA_08930	PASE_07870	PAST_09560
group_1504		hypothetical protein	6	6	1	1	6285				332	365	345	PAAE_24440	PAAL_35390	PAFI_17430	PASA_08920	PASE_07860	PAST_09550
rsmH		Ribosomal RNA small subunit methyltransferase H	6	6	1	1	6284				962	998	973	PAAE_24450	PAAL_35400	PAFI_17440	PASA_08910	PASE_07850	PAST_09540
group_1506		NCBI Protein Cluster (PRK): division/cell wall cluster transcriptional repressor MraZ	6	6	1	1	6283				473	611	525	PAAE_24460	PAAL_35410	PAFI_17450	PASA_08900	PASE_07840	PAST_09530
group_1507		NCBI Protein Cluster (PRK): iron-sulfur cluster carrier protein ApbC	6	6	1	1	6282				1082	1112	1092	PAAE_24470	PAAL_35420	PAFI_17460	PASA_08890	PASE_07830	PAST_09520
rlmJ		Ribosomal RNA large subunit methyltransferase J	6	6	1	1	11700				779	785	780	PAAE_24500	PAAL_35440	PAFI_17480	PASA_08870	PASE_07810	PAST_09490
group_1509		Septum formation initiator	6	6	1	1	11701				293	305	295	PAAE_24510	PAAL_35450	PAFI_17490	PASA_08860	PASE_07800	PAST_09480
acoA		Acetoin:2,6-dichlorophenolindophenol oxidoreductase subunit alpha	6	6	1	1	11702				1028	1043	1034	PAAE_24520	PAAL_35460	PAFI_17500	PASA_08850	PASE_07790	PAST_09470
group_1511		JCVI: plasmid partitioning protein RepA	6	6	1	1	375				770	860	785	PAAE_24550	PAAL_13090	PAFI_17550	PASA_11470	PASE_07740	PAST_09430
ffh		Signal recognition particle protein	6	6	1	1	390				1496	1499	1496	PAAE_24590	PAAL_13010	PAFI_17620	PASA_11380	PASE_07690	PAST_09400
group_1513		NCBI Protein Cluster (PRK): chorismate mutase	6	6	1	1	392				296	308	298	PAAE_24610	PAAL_13000	PAFI_17640	PASA_11340	PASE_07670	PAST_09370
rpsP		30S ribosomal protein S16	6	6	1	1	393				353	371	361	PAAE_24620	PAAL_12990	PAFI_17650	PASA_11330	PASE_07660	PAST_09360
rimM		Ribosome maturation factor RimM	6	6	1	1	394				494	515	499	PAAE_24630	PAAL_12980	PAFI_17660	PASA_11320	PASE_07650	PAST_09350
trmD		NCBI Protein Cluster (PRK): tRNA (guanosine(37)-N1)-methyltransferase TrmD	6	6	1	1	395				809	887	863	PAAE_24640	PAAL_12970	PAFI_17670	PASA_11300	PASE_07640	PAST_09340
rplS		50S ribosomal protein L19	6	6	1	1	396				383	398	386	PAAE_24650	PAAL_12960	PAFI_17680	PASA_11290	PASE_07630	PAST_09330
rpmE		50S ribosomal protein L31	6	6	1	1	422				221	221	221	PAAE_24660	PAAL_12950	PAFI_17690	PASA_11280	PASE_07620	PAST_09320
ecm		Ethylmalonyl-CoA mutase	6	6	1	1	329				1958	1958	1958	PAAE_24670	PAAL_18060	PAFI_17710	PASA_08990	PASE_07610	PAST_09310
ccr		Crotonyl-CoA carboxylase/reductase	6	6	1	1	328				1286	1334	1296	PAAE_24680	PAAL_24160	PAFI_17720	PASA_09010	PASE_07600	PAST_09300
group_1521		JCVI: ATP-dependent RecD-like DNA helicase	6	6	1	1	13621				1523	1547	1539	PAAE_24710	PAAL_24090	PAFI_17750	PASA_09020	PASE_07580	PAST_09280
group_1522		EcsC protein family protein	6	6	1	1	13620				773	794	789	PAAE_24720	PAAL_24080	PAFI_17760	PASA_09030	PASE_07570	PAST_09270
group_1523		hypothetical protein	6	6	1	1	13619				512	632	599	PAAE_24730	PAAL_24070	PAFI_17770	PASA_09040	PASE_07560	PAST_09260
group_1524		Flavin reductase like domain protein	6	6	1	1	13618				602	602	602	PAAE_24740	PAAL_24060	PAFI_17780	PASA_09050	PASE_07550	PAST_09250
apt		Adenine phosphoribosyltransferase	6	6	1	1	13617				533	536	533	PAAE_24750	PAAL_24050	PAFI_17790	PASA_09060	PASE_07540	PAST_09240
lipB		Octanoyltransferase	6	6	1	1	5609				644	725	669	PAAE_24770	PAAL_15130	PAFI_14620	PASA_10960	PASE_08960	PAST_10060
yqeY		putative protein YqeY	6	6	1	1	10643				461	464	463	PAAE_24820	PAAL_15090	PAFI_14670	PASA_34190	PASE_08920	PAST_10010
carA		Carbamoyl-phosphate synthase small chain	6	6	1	1	10680				1145	1148	1147	PAAE_24830	PAAL_15080	PAFI_14680	PASA_34200	PASE_08910	PAST_10000
glnE		Bifunctional glutamine synthetase adenylyltransferase/adenylyl-removing enzyme	6	6	1	1	10677				2789	2819	2805	PAAE_24900	PAAL_15060	PAFI_14700	PASA_34220	PASE_08890	PAST_09980
bpt		Aspartate/glutamate leucyltransferase	6	6	1	1	10673				836	839	838	PAAE_24910	PAAL_15050	PAFI_14710	PASA_34230	PASE_08880	PAST_09970
ilvI		Acetolactate synthase isozyme 3 large subunit	6	6	1	1	10672				1754	1754	1754	PAAE_24920	PAAL_15040	PAFI_14720	PASA_34240	PASE_08870	PAST_09960
ilvH		Acetolactate synthase isozyme 3 small subunit	6	6	1	1	10671				560	560	560	PAAE_24930	PAAL_15030	PAFI_14730	PASA_34250	PASE_08860	PAST_09950
group_1533		Peptidase family M48	6	6	1	1	10664				569	767	731	PAAE_24960	PAAL_15010	PAFI_14760	PASA_34270	PASE_08840	PAST_09920
group_1534		hypothetical protein	6	6	1	1	10660				245	248	246	PAAE_24980	PAAL_15000	PAFI_14770	PASA_34280	PASE_08830	PAST_09910
ydjA		Putative NAD(P)H nitroreductase YdjA	6	6	1	1	10656				569	584	573	PAAE_24990	PAAL_14980	PAFI_14790	PASA_34300	PASE_08810	PAST_09890
epi		Ethylmalonyl-CoA/methylmalonyl-CoA epimerase	6	6	1	1	10653				404	404	404	PAAE_25020	PAAL_14950	PAFI_14820	PASA_34330	PASE_08780	PAST_09860
aspS		Aspartate--tRNA(Asp/Asn) ligase	6	6	1	1	1668				1775	1775	1775	PAAE_25040	PAAL_30430	PAFI_14870	PASA_34360	PASE_08740	PAST_09840
acm		Glycosyl hydrolases family 25	6	6	1	1	1665				782	812	794	PAAE_25060	PAAL_30450	PAFI_14890	PASA_34380	PASE_08720	PAST_09820
cobT		Aerobic cobaltochelatase subunit CobT	6	6	1	1	6819				1868	1877	1870	PAAE_25080	PAAL_30550	PAFI_14950	PASA_05760	PASE_08080	PAST_09750
group_1540		putative FAD-linked oxidoreductase	6	6	1	1	13615				1397	1409	1403	PAAE_25140	PAAL_24040	PAFI_17800	PASA_33510	PASE_07520	PAST_09220
rimJ		[Ribosomal protein S5]-alanine N-acetyltransferase	6	6	1	1	179				581	584	581	PAAE_25150	PAAL_21760	PAFI_17810	PASA_33520	PASE_07510	PAST_09210
group_1542		putative zinc protease	6	6	1	1	178				1274	1274	1274	PAAE_25160	PAAL_21750	PAFI_17820	PASA_33530	PASE_07500	PAST_09200
thrC		Threonine synthase	6	6	1	1	177				1373	1382	1378	PAAE_25170	PAAL_21740	PAFI_17830	PASA_33540	PASE_07490	PAST_09190
group_1544		SURF1 family protein	6	6	1	1	176				671	671	671	PAAE_25180	PAAL_21730	PAFI_17840	PASA_33550	PASE_07480	PAST_09180
ctaE		Cytochrome c oxidase subunit 3	6	6	1	1	175				800	830	814	PAAE_25190	PAAL_21720	PAFI_17850	PASA_33560	PASE_07470	PAST_09160
ctaG		Cytochrome c oxidase assembly protein CtaG	6	6	1	1	174				563	575	566	PAAE_25200	PAAL_21710	PAFI_17860	PASA_33570	PASE_07460	PAST_09150
group_1547		hypothetical protein	6	6	1	1	173				209	221	216	PAAE_25210	PAAL_21700	PAFI_17870	PASA_33580	PASE_07450	PAST_09140
ctaB		Protoheme IX farnesyltransferase	6	6	1	1	172				917	917	917	PAAE_25220	PAAL_21690	PAFI_17880	PASA_33590	PASE_07440	PAST_09130
ctaC		Cytochrome c oxidase subunit 2	6	6	1	1	171				845	920	895	PAAE_25230	PAAL_21680	PAFI_17890	PASA_33600	PASE_07430	PAST_09120
tldD		Metalloprotease TldD	6	6	1	1	170				1421	1427	1422	PAAE_25240	PAAL_21670	PAFI_17900	PASA_33610	PASE_07420	PAST_09110
group_1551		JCVI: DNA-processing protein DprA	6	6	1	1	169				1109	1199	1156	PAAE_25250	PAAL_21660	PAFI_17910	PASA_33620	PASE_07410	PAST_09100
topA		DNA topoisomerase 1	6	6	1	1	168				2669	2735	2709	PAAE_25260	PAAL_21650	PAFI_17920	PASA_33640	PASE_07400	PAST_09090
scoB		putative succinyl-CoA:3-ketoacid coenzyme A transferase subunit B	6	6	1	1	164				626	641	633	PAAE_25280	PAAL_21620	PAFI_17950	PASA_14000	PASE_07370	PAST_09070
group_1555		hypothetical protein	6	6	1	1	163				572	602	582	PAAE_25290	PAAL_21610	PAFI_17960	PASA_13990	PASE_07360	PAST_09060
ftsH		ATP-dependent zinc metalloprotease FtsH	6	6	1	1	7087				1889	1892	1891	PAAE_25330	PAAL_21520	PAFI_18050	PASA_13860	PASE_07260	PAST_08960
pal		JCVI: peptidoglycan-associated lipoprotein Pal	6	6	1	1	7082				527	611	546	PAAE_25360	PAAL_21550	PAFI_18020	PASA_13890	PASE_07290	PAST_08990
tolB		Tol-Pal system protein TolB	6	6	1	1	7081				1316	1343	1322	PAAE_25370	PAAL_21560	PAFI_18010	PASA_13900	PASE_07300	PAST_09000
exbD		Biopolymer transport protein ExbD	6	6	1	1	552				449	455	452	PAAE_25390	PAAL_21580	PAFI_17990	PASA_13920	PASE_07320	PAST_09020
tolQ		Tol-Pal system protein TolQ	6	6	1	1	553				692	695	693	PAAE_25400	PAAL_21590	PAFI_17980	PASA_13930	PASE_07330	PAST_09030
ybgC		Acyl-CoA thioesterase YbgC	6	6	1	1	555				395	413	402	PAAE_25410	PAAL_21600	PAFI_17970	PASA_13950	PASE_07350	PAST_09050
ruvB		Holliday junction ATP-dependent DNA helicase RuvB	6	6	1	1	7091				1031	1037	1032	PAAE_25420	PAAL_21500	PAFI_21350	PASA_13820	PASE_07230	PAST_26560
ruvA		Holliday junction ATP-dependent DNA helicase RuvA	6	6	1	1	7093				695	716	705	PAAE_25440	PAAL_21480	PAFI_21370	PASA_13810	PASE_07220	PAST_26580
ruvC		NCBI Protein Cluster (PRK): crossover junction endodeoxyribonuclease RuvC	6	6	1	1	7094				497	524	515	PAAE_25450	PAAL_21470	PAFI_21380	PASA_13800	PASE_07210	PAST_26590
dnaE1		DNA polymerase III subunit alpha	6	6	1	1	7111				3359	3485	3456	PAAE_25460	PAAL_21450	PAFI_19970	PASA_13730	PASE_07140	PAST_26660
hipO_2		Hippurate hydrolase	6	6	1	1	6934				1163	1166	1165	PAAE_25530	PAAL_21440	PAFI_29870	PASA_10750	PASE_07080	PAST_26720
deoC		JCVI: deoxyribose-phosphate aldolase	6	6	1	1	6960				938	1022	958	PAAE_25590	PAAL_03710	PAFI_29790	PASA_34980	PASE_36240	PAST_26790
group_1568		hypothetical protein	6	6	1	1	6961				569	695	655	PAAE_25600	PAAL_03720	PAFI_29780	PASA_10680	PASE_07020	PAST_26800
uvrD		DNA helicase II	6	6	1	1	6970				2357	2426	2388	PAAE_25640	PAAL_03780	PAFI_29750	PASA_26780	PASE_06950	PAST_26890
fusA		Elongation factor G	6	6	1	1	6832				2123	2123	2123	PAAE_25660	PAAL_00130	PAFI_30530	PASA_31450	PASE_06350	PAST_30530
rpsG		30S ribosomal protein S7	6	6	1	1	6831				470	470	470	PAAE_25670	PAAL_00140	PAFI_30520	PASA_31460	PASE_06340	PAST_30540
rpoC		DNA-directed RNA polymerase subunit beta'	6	6	1	1	11315				4226	4256	4237	PAAE_25720	PAAL_00180	PAFI_30470	PASA_31510	PASE_06300	PAST_30570
rpoB		DNA-directed RNA polymerase subunit beta	6	6	1	1	11316				4145	4145	4145	PAAE_25730	PAAL_00190	PAFI_30460	PASA_31520	PASE_06290	PAST_30580
rplL		50S ribosomal protein L7/L12	6	6	1	1	11317				371	374	372	PAAE_25740	PAAL_00200	PAFI_30450	PASA_31530	PASE_06280	PAST_30590
rplJ		50S ribosomal protein L10	6	6	1	1	11318				515	515	515	PAAE_25750	PAAL_00210	PAFI_30440	PASA_31540	PASE_06270	PAST_30600
rplA		50S ribosomal protein L1	6	6	1	1	11319				698	701	698	PAAE_25760	PAAL_00220	PAFI_30430	PASA_31550	PASE_06260	PAST_30610
rplK		50S ribosomal protein L11	6	6	1	1	11320				452	452	452	PAAE_25770	PAAL_00230	PAFI_30420	PASA_31560	PASE_06250	PAST_30620
nusG		Transcription termination/antitermination protein NusG	6	6	1	1	11321				536	539	536	PAAE_25780	PAAL_00240	PAFI_30410	PASA_31570	PASE_06240	PAST_30630
group_1579		JCVI: preprotein translocase subunit SecE	6	6	1	1	11339				194	269	207	PAAE_25790	PAAL_00250	PAFI_30400	PASA_31580	PASE_06230	PAST_30640
gltX1		Glutamate--tRNA ligase 1	6	6	1	1	13088				1322	1325	1323	PAAE_26330	PAAL_30190	PAFI_29030	PASA_38750	PASE_02650	PAST_29230
group_1581		Zincin-like metallopeptidase	6	6	1	1	13089				407	407	407	PAAE_26340	PAAL_30180	PAFI_29020	PASA_38740	PASE_02660	PAST_29240
pfkB		ATP-dependent 6-phosphofructokinase isozyme 2	6	6	1	1	13319				950	968	955	PAAE_26350	PAAL_30170	PAFI_29010	PASA_38730	PASE_02670	PAST_29250
efp		Elongation factor P	6	6	1	1	13326				563	563	563	PAAE_26370	PAAL_30140	PAFI_28990	PASA_31700	PASE_05470	PAST_29270
dinB		DNA polymerase IV	6	6	1	1	13329				1079	1145	1110	PAAE_26400	PAAL_11790	PAFI_28970	PASA_16380	PASE_05460	PAST_29280
group_1585		JCVI: folate-binding protein YgfZ (Provisional)	6	6	1	1	13330				719	719	719	PAAE_26410	PAAL_27520	PAFI_18920	PASA_16370	PASE_05450	PAST_29290
msbA		Lipid A export ATP-binding/permease protein MsbA	6	6	1	1	13331				1742	1937	1795	PAAE_26420	PAAL_27530	PAFI_18930	PASA_16360	PASE_05440	PAST_29300
rsmD		Ribosomal RNA small subunit methyltransferase D	6	6	1	1	13333				566	575	569	PAAE_26440	PAAL_27540	PAFI_18960	PASA_14690	PASE_05420	PAST_29320
group_1588		Redoxin	6	6	1	1	12965				482	485	484	PAAE_26460	PAAL_27550	PAFI_18980	PASA_14670	PASE_05400	PAST_29340
group_1589		Peptidogalycan biosysnthesis/recognition	6	6	1	1	12889				1130	1136	1132	PAAE_26470	PAAL_27560	PAFI_18990	PASA_14640	PASE_05390	PAST_29350
group_1590		JCVI: Rid family detoxifying hydrolase	6	6	1	1	12895				455	455	455	PAAE_26490	PAAL_27580	PAFI_19020	PASA_16770	PASE_05370	PAST_29370
smc		JCVI: chromosome segregation protein SMC	6	6	1	1	12898				3446	3452	3451	PAAE_26500	PAAL_27590	PAFI_19040	PASA_16750	PASE_05360	PAST_29380
mog		Molybdopterin adenylyltransferase	6	6	1	1	12901				533	638	555	PAAE_26560	PAAL_27610	PAFI_19070	PASA_16720	PASE_05350	PAST_29430
argG		Argininosuccinate synthase	6	6	1	1	12902				1223	1229	1226	PAAE_26570	PAAL_27620	PAFI_28810	PASA_16710	PASE_05340	PAST_29450
ilvA		L-threonine dehydratase biosynthetic IlvA	6	6	1	1	12907				1241	1247	1246	PAAE_26590	PAAL_27640	PAFI_28790	PASA_16690	PASE_05330	PAST_29460
hslO		33 kDa chaperonin	6	6	1	1	12915				1025	1046	1034	PAAE_26630	PAAL_27680	PAFI_28750	PASA_16660	PASE_05300	PAST_29480
group_1596		NCBI Protein Cluster (PRK): CoA pyrophosphatase	6	6	1	1	12916				587	593	590	PAAE_26640	PAAL_27690	PAFI_28740	PASA_16650	PASE_05290	PAST_29490
group_1597		Putative multidrug export ATP-binding/permease protein	6	6	1	1	12918				1844	1844	1844	PAAE_26660	PAAL_27710	PAFI_28720	PASA_16630	PASE_05270	PAST_29510
rlmD		23S rRNA (uracil(1939)-C(5))-methyltransferase RlmD	6	6	1	1	12919				1220	1244	1226	PAAE_26670	PAAL_27720	PAFI_28710	PASA_16620	PASE_05260	PAST_29520
group_1599		NCBI Protein Cluster (PRK): L,D-transpeptidase	6	6	1	1	10514				605	653	641	PAAE_26700	PAAL_12570	PAFI_28680	PASA_16590	PASE_05230	PAST_29550
hemH		Ferrochelatase	6	6	1	1	10543				1019	1040	1030	PAAE_26720	PAAL_12550	PAFI_28610	PASA_16580	PASE_05220	PAST_29570
group_1601		JCVI: malonyl-ACP O-methyltransferase BioC	6	6	1	1	10542				716	839	785	PAAE_26730	PAAL_12540	PAFI_28600	PASA_16570	PASE_05210	PAST_29580
group_1602		MarR family protein	6	6	1	1	10535				473	539	494	PAAE_26770	PAAL_12500	PAFI_28570	PASA_16530	PASE_05170	PAST_29620
ubiG		Ubiquinone biosynthesis O-methyltransferase	6	6	1	1	10534				728	746	734	PAAE_26780	PAAL_12490	PAFI_28560	PASA_16520	PASE_05160	PAST_29630
pip		Proline iminopeptidase	6	6	1	1	10533				917	995	960	PAAE_26790	PAAL_12480	PAFI_28550	PASA_16510	PASE_05150	PAST_29640
group_1605		NCBI Protein Cluster (PRK): ribosome maturation factor RimP	6	6	1	1	10530				617	674	637	PAAE_26810	PAAL_12470	PAFI_28530	PASA_16500	PASE_05130	PAST_29660
nusA		Transcription termination/antitermination protein NusA	6	6	1	1	10529				1628	1703	1668	PAAE_26820	PAAL_12460	PAFI_28520	PASA_16490	PASE_05120	PAST_29670
group_1607		NCBI Protein Cluster (PRK): RNA-binding protein	6	6	1	1	10528				620	620	620	PAAE_26830	PAAL_12450	PAFI_28510	PASA_16480	PASE_05110	PAST_29680
infB		Translation initiation factor IF-2	6	6	1	1	10527				2549	2594	2567	PAAE_26840	PAAL_12440	PAFI_28500	PASA_16470	PASE_05100	PAST_29690
fmt		Methionyl-tRNA formyltransferase	6	6	1	1	8187				893	893	893	PAAE_26850	PAAL_12390	PAFI_28440	PASA_37940	PASE_05040	PAST_06790
def1		Peptide deformylase 1	6	6	1	1	8186				500	503	502	PAAE_26860	PAAL_12380	PAFI_28430	PASA_37950	PASE_05030	PAST_06780
def_1		Peptide deformylase	6	6	1	1	8183				521	551	526	PAAE_26880	PAAL_12360	PAFI_28410	PASA_37960	PASE_05020	PAST_06760
patB		Cystathionine beta-lyase PatB	6	6	1	1	8181				1184	1202	1187	PAAE_26890	PAAL_12350	PAFI_28400	PASA_37970	PASE_05010	PAST_06750
accA		Acetyl-coenzyme A carboxylase carboxyl transferase subunit alpha	6	6	1	1	8180				959	962	960	PAAE_26900	PAAL_12330	PAFI_28370	PASA_37990	PASE_05000	PAST_06740
group_1614		hypothetical protein	6	6	1	1	8176				923	941	932	PAAE_26930	PAAL_12300	PAFI_28330	PASA_38030	PASE_04980	PAST_06700
ftsE		Cell division ATP-binding protein FtsE	6	6	1	1	8174				665	674	668	PAAE_26940	PAAL_12290	PAFI_28320	PASA_38040	PASE_04970	PAST_06690
lysA		Diaminopimelate decarboxylase	6	6	1	1	8167				1265	1265	1265	PAAE_26970	PAAL_12260	PAFI_28290	PASA_38070	PASE_04940	PAST_06660
argH		Argininosuccinate lyase	6	6	1	1	8160				1400	1421	1407	PAAE_26990	PAAL_12240	PAFI_28270	PASA_38090	PASE_04920	PAST_06640
tlpA		NCBI Protein Cluster (PRK): thiol-disulfide oxidoreductase ResA	6	6	1	1	8159				545	548	547	PAAE_27000	PAAL_12230	PAFI_28260	PASA_38100	PASE_04910	PAST_06630
pdeF		Cyclic di-GMP phosphodiesterase PdeF	6	6	1	1	8157				800	890	825	PAAE_27010	PAAL_12210	PAFI_28240	PASA_38120	PASE_04890	PAST_06610
ispB		Octaprenyl diphosphate synthase	6	6	1	1	8151				1001	1151	1026	PAAE_27070	PAAL_12150	PAFI_28180	PASA_38180	PASE_04850	PAST_06550
nrgA		Ammonium transporter	6	6	1	1	8150				1316	1343	1330	PAAE_27080	PAAL_12140	PAFI_28170	PASA_38190	PASE_04840	PAST_06540
group_1622		JCVI: PBP1A family penicillin-binding protein	6	6	1	1	8149				2279	2306	2290	PAAE_27090	PAAL_12130	PAFI_28160	PASA_38200	PASE_04830	PAST_06530
prsD		Type I secretion system ATP-binding protein PrsD	6	6	1	1	8063				1751	1757	1752	PAAE_27110	PAAL_12100	PAFI_28150	PASA_16410	PASE_04800	PAST_06500
prsE		Type I secretion system membrane fusion protein PrsE	6	6	1	1	8061				1181	1652	1459	PAAE_27120	PAAL_12090	PAFI_28140	PASA_16400	PASE_04790	PAST_06490
rnr		Ribonuclease R	6	6	1	1	1434				2243	2261	2251	PAAE_27140	PAAL_12080	PAFI_28120	PASA_28480	PASE_04770	PAST_06470
dapE		Succinyl-diaminopimelate desuccinylase	6	6	1	1	1436				1136	1136	1136	PAAE_27160	PAAL_12060	PAFI_28100	PASA_28500	PASE_04750	PAST_06450
mcd		(2S)-methylsuccinyl-CoA dehydrogenase	6	6	1	1	1592				1607	1607	1607	PAAE_27180	PAAL_12040	PAFI_28080	PASA_11830	PASE_04740	PAST_06430
group_1628		JCVI: DNA repair protein RecO	6	6	1	1	1430				182	758	646	PAAE_27200	PAAL_12020	PAFI_28060	PASA_11810	PASE_04720	PAST_06410
rarD		Protein RarD	6	6	1	1	1428				926	941	935	PAAE_27210	PAAL_12000	PAFI_28040	PASA_11790	PASE_04690	PAST_06390
group_1630		hypothetical protein	6	6	1	1	1426				332	335	334	PAAE_27220	PAAL_11990	PAFI_28030	PASA_11780	PASE_04680	PAST_06380
era		GTPase Era	6	6	1	1	1425				914	920	916	PAAE_27230	PAAL_11980	PAFI_28020	PASA_11770	PASE_04670	PAST_06370
rnc		Ribonuclease 3	6	6	1	1	1424				659	689	679	PAAE_27240	PAAL_11970	PAFI_28010	PASA_11760	PASE_04660	PAST_06360
lepB		Signal peptidase I	6	6	1	1	1423				788	806	794	PAAE_27250	PAAL_11960	PAFI_28000	PASA_11750	PASE_04650	PAST_06350
acpS		Holo-[acyl-carrier-protein] synthase	6	6	1	1	12980				413	464	432	PAAE_27260	PAAL_11950	PAFI_27990	PASA_11740	PASE_04640	PAST_06340
pdxJ		Pyridoxine 5'-phosphate synthase	6	6	1	1	12981				734	734	734	PAAE_27270	PAAL_11930	PAFI_27970	PASA_11720	PASE_04630	PAST_06320
group_1636		Electron transfer flavoprotein-ubiquinone oxidoreductase	6	6	1	1	12986				1655	1817	1682	PAAE_27300	PAAL_11900	PAFI_27940	PASA_11690	PASE_04600	PAST_06290
greA		Transcription elongation factor GreA	6	6	1	1	12991				470	470	470	PAAE_27310	PAAL_11890	PAFI_27930	PASA_11680	PASE_04590	PAST_06280
ygaZ		Inner membrane protein YgaZ	6	6	1	1	12996				785	824	799	PAAE_27330	PAAL_11860	PAFI_27890	PASA_11650	PASE_04560	PAST_06240
group_1639		Branched-chain amino acid transport protein (AzlD)	6	6	1	1	12997				323	335	330	PAAE_27340	PAAL_11850	PAFI_27880	PASA_11640	PASE_04550	PAST_06230
group_1640		hypothetical protein	6	6	1	1	13000				623	632	625	PAAE_27350	PAAL_11840	PAFI_27870	PASA_11630	PASE_04540	PAST_06220
group_1641		Metallo-beta-lactamase superfamily protein	6	6	1	1	13002				1019	1022	1021	PAAE_27370	PAAL_11820	PAFI_27850	PASA_11610	PASE_04520	PAST_06200
dmdC_2		3-methylmercaptopropionyl-CoA dehydrogenase	6	6	1	1	13003				1697	1697	1697	PAAE_27380	PAAL_11810	PAFI_27840	PASA_11600	PASE_04510	PAST_06190
gdhA		Glutamate dehydrogenase	6	6	1	1	13009				1427	1427	1427	PAAE_27400	PAAL_31370	PAFI_27820	PASA_11590	PASE_04490	PAST_06170
group_1644		hypothetical protein	6	6	1	1	2800				335	386	343	PAAE_27440	PAAL_31320	PAFI_27780	PASA_11550	PASE_04450	PAST_06130
ycjX		putative protein YcjX	6	6	1	1	2802				1367	1370	1369	PAAE_27470	PAAL_31300	PAFI_18090	PASA_26110	PASE_04430	PAST_06100
group_1646		JCVI: family protein	6	6	1	1	2817				1001	1097	1068	PAAE_27480	PAAL_31290	PAFI_18100	PASA_26120	PASE_04420	PAST_06090
group_1647		MORN repeat protein	6	6	1	1	2825				1430	1505	1474	PAAE_27500	PAAL_15430	PAFI_26990	PASA_07710	PASE_04400	PAST_06070
nadE		Glutamine-dependent NAD( ) synthetase	6	6	1	1	2836				1658	1661	1658	PAAE_27510	PAAL_15420	PAFI_26980	PASA_07700	PASE_04390	PAST_06060
group_1649		JCVI: H Antiporter protein (Provisional)	6	6	1	1	2838				1556	1661	1625	PAAE_27520	PAAL_15380	PAFI_26920	PASA_02660	PASE_04350	PAST_06000
group_1650		NCBI Protein Cluster (PRK): L,D-transpeptidase	6	6	1	1	5052				785	923	840	PAAE_27530	PAAL_15370	PAFI_26910	PASA_02650	PASE_04340	PAST_05980
group_1651		Transglycosylase SLT domain protein	6	6	1	1	5057				923	962	942	PAAE_27550	PAAL_15350	PAFI_26890	PASA_02630	PASE_04320	PAST_05960
priA		Primosomal protein N'	6	6	1	1	5063				2198	2207	2204	PAAE_27560	PAAL_13710	PAFI_26870	PASA_02610	PASE_04310	PAST_05950
tal		Transaldolase	6	6	1	1	5062				653	653	653	PAAE_27570	PAAL_13700	PAFI_26860	PASA_02600	PASE_04300	PAST_05940
group_1654		hypothetical protein	6	6	1	1	5061				683	704	689	PAAE_27580	PAAL_13690	PAFI_26850	PASA_02590	PASE_04290	PAST_05930
xerC		Tyrosine recombinase XerC	6	6	1	1	5060				932	935	934	PAAE_27590	PAAL_13680	PAFI_26840	PASA_02580	PASE_04280	PAST_05920
prmA		NCBI Protein Cluster (PRK): 50S ribosomal protein L11 methyltransferase	6	6	1	1	9599				869	878	873	PAAE_27610	PAAL_13660	PAFI_26820	PASA_02760	PASE_04250	PAST_05900
group_1657		hypothetical protein	6	6	1	1	3545				194	197	194	PAAE_27620	PAAL_13640	PAFI_26800	PASA_02480	PASE_04240	PAST_28280
rsmE		Ribosomal RNA small subunit methyltransferase E	6	6	1	1	3544				668	725	703	PAAE_27630	PAAL_13630	PAFI_26790	PASA_02490	PASE_04230	PAST_28290
ubiA		4-hydroxybenzoate octaprenyltransferase	6	6	1	1	3543				938	974	944	PAAE_27640	PAAL_13620	PAFI_26780	PASA_02500	PASE_04220	PAST_28300
group_1660		hypothetical protein	6	6	1	1	3541				329	329	329	PAAE_27660	PAAL_13600	PAFI_26760	PASA_02520	PASE_04200	PAST_28320
tyrB		Aromatic-amino-acid aminotransferase	6	6	1	1	11342				1181	1181	1181	PAAE_27670	PAAL_00270	PAFI_26730	PASA_02530	PASE_04190	PAST_28330
sseA		3-mercaptopyruvate sulfurtransferase	6	6	1	1	11343				851	866	855	PAAE_27680	PAAL_00280	PAFI_26720	PASA_02540	PASE_04180	PAST_28340
smpB		SsrA-binding protein	6	6	1	1	11344				473	476	473	PAAE_27690	PAAL_00290	PAFI_26710	PASA_02550	PASE_04170	PAST_28350
davD_1		Glutarate-semialdehyde dehydrogenase	6	6	1	1	11347				1472	1634	1499	PAAE_27710	PAAL_00310	PAFI_26670	PASA_08070	PASE_04150	PAST_28370
group_1665		NCBI Protein Cluster (PRK): hypothetical protein (Provisional)	6	6	1	1	11348				254	263	255	PAAE_27720	PAAL_00320	PAFI_26660	PASA_08080	PASE_04140	PAST_28380
group_1666		Transcriptional cell cycle regulator TrcR	6	6	1	1	11350				749	761	755	PAAE_27730	PAAL_00330	PAFI_26640	PASA_08090	PASE_04130	PAST_28390
ppsC_2		Phthiocerol synthesis polyketide synthase type I PpsC	6	6	1	1	11289				986	989	988	PAAE_27750	PAAL_00370	PAFI_26620	PASA_00130	PASE_04110	PAST_28410
group_1668		JCVI: COQ9 family protein	6	6	1	1	11287				653	659	656	PAAE_27760	PAAL_00380	PAFI_26610	PASA_00120	PASE_04100	PAST_28420
tsaD		tRNA N6-adenosine threonylcarbamoyltransferase	6	6	1	1	5708				1067	1085	1070	PAAE_27940	PAAL_00810	PAFI_15260	PASA_33020	PASE_05840	PAST_31060
gpsA		Glycerol-3-phosphate dehydrogenase [NAD(P) ]	6	6	1	1	5704				938	947	941	PAAE_27950	PAAL_00820	PAFI_15270	PASA_33030	PASE_05830	PAST_31070
group_1671		EVE domain protein	6	6	1	1	3899				413	419	414	PAAE_27970	PAAL_00840	PAFI_15290	PASA_33050	PASE_05810	PAST_31090
metG		Methionine--tRNA ligase	6	6	1	1	5695				1718	1721	1718	PAAE_27990	PAAL_27470	PAFI_29990	PASA_14510	PASE_05910	PAST_30990
group_1673		L,D-transpeptidase catalytic domain	6	6	1	1	5797				1247	1496	1328	PAAE_28120	PAAL_00570	PAFI_26430	PASA_33710	PASE_03900	PAST_28600
yscN		putative ATP synthase YscN	6	6	1	1	5799				1313	1382	1341	PAAE_28150	PAAL_00620	PAFI_26400	PASA_33730	PASE_03890	PAST_28630
flgC		Flagellar basal-body rod protein FlgC	6	6	1	1	5802				392	392	392	PAAE_28170	PAAL_00640	PAFI_26380	PASA_33750	PASE_03870	PAST_28650
group_1676		NCBI Protein Cluster (PRK): flagellar hook-basal body complex protein FliE	6	6	1	1	5803				278	290	286	PAAE_28180	PAAL_00650	PAFI_26370	PASA_33760	PASE_03860	PAST_28660
group_1677		JCVI: flagellar biosynthesis protein FliQ	6	6	1	1	5804				266	269	266	PAAE_28190	PAAL_00660	PAFI_26360	PASA_33770	PASE_03850	PAST_28670
flgG_1		Flagellar basal-body rod protein FlgG	6	6	1	1	5805				716	716	716	PAAE_28200	PAAL_00670	PAFI_26350	PASA_33780	PASE_03840	PAST_28680
flgG_2		Flagellar basal-body rod protein FlgG	6	6	1	1	5806				785	785	785	PAAE_28210	PAAL_00680	PAFI_26340	PASA_33790	PASE_03830	PAST_28690
group_1680		NCBI Protein Cluster (PRK): flagellar basal body L-ring protein FlgH	6	6	1	1	5808				725	731	726	PAAE_28230	PAAL_00700	PAFI_26320	PASA_33810	PASE_03810	PAST_28710
motB		Motility protein B	6	6	1	1	8112				761	773	765	PAAE_28300	PAAL_15860	PAFI_26210	PASA_38250	PASE_03680	PAST_28860
ald_2		3-succinoylsemialdehyde-pyridine dehydrogenase	6	6	1	1	8111				1451	1454	1451	PAAE_28400	PAAL_15850	PAFI_26200	PASA_38360	PASE_03580	PAST_28970
group_1683		Peroxiredoxin	6	6	1	1	8100				656	656	656	PAAE_28410	PAAL_15840	PAFI_26190	PASA_38370	PASE_03570	PAST_28980
pnp		Polyribonucleotide nucleotidyltransferase	6	6	1	1	6134				2138	2204	2152	PAAE_28440	PAAL_15800	PAFI_26140	PASA_38410	PASE_03530	PAST_29030
rpsO		30S ribosomal protein S15	6	6	1	1	6137				269	269	269	PAAE_28460	PAAL_15720	PAFI_26090	PASA_38420	PASE_03520	PAST_29040
group_1686		JCVI: N-formylglutamate deformylase	6	6	1	1	6185				851	911	868	PAAE_28500	PAAL_15760	PAFI_26040	PASA_38460	PASE_03470	PAST_29090
pyrF		Orotidine 5'-phosphate decarboxylase	6	6	1	1	6183				680	707	693	PAAE_28520	PAAL_15710	PAFI_25990	PASA_33310	PASE_03460	PAST_29120
clpB		Chaperone protein ClpB	6	6	1	1	6182				2630	2639	2637	PAAE_28530	PAAL_15700	PAFI_25980	PASA_33320	PASE_03450	PAST_29130
group_1689		JCVI: enoyl-[acyl-carrier-protein] reductase FabK	6	6	1	1	6181				962	968	966	PAAE_28560	PAAL_15690	PAFI_25940	PASA_33350	PASE_03440	PAST_29150
msrAB		Peptide methionine sulfoxide reductase MsrA/MsrB	6	6	1	1	6180				440	449	441	PAAE_28570	PAAL_15680	PAFI_25930	PASA_33370	PASE_03430	PAST_29160
msrA3		Peptide methionine sulfoxide reductase MsrA 3	6	6	1	1	6178				503	509	506	PAAE_28580	PAAL_15670	PAFI_25920	PASA_33380	PASE_03420	PAST_29170
group_1692		hypothetical protein	6	6	1	1	7422				329	341	333	PAAE_28630	PAAL_15620	PAFI_18540	PASA_33470	PASE_03350	PAST_04310
group_1693		Tn3 family transposase TnXax1	6	6	1	1	7426				1256	1265	1261	PAAE_28640	PAAL_15610	PAFI_18550	PASA_33480	PASE_03340	PAST_04300
group_1694		JCVI: putative carboxyl-terminal-processing protease, deltaproteobacterial (Provisional)	6	6	1	1	8971				1415	1442	1425	PAAE_28670	PAAL_15590	PAFI_18580	PASA_13680	PASE_03310	PAST_04280
group_1695		hypothetical protein	6	6	1	1	8972				1175	1262	1194	PAAE_28680	PAAL_15580	PAFI_18590	PASA_13670	PASE_03300	PAST_04270
gpmI		2,3-bisphosphoglycerate-independent phosphoglycerate mutase	6	6	1	1	8973				1514	1517	1516	PAAE_28690	PAAL_15570	PAFI_18600	PASA_13660	PASE_03290	PAST_04260
rlmH		Ribosomal RNA large subunit methyltransferase H	6	6	1	1	8975				467	467	467	PAAE_28700	PAAL_15560	PAFI_18610	PASA_13650	PASE_03280	PAST_04230
rsfS		Ribosomal silencing factor RsfS	6	6	1	1	8977				269	365	300	PAAE_28710	PAAL_15550	PAFI_18620	PASA_13640	PASE_03270	PAST_04220
leuC		3-isopropylmalate dehydratase large subunit	6	6	1	1	8980				1415	1433	1427	PAAE_28720	PAAL_15530	PAFI_18640	PASA_13620	PASE_03250	PAST_04200
leuD1		3-isopropylmalate dehydratase small subunit 1	6	6	1	1	8987				605	605	605	PAAE_28740	PAAL_15510	PAFI_18660	PASA_13610	PASE_03230	PAST_04180
flhA_2		Flagellar biosynthesis protein FlhA	6	6	1	1	11020				2093	2099	2096	PAAE_28830	PAAL_14870	PAFI_18710	PASA_13570	PASE_03140	PAST_04130
motA		Motility protein A	6	6	1	1	11025				866	866	866	PAAE_28850	PAAL_14850	PAFI_18730	PASA_13550	PASE_03120	PAST_04110
group_1703		JCVI: flagellar motor switch protein FliN	6	6	1	1	11033				257	257	257	PAAE_28910	PAAL_14790	PAFI_18790	PASA_13490	PASE_03060	PAST_04050
fliP		Flagellar biosynthetic protein FliP	6	6	1	1	11040				695	746	714	PAAE_28920	PAAL_14780	PAFI_18800	PASA_13480	PASE_03050	PAST_04040
group_1705		Carboxynorspermidine synthase	6	6	1	1	10558				1226	1229	1226	PAAE_29080	PAAL_10070	PAFI_32740	PASA_03080	PASE_24860	PAST_32800
nspC		Carboxynorspermidine/carboxyspermidine decarboxylase	6	6	1	1	10557				1100	1100	1100	PAAE_29090	PAAL_10060	PAFI_32730	PASA_03070	PASE_24870	PAST_32810
clsA		Cardiolipin synthase A	6	6	1	1	7178				1427	1427	1427	PAAE_29130	PAAL_10020	PAFI_32700	PASA_03000	PASE_24930	PAST_32860
accD		Acetyl-coenzyme A carboxylase carboxyl transferase subunit beta	6	6	1	1	7179				911	965	948	PAAE_29140	PAAL_10010	PAFI_32690	PASA_02990	PASE_24940	PAST_32870
folC		Dihydrofolate synthase/folylpolyglutamate synthase	6	6	1	1	7182				1268	1271	1270	PAAE_29150	PAAL_10000	PAFI_32680	PASA_02980	PASE_24950	PAST_32880
lcfB_3		Long-chain-fatty-acid--CoA ligase	6	6	1	1	7196				1883	1913	1889	PAAE_29170	PAAL_09940	PAFI_32620	PASA_02920	PASE_25010	PAST_33370
msbA_1		Putative multidrug export ATP-binding/permease protein	6	6	1	1	7188				1799	1832	1815	PAAE_29200	PAAL_09970	PAFI_32650	PASA_02950	PASE_24980	PAST_32920
zapE		Cell division protein ZapE	6	6	1	1	7186				1094	1211	1132	PAAE_29220	PAAL_09990	PAFI_32670	PASA_02960	PASE_24960	PAST_32900
uvrC		UvrABC system protein C	6	6	1	1	4511				1847	1862	1851	PAAE_29270	PAAL_17540	PAFI_21220	PASA_06710	PASE_24740	PAST_32220
sppA		JCVI: signal peptide peptidase SppA	6	6	1	1	4516				731	839	785	PAAE_29310	PAAL_17510	PAFI_21250	PASA_06670	PASE_24760	PAST_32190
gntR_2		HTH-type transcriptional regulator GntR	6	6	1	1	4555				965	1067	1009	PAAE_29320	PAAL_17500	PAFI_21260	PASA_39120	PASE_24770	PAST_32180
msrP		Protein-methionine-sulfoxide reductase catalytic subunit MsrP	6	6	1	1	10572				896	908	898	PAAE_30180	PAAL_06640	PAFI_22540	PASA_40210	PASE_00130	PAST_01480
recQ		ATP-dependent DNA helicase RecQ	6	6	1	1	10576				2033	2063	2043	PAAE_30190	PAAL_06650	PAFI_22570	PASA_40240	PASE_00150	PAST_01460
group_1718		YGGT family protein	6	6	1	1	10577				293	293	293	PAAE_30200	PAAL_06660	PAFI_22580	PASA_40250	PASE_00160	PAST_01450
group_1719		Thioesterase-like superfamily protein	6	6	1	1	10578				560	560	560	PAAE_30210	PAAL_06670	PAFI_22590	PASA_40260	PASE_00170	PAST_01440
group_1720		Vacuole effluxer Atg22 like protein	6	6	1	1	10579				1370	1397	1375	PAAE_30220	PAAL_06680	PAFI_22600	PASA_40270	PASE_00180	PAST_01430
mepA		Penicillin-insensitive murein endopeptidase	6	6	1	1	10581				860	866	863	PAAE_30230	PAAL_06690	PAFI_22610	PASA_40280	PASE_00190	PAST_01420
yhhQ		Queuosine precursor transporter	6	6	1	1	10584				602	683	615	PAAE_30250	PAAL_06710	PAFI_22630	PASA_40300	PASE_00210	PAST_01400
bktB		Beta-ketothiolase BktB	6	6	1	1	10589				1175	1181	1180	PAAE_30270	PAAL_06730	PAFI_22650	PASA_40310	PASE_00230	PAST_01390
group_1724		Transglycosylase SLT domain protein	6	6	1	1	10603				578	584	581	PAAE_30290	PAAL_06770	PAFI_22700	PASA_01580	PASE_00290	PAST_01280
group_1725		JCVI: DNA polymerase III subunit delta	6	6	1	1	10377				1028	1031	1028	PAAE_30320	PAAL_06820	PAFI_22740	PASA_00150	PASE_00330	PAST_01250
group_1726		hypothetical protein	6	6	1	1	10376				485	515	496	PAAE_30330	PAAL_06830	PAFI_22750	PASA_00160	PASE_00340	PAST_01240
leuS		Leucine--tRNA ligase	6	6	1	1	10375				2534	2552	2539	PAAE_30340	PAAL_06840	PAFI_22760	PASA_00170	PASE_00350	PAST_01230
group_1728		hypothetical protein	6	6	1	1	10374				470	497	478	PAAE_30350	PAAL_06850	PAFI_22770	PASA_00180	PASE_00360	PAST_01220
yggS		Pyridoxal phosphate homeostasis protein	6	6	1	1	10372				653	704	661	PAAE_30370	PAAL_06870	PAFI_22790	PASA_00200	PASE_00380	PAST_01200
group_1730		L,D-transpeptidase catalytic domain	6	6	1	1	4685				485	530	511	PAAE_30380	PAAL_06880	PAFI_22800	PASA_00210	PASE_00390	PAST_01190
group_1731		NCBI Protein Cluster (PRK): GTP cyclohydrolase II RibA	6	6	1	1	4686				1058	1115	1074	PAAE_30390	PAAL_08940	PAFI_22810	PASA_00220	PASE_00400	PAST_01180
walR_2		Transcriptional regulatory protein WalR	6	6	1	1	5015				686	686	686	PAAE_30400	PAAL_08930	PAFI_22820	PASA_00230	PASE_00410	PAST_01170
yqjG		Glutathionyl-hydroquinone reductase YqjG	6	6	1	1	5020				974	974	974	PAAE_30410	PAAL_07940	PAFI_22840	PASA_06910	PASE_00420	PAST_01150
naiP		Putative niacin/nicotinamide transporter NaiP	6	6	1	1	5021				1316	1316	1316	PAAE_30420	PAAL_07930	PAFI_22850	PASA_41840	PASE_00430	PAST_01140
xthA_2		Exodeoxyribonuclease III	6	6	1	1	6665				785	791	786	PAAE_30430	PAAL_07920	PAFI_22860	PASA_41830	PASE_00440	PAST_05380
cnoX		Chaperedoxin	6	6	1	1	6694				908	914	912	PAAE_30440	PAAL_07910	PAFI_22870	PASA_41880	PASE_00450	PAST_05370
group_1737		hypothetical protein	6	6	1	1	6700				188	215	200	PAAE_30460	PAAL_07890	PAFI_22890	PASA_41860	PASE_00470	PAST_05350
gcvP		Glycine dehydrogenase (decarboxylating)	6	6	1	1	4612				2834	2840	2836	PAAE_30720	PAAL_10200	PAFI_25010	PASA_41510	PASE_26880	PAST_05670
gcvH		Glycine cleavage system H protein	6	6	1	1	4343				359	359	359	PAAE_30730	PAAL_10210	PAFI_25020	PASA_41520	PASE_26870	PAST_05690
gcvT		Aminomethyltransferase	6	6	1	1	6646				1115	1124	1122	PAAE_30740	PAAL_10220	PAFI_25030	PASA_41530	PASE_26860	PAST_05700
fabG_1		3-oxoacyl-[acyl-carrier-protein] reductase FabG	6	6	1	1	6649				779	779	779	PAAE_30770	PAAL_10240	PAFI_25050	PASA_04020	PASE_26840	PAST_05730
rpe		Ribulose-phosphate 3-epimerase	6	6	1	1	6654				680	695	687	PAAE_30780	PAAL_10250	PAFI_25060	PASA_04030	PASE_26830	PAST_05740
argC		N-acetyl-gamma-glutamyl-phosphate reductase	6	6	1	1	4615				917	926	918	PAAE_30870	PAAL_36100	PAFI_24980	PASA_01960	PASE_26920	PAST_05660
group_1744		hypothetical protein	6	6	1	1	4616				329	329	329	PAAE_30880	PAAL_36110	PAFI_24970	PASA_01970	PASE_26930	PAST_05650
adh		Aldehyde dehydrogenase	6	6	1	1	4617				1526	1526	1526	PAAE_30900	PAAL_36120	PAFI_24940	PASA_01880	PASE_26940	PAST_05630
acoR_1		NCBI Protein Cluster (PRK): dihydroxyacetone kinase operon transcriptional regulator DhaR	6	6	1	1	4618				947	977	958	PAAE_30910	PAAL_36130	PAFI_24930	PASA_01870	PASE_26950	PAST_05620
malL_1		Oligo-1,6-glucosidase 1	6	6	1	1	4620				1526	1550	1537	PAAE_30930	PAAL_36140	PAFI_24910	PASA_01850	PASE_26970	PAST_05600
pqqB		Coenzyme PQQ synthesis protein B	6	6	1	1	4629				881	962	894	PAAE_30990	PAAL_36160	PAFI_24890	PASA_01790	PASE_27030	PAST_05540
pqqCD		Bifunctional coenzyme PQQ synthesis protein C/D	6	6	1	1	4630				749	767	753	PAAE_31000	PAAL_36170	PAFI_24880	PASA_01780	PASE_27040	PAST_05530
pqqD		PqqA binding protein	6	6	1	1	4631				293	332	304	PAAE_31010	PAAL_36180	PAFI_24870	PASA_01770	PASE_27050	PAST_05520
pqqE		PqqA peptide cyclase	6	6	1	1	4663				1127	1136	1133	PAAE_31020	PAAL_36190	PAFI_24860	PASA_01760	PASE_27060	PAST_05510
ubiB		putative protein kinase UbiB	6	6	1	1	6474				1526	1538	1533	PAAE_31090	PAAL_36240	PAFI_24850	PASA_01730	PASE_27140	PAST_35650
ubiE		Ubiquinone/menaquinone biosynthesis C-methyltransferase UbiE	6	6	1	1	6467				746	770	750	PAAE_31100	PAAL_36250	PAFI_24840	PASA_01720	PASE_27150	PAST_35660
mutM		Formamidopyrimidine-DNA glycosylase	6	6	1	1	6466				803	845	838	PAAE_31110	PAAL_36260	PAFI_24830	PASA_01710	PASE_27160	PAST_35670
echA8_2		putative enoyl-CoA hydratase echA8	6	6	1	1	6465				776	776	776	PAAE_31120	PAAL_36270	PAFI_24820	PASA_42320	PASE_27170	PAST_35680
rpsT		30S ribosomal protein S20	6	6	1	1	6464				269	269	269	PAAE_31130	PAAL_36280	PAFI_24810	PASA_42330	PASE_27180	PAST_35690
modB		Molybdenum transport system permease protein ModB	6	6	1	1	1521				662	707	693	PAAE_32780	PAAL_21080	PAFI_07550	PASA_17530	PASE_09080	PAST_20250
glpK		Glycerol kinase	6	6	1	1	10602				1475	1502	1479	PAAE_34190	PAAL_06760	PAFI_22690	PASA_01570	PASE_00280	PAST_01290
acpP		Acyl carrier protein	6	6	1	1	8518				233	233	233	PAAE_04880	PAAL_34840	PAFI_19560	PASA_25730	PASE_23850	PAST_27970
clpP_2		ATP-dependent Clp protease proteolytic subunit	6	6	1	1	12602				632	632	632	PAAE_21490	PAAL_21190	PAFI_07450	PASA_26510	PASE_09190	PAST_20130
hfq		RNA-binding protein Hfq	6	6	1	1	4320				233	233	233	PAAE_22900	PAAL_32050	PAFI_09720	PASA_06420	PASE_10380	PAST_29910
rpsR		30S ribosomal protein S18	6	6	1	1	238				227	227	227	PAAE_04540	PAAL_35040	PAFI_19840	PASA_14300	PASE_24160	PAST_28180
ihfA		Integration host factor subunit alpha	6	6	1	1	7789				302	302	302	PAAE_05340	PAAL_17900	PAFI_29080	PASA_25300	PASE_23460	PAST_27530
rpsS		30S ribosomal protein S19	6	6	1	1	7040				278	278	278	PAAE_06900	PAAL_03360	PAFI_30650	PASA_31380	PASE_06420	PAST_30460
glnB		Nitrogen regulatory protein P-II 1	6	6	1	1	6753				338	338	338	PAAE_20310	PAAL_31200	PAFI_11580	PASA_37630	PASE_11370	PAST_11090
rpsK		30S ribosomal protein S11	6	6	1	1	6991				389	389	389	PAAE_07100	PAAL_03140	PAFI_30890	PASA_31170	PASE_08180	PAST_15970
rpmG		50S ribosomal protein L33	6	6	1	1	6111				167	167	167	PAAE_15680	PAAL_02460	PAFI_00560	PASA_19960	PASE_18720	PAST_08740
atpE		ATP synthase subunit c	6	6	1	1	1880				236	236	236	PAAE_21310	PAAL_33430	PAFI_02610	PASA_26180	PASE_09560	PAST_19790
rpsL		30S ribosomal protein S12	6	6	1	1	6830				371	371	371	PAAE_25680	PAAL_00150	PAFI_30510	PASA_31470	PASE_06330	PAST_30550
group_2739		NCBI Protein Cluster (PRK): pyrroloquinoline quinone precursor peptide PqqA	6	6	1	1	4628				92	92	92	PAAE_30980	PAAL_36150	PAFI_24900	PASA_01800	PASE_27020	PAST_05550
rplN		50S ribosomal protein L14	6	6	1	1	7029				368	368	368	PAAE_06960	PAAL_03300	PAFI_30730	PASA_31320	PASE_06480	PAST_30400
group_327		L,D-transpeptidase catalytic domain	6	6	1	1	12920				515	530	518	PAAE_26680	PAAL_27730	PAFI_28700	PASA_16610	PASE_05250	PAST_29530
rpmJ		50S ribosomal protein L36	6	6	1	1	6143				125	125	125	PAAE_28480	PAAL_15740	PAFI_26060	PASA_38440	PASE_03490	PAST_29070
fdxE		Ferredoxin-6	6	6	1	1	2369				323	323	323	PAAE_15120	PAAL_19580	PAFI_02300	PASA_09570	PASE_12510	PAST_16900
glyA2		Serine hydroxymethyltransferase 2	6	6	1	1	9742				1292	1295	1294	PAAE_20130	PAAL_32930	PAFI_11350	PASA_12770	PASE_19030	PAST_11300
sucC		Succinate--CoA ligase [ADP-forming] subunit beta	6	6	1	1	12767				1193	1244	1209	PAAE_21960	PAAL_03570	PAFI_10420	PASA_27390	PASE_16100	PAST_14800
sucD		Succinate--CoA ligase [ADP-forming] subunit alpha	6	6	1	1	12762				884	884	884	PAAE_21970	PAAL_03580	PAFI_10440	PASA_27400	PASE_16110	PAST_14780
group_404		hypothetical protein	6	6	1	1	4291				203	203	203	PAAE_23030	PAAL_32170	PAFI_09860	PASA_35750	PASE_10260	PAST_30030
phaB_1		Acetoacetyl-CoA reductase	6	6	1	1	8155				722	725	724	PAAE_27030	PAAL_12190	PAFI_28220	PASA_38140	PASE_04870	PAST_06590
rfbA		Glucose-1-phosphate thymidylyltransferase 1	6	6	1	1	5748				152	884	758	PAAE_00070	PAAL_00730	PAFI_26290	PASA_44460	PASE_03780	PAST_28740
flhA_1		S-(hydroxymethyl)glutathione dehydrogenase	6	6	1	1	2721				1127	1130	1127	PAAE_00260	PAAL_06980	PAFI_24430	PASA_42160	PASE_02020	PAST_00950
group_454		NCBI Protein Cluster (PRK): DNA translocase FtsK	6	6	1	1	6703				914	2663	2361	PAAE_02190	PAAL_07860	PAFI_22920	PASA_05900	PASE_00500	PAST_05310
etfB		Electron transfer flavoprotein subunit beta	6	6	1	1	8029				758	758	758	PAAE_05940	PAAL_32330	PAFI_30210	PASA_37730	PASE_06090	PAST_30820
ctrA		Cell cycle response regulator CtrA	6	6	1	1	2456				557	710	684	PAAE_08680	PAAL_23750	PAFI_06530	PASA_12270	PASE_13590	PAST_11680
pycA		Pyruvate carboxylase	6	6	1	1	720				1901	3503	3199	PAAE_12310	PAAL_14110	PAFI_12100	PASA_24670	PASE_10630	PAST_08290
nodM		Glutamine--fructose-6-phosphate aminotransferase [isomerizing]	6	6	1	1	12707				1817	1817	1817	PAAE_12640	PAAL_13350	PAFI_08340	PASA_00580	PASE_12200	PAST_19370
glmU		Bifunctional protein GlmU	6	6	1	1	12646				1289	1346	1333	PAAE_12650	PAAL_13360	PAFI_08330	PASA_00590	PASE_12210	PAST_19360
ahcY		Adenosylhomocysteinase	6	6	1	1	9557				1385	1406	1392	PAAE_17450	PAAL_25770	PAFI_04870	PASA_32610	PASE_14930	PAST_15110
dnaX		NCBI Protein Cluster (PRK): DNA polymerase III subunit gamma/tau	6	6	1	1	2297				1391	1808	1722	PAAE_22310	PAAL_20740	PAFI_04030	PASA_09820	PASE_17700	PAST_20510
scoA		putative succinyl-CoA:3-ketoacid coenzyme A transferase subunit A	6	6	1	1	165				704	704	704	PAAE_25270	PAAL_21630	PAFI_17940	PASA_14010	PASE_07380	PAST_09080
phaA		Acetyl-CoA acetyltransferase	6	6	1	1	8156				1172	1172	1172	PAAE_27020	PAAL_12200	PAFI_28230	PASA_38130	PASE_04880	PAST_06600
arcA		Arginase	6	6	1	1	5697				920	923	921	PAAE_28000	PAAL_27500	PAFI_29970	PASA_14490	PASE_05900	PAST_31000
dnaA		Chromosomal replication initiator protein DnaA	6	6	1	1	2622				1316	1391	1368	PAAE_00010	PAAL_00010	PAFI_24800	PASA_00010	PASE_00010	PAST_00010
dnaN		Beta sliding clamp	6	6	1	1	2623				1118	1121	1118	PAAE_00020	PAAL_00020	PAFI_24790	PASA_00020	PASE_00020	PAST_00020
recF		DNA replication and repair protein RecF	6	6	1	1	2626				1073	1082	1078	PAAE_00030	PAAL_00030	PAFI_24780	PASA_00030	PASE_00030	PAST_00030
gyrB		DNA gyrase subunit B	6	6	1	1	2630				2435	2438	2436	PAAE_00040	PAAL_00040	PAFI_24750	PASA_00050	PASE_00040	PAST_00060
rffG		dTDP-glucose 4,6-dehydratase 2	6	6	1	1	5743				1034	1037	1036	PAAE_00090	PAAL_00750	PAFI_26270	PASA_44440	PASE_03760	PAST_28760
rfbC		dTDP-4-dehydrorhamnose 3,5-epimerase	6	6	1	1	5742				557	563	560	PAAE_00100	PAAL_00760	PAFI_26260	PASA_44430	PASE_03750	PAST_28770
fghA		S-formylglutathione hydrolase	6	6	1	1	2723				833	890	843	PAAE_00230	PAAL_06960	PAFI_24460	PASA_42190	PASE_02040	PAST_00980
clpP_1		ATP-dependent Clp protease proteolytic subunit	6	6	1	1	2722				629	638	633	PAAE_00250	PAAL_06970	PAFI_24440	PASA_42170	PASE_02030	PAST_00960
grpE		Protein GrpE	6	6	1	1	2719				530	542	532	PAAE_00280	PAAL_07000	PAFI_24420	PASA_42130	PASE_02000	PAST_00930
hrcA		Heat-inducible transcription repressor HrcA	6	6	1	1	2717				1055	1079	1059	PAAE_00290	PAAL_07010	PAFI_24410	PASA_42120	PASE_01990	PAST_00920
rph		Ribonuclease PH	6	6	1	1	2716				713	713	713	PAAE_00300	PAAL_07020	PAFI_24400	PASA_42110	PASE_01980	PAST_00910
group_538		dITP/XTP pyrophosphatase	6	6	1	1	2715				608	617	609	PAAE_00310	PAAL_07030	PAFI_24390	PASA_42100	PASE_01970	PAST_00900
hemW		Heme chaperone HemW	6	6	1	1	2713				1154	1205	1184	PAAE_00320	PAAL_07040	PAFI_24370	PASA_42080	PASE_01950	PAST_00890
parB		Chromosome-partitioning protein ParB	6	6	1	1	2708				881	902	890	PAAE_00380	PAAL_07060	PAFI_24350	PASA_42060	PASE_01930	PAST_00870
parA		Chromosome partitioning protein ParA	6	6	1	1	2703				782	785	784	PAAE_00390	PAAL_07070	PAFI_24340	PASA_42050	PASE_01920	PAST_00860
rho		Transcription termination factor Rho	6	6	1	1	2695				1271	1322	1279	PAAE_00420	PAAL_07110	PAFI_24310	PASA_42010	PASE_01880	PAST_00820
group_543		JCVI: protoporphyrinogen oxidase HemJ	6	6	1	1	2694				437	446	444	PAAE_00430	PAAL_07120	PAFI_24300	PASA_42000	PASE_01870	PAST_00810
aroE		Shikimate dehydrogenase (NADP( ))	6	6	1	1	2693				842	854	850	PAAE_00440	PAAL_07130	PAFI_24290	PASA_41990	PASE_01860	PAST_00800
coaE		Dephospho-CoA kinase	6	6	1	1	2692				584	587	586	PAAE_00450	PAAL_07140	PAFI_24280	PASA_41980	PASE_01850	PAST_00790
dnaQ		DNA polymerase III subunit epsilon	6	6	1	1	2691				701	770	715	PAAE_00460	PAAL_07150	PAFI_24270	PASA_41970	PASE_01840	PAST_00780
group_547		hypothetical protein	6	6	1	1	2690				794	890	866	PAAE_00470	PAAL_07160	PAFI_24260	PASA_41960	PASE_01830	PAST_00770
phyR		Phyllosphere-induced regulator PhyR	6	6	1	1	6672				803	803	803	PAAE_00670	PAAL_07170	PAFI_24250	PASA_41950	PASE_01820	PAST_00760
ecfG		ECF RNA polymerase sigma factor EcfG	6	6	1	1	6673				494	599	565	PAAE_00690	PAAL_07190	PAFI_24240	PASA_41940	PASE_01800	PAST_00740
yebS		Intermembrane transport protein YebS	6	6	1	1	6675				674	743	691	PAAE_00710	PAAL_07210	PAFI_24220	PASA_41920	PASE_01780	PAST_00720
pqiA		Intermembrane transport protein PqiA	6	6	1	1	6676				653	692	665	PAAE_00720	PAAL_07220	PAFI_24210	PASA_41910	PASE_01770	PAST_00710
group_552		ABC-type transport auxiliary lipoprotein component	6	6	1	1	6692				632	650	638	PAAE_00740	PAAL_07240	PAFI_24190	PASA_41890	PASE_01750	PAST_00690
suhB_1		Inositol-1-monophosphatase	6	6	1	1	4081				776	794	783	PAAE_00810	PAAL_07250	PAFI_24180	PASA_04220	PASE_01690	PAST_34990
pmbA		Metalloprotease PmbA	6	6	1	1	4080				1361	1373	1368	PAAE_00820	PAAL_07260	PAFI_24170	PASA_04210	PASE_01680	PAST_34980
crt_1		Short-chain-enoyl-CoA hydratase	6	6	1	1	4077				620	641	625	PAAE_00840	PAAL_07280	PAFI_24150	PASA_04190	PASE_01660	PAST_34960
glk		Glucokinase	6	6	1	1	4712				920	929	925	PAAE_00920	PAAL_09200	PAFI_24060	PASA_00370	PASE_01540	PAST_34870
regA		Photosynthetic apparatus regulatory protein RegA	6	6	1	1	4726				551	557	554	PAAE_00980	PAAL_09260	PAFI_24000	PASA_00310	PASE_01480	PAST_34810
hvrA		Trans-acting regulatory protein HvrA	6	6	1	1	4727				311	335	315	PAAE_00990	PAAL_09270	PAFI_23990	PASA_00300	PASE_01470	PAST_34800
group_559		Myoviridae;NP_599062.1;hypothetical_protein	6	6	1	1	4728				572	617	601	PAAE_01000	PAAL_09280	PAFI_23980	PASA_00290	PASE_01460	PAST_34790
secB		Protein-export protein SecB	6	6	1	1	4729				518	548	532	PAAE_01010	PAAL_09290	PAFI_23970	PASA_00280	PASE_01450	PAST_34780
group_561		NCBIFAM: Tim44/TimA family putative adaptor protein	6	6	1	1	4733				653	659	655	PAAE_01020	PAAL_09310	PAFI_23950	PASA_00260	PASE_01430	PAST_34760
hslU		ATP-dependent protease ATPase subunit HslU	6	6	1	1	4982				1301	1307	1306	PAAE_01050	PAAL_07350	PAFI_23920	PASA_02230	PASE_01400	PAST_34730
hslV		ATP-dependent protease subunit HslV	6	6	1	1	4981				554	557	556	PAAE_01060	PAAL_07360	PAFI_23910	PASA_02240	PASE_01390	PAST_34720
trxA		Thioredoxin	6	6	1	1	4979				320	320	320	PAAE_01080	PAAL_07370	PAFI_23670	PASA_02270	PASE_01380	PAST_34700
addA		JCVI: double-strand break repair helicase AddA	6	6	1	1	4965				3371	3377	3373	PAAE_01090	PAAL_07380	PAFI_23660	PASA_02280	PASE_01370	PAST_34690
murU		N-acetylmuramate alpha-1-phosphate uridylyltransferase	6	6	1	1	4963				665	695	675	PAAE_01110	PAAL_07400	PAFI_23640	PASA_02300	PASE_01350	PAST_34670
dapB		4-hydroxy-tetrahydrodipicolinate reductase	6	6	1	1	2935				833	836	835	PAAE_01140	PAAL_07490	PAFI_25360	PASA_02330	PASE_01330	PAST_34630
group_568		NCBI Protein Cluster (PRK): 30S ribosome-binding factor RbfA	6	6	1	1	2936				413	431	420	PAAE_01150	PAAL_07500	PAFI_25350	PASA_02340	PASE_01320	PAST_34620
group_569		Phosphodiester glycosidase	6	6	1	1	2937				758	776	766	PAAE_01160	PAAL_07510	PAFI_25340	PASA_02350	PASE_01310	PAST_34610
truB		tRNA pseudouridine synthase B	6	6	1	1	2940				893	893	893	PAAE_01170	PAAL_07520	PAFI_25330	PASA_02360	PASE_01300	PAST_34600
ykfC		NCBIFAM: peptidoglycan hydrolase RipC	6	6	1	1	2919				818	845	827	PAAE_01220	PAAL_08800	PAFI_25320	PASA_02370	PASE_01290	PAST_34580
pepA		NCBI Protein Cluster (PRK): leucyl aminopeptidase	6	6	1	1	2916				1367	1376	1371	PAAE_01230	PAAL_08790	PAFI_25310	PASA_02380	PASE_01280	PAST_34570
cynT		Carbonic anhydrase 1	6	6	1	1	2913				647	647	647	PAAE_01250	PAAL_08770	PAFI_25290	PASA_02400	PASE_01260	PAST_34550
asd2		Aspartate-semialdehyde dehydrogenase 2	6	6	1	1	6418				1022	1022	1022	PAAE_01260	PAAL_08740	PAFI_25260	PASA_02420	PASE_00860	PAST_34540
leuB		3-isopropylmalate dehydrogenase	6	6	1	1	11416				1121	1127	1123	PAAE_01320	PAAL_08680	PAFI_25200	PASA_08110	PASE_00910	PAST_34490
group_584		Outer membrane lipoprotein carrier protein LolA	6	6	1	1	2726				590	608	597	PAAE_01440	PAAL_06950	PAFI_24560	PASA_05940	PASE_02270	PAST_01130
ubiL_1		Ubiquinone hydroxylase UbiL	6	6	1	1	4684				1223	1247	1230	PAAE_01490	PAAL_06890	PAFI_24580	PASA_04270	PASE_02260	PAST_05400
yeeZ		Protein YeeZ	6	6	1	1	4683				851	950	870	PAAE_01500	PAAL_00110	PAFI_24590	PASA_04260	PASE_02250	PAST_05410
amn		AMP nucleosidase	6	6	1	1	4682				1484	1487	1484	PAAE_01510	PAAL_00100	PAFI_24600	PASA_04250	PASE_02240	PAST_05420
hup		DNA-binding protein HU	6	6	1	1	4681				299	299	299	PAAE_01520	PAAL_00090	PAFI_24610	PASA_04240	PASE_02230	PAST_05430
group_589		JCVI: carboxylate/amino acid/amine transporter	6	6	1	1	4680				881	905	893	PAAE_01530	PAAL_00080	PAFI_24620	PASA_04230	PASE_02220	PAST_05440
yfcA		putative membrane transporter protein YfcA	6	6	1	1	5930				758	761	758	PAAE_01830	PAAL_10530	PAFI_23250	PASA_40690	PASE_00820	PAST_04940
group_600		L-asparaginase II	6	6	1	1	5929				986	995	988	PAAE_01840	PAAL_10520	PAFI_23240	PASA_40680	PASE_00810	PAST_04950
group_601		hypothetical protein	6	6	1	1	5928				521	524	522	PAAE_01850	PAAL_10510	PAFI_23230	PASA_40670	PASE_00800	PAST_04960
rlmN		Dual-specificity RNA methyltransferase RlmN	6	6	1	1	5927				1148	1172	1168	PAAE_01860	PAAL_10500	PAFI_23220	PASA_40660	PASE_00790	PAST_04970
group_603		JCVI: family Rossman fold protein	6	6	1	1	5925				824	836	830	PAAE_01880	PAAL_09040	PAFI_23210	PASA_40640	PASE_00780	PAST_04980
dapD		2,3,4,5-tetrahydropyridine-2,6-dicarboxylate N-succinyltransferase	6	6	1	1	5914				821	821	821	PAAE_01890	PAAL_09030	PAFI_23200	PASA_40630	PASE_00770	PAST_04990
group_605		hypothetical protein	6	6	1	1	5913				452	461	454	PAAE_01900	PAAL_09020	PAFI_23190	PASA_40620	PASE_00760	PAST_05000
msrC		Free methionine-R-sulfoxide reductase	6	6	1	1	5365				452	470	455	PAAE_01990	PAAL_07680	PAFI_23100	PASA_19750	PASE_00670	PAST_05100
rhtB		Homoserine/homoserine lactone efflux protein	6	6	1	1	2604				626	626	626	PAAE_02000	PAAL_07700	PAFI_23080	PASA_19730	PASE_00660	PAST_05120
rluA		Dual-specificity RNA pseudouridine synthase RluA	6	6	1	1	2607				647	656	650	PAAE_02010	PAAL_07710	PAFI_23070	PASA_19720	PASE_00650	PAST_05130
mutL		DNA mismatch repair protein MutL	6	6	1	1	2611				1814	1838	1829	PAAE_02070	PAAL_07760	PAFI_23030	PASA_19690	PASE_00620	PAST_05190
group_610		Peptidase M16 inactive domain protein	6	6	1	1	6716				1313	1418	1353	PAAE_02080	PAAL_07770	PAFI_23020	PASA_02210	PASE_00600	PAST_05210
group_611		putative zinc protease	6	6	1	1	6715				1418	1574	1464	PAAE_02090	PAAL_07780	PAFI_23010	PASA_02220	PASE_00590	PAST_05220
purH		Bifunctional purine biosynthesis protein PurH	6	6	1	1	6712				1589	1601	1592	PAAE_02130	PAAL_07810	PAFI_22970	PASA_05850	PASE_00550	PAST_05260
rsmB		Ribosomal RNA small subunit methyltransferase B	6	6	1	1	6707				1253	1259	1255	PAAE_02150	PAAL_07820	PAFI_22960	PASA_05860	PASE_00540	PAST_05270
group_614		hypothetical protein	6	6	1	1	6706				176	176	176	PAAE_02160	PAAL_07830	PAFI_22950	PASA_05870	PASE_00530	PAST_05280
cnbH		2-amino-5-chloromuconic acid deaminase	6	6	1	1	6705				1328	1340	1333	PAAE_02170	PAAL_07840	PAFI_22940	PASA_05880	PASE_00520	PAST_05290
dapL		LL-diaminopimelate aminotransferase	6	6	1	1	6704				1193	1211	1200	PAAE_02180	PAAL_07850	PAFI_22930	PASA_05890	PASE_00510	PAST_05300
ettA		Energy-dependent translational throttle protein EttA	6	6	1	1	2875				1655	1655	1655	PAAE_02220	PAAL_10700	PAFI_32550	PASA_02890	PASE_25040	PAST_33300
rimO		Ribosomal protein S12 methylthiotransferase RimO	6	6	1	1	5034				1364	1382	1373	PAAE_02240	PAAL_10730	PAFI_32530	PASA_02850	PASE_25060	PAST_33280
group_619		hypothetical protein	6	6	1	1	5038				470	617	524	PAAE_02250	PAAL_10740	PAFI_32510	PASA_02840	PASE_25080	PAST_33270
thiQ		Thiamine import ATP-binding protein ThiQ	6	6	1	1	11438				686	701	692	PAAE_02360	PAAL_10890	PAFI_25560	PASA_01590	PASE_26740	PAST_03050
group_621		NCBI Protein Cluster (PRK): thiamine/thiamine pyrophosphate ABC transporter permease ThiP	6	6	1	1	11428				1511	1544	1536	PAAE_02370	PAAL_10900	PAFI_25570	PASA_01600	PASE_26730	PAST_03060
thiB		Thiamine-binding periplasmic protein	6	6	1	1	11427				968	1028	988	PAAE_02380	PAAL_10910	PAFI_25580	PASA_01610	PASE_26720	PAST_03070
mutS		DNA mismatch repair protein MutS	6	6	1	1	11426				2627	2636	2633	PAAE_02390	PAAL_10920	PAFI_25590	PASA_01620	PASE_26710	PAST_03080
aroC		Chorismate synthase	6	6	1	1	11425				1100	1109	1101	PAAE_02400	PAAL_10930	PAFI_25600	PASA_01630	PASE_26700	PAST_03090
petC		Cytochrome C1 family protein	6	6	1	1	11423				791	1442	1251	PAAE_02420	PAAL_11010	PAFI_25690	PASA_01650	PASE_26620	PAST_03170
petB		Cytochrome b	6	6	1	1	5413				1319	1340	1326	PAAE_02430	PAAL_11020	PAFI_25700	PASA_01660	PASE_26610	PAST_03180
petA		Ubiquinol-cytochrome c reductase iron-sulfur subunit	6	6	1	1	5414				560	563	560	PAAE_02440	PAAL_11030	PAFI_25710	PASA_01670	PASE_26600	PAST_03190
group_628		hypothetical protein	6	6	1	1	5415				692	797	763	PAAE_02450	PAAL_11040	PAFI_25720	PASA_01680	PASE_26590	PAST_03200
dnaJ		Chaperone protein DnaJ	6	6	1	1	5416				1160	1172	1164	PAAE_02460	PAAL_11050	PAFI_25730	PASA_01690	PASE_26580	PAST_03210
dnaK		Chaperone protein DnaK	6	6	1	1	5417				1916	1919	1918	PAAE_02470	PAAL_11060	PAFI_25740	PASA_01700	PASE_26570	PAST_03220
cysQ		JCVI: 3'(2'),5'-bisphosphate nucleotidase CysQ	6	6	1	1	5910				797	827	802	PAAE_02490	PAAL_11080	PAFI_25760	PASA_40610	PASE_26550	PAST_03240
kdsB		8-amino-3,8-dideoxy-manno-octulosonate cytidylyltransferase	6	6	1	1	5909				794	800	799	PAAE_02500	PAAL_11090	PAFI_25770	PASA_40600	PASE_26540	PAST_03250
gtaB		UTP--glucose-1-phosphate uridylyltransferase	6	6	1	1	5908				806	896	881	PAAE_02510	PAAL_11100	PAFI_25780	PASA_40590	PASE_26530	PAST_03260
galE		UDP-glucose 4-epimerase	6	6	1	1	5907				905	986	972	PAAE_02520	PAAL_11110	PAFI_25790	PASA_40580	PASE_26520	PAST_03270
group_635		Glycosyl transferase family 2	6	6	1	1	5905				929	1031	1012	PAAE_02540	PAAL_11130	PAFI_25810	PASA_40560	PASE_26500	PAST_03290
algC		Phosphomannomutase/phosphoglucomutase	6	6	1	1	5902				1388	1391	1389	PAAE_02570	PAAL_11160	PAFI_25840	PASA_40530	PASE_26470	PAST_03320
arfB		Peptidyl-tRNA hydrolase ArfB	6	6	1	1	5431				422	422	422	PAAE_02610	PAAL_08880	PAFI_25850	PASA_28380	PASE_26430	PAST_03360
pncB		Nicotinate phosphoribosyltransferase	6	6	1	1	1144				1292	1292	1292	PAAE_02640	PAAL_08850	PAFI_25880	PASA_28350	PASE_26400	PAST_03390
pncA		Nicotinamidase	6	6	1	1	1145				596	596	596	PAAE_02650	PAAL_08840	PAFI_25890	PASA_28340	PASE_26390	PAST_03400
tme		NADP-dependent malic enzyme	6	6	1	1	2903				2276	2324	2285	PAAE_02680	PAAL_08820	PAFI_23420	PASA_06840	PASE_02400	PAST_04330
group_641		JCVI: heat shock protein HspQ	6	6	1	1	3592				332	332	332	PAAE_02770	PAAL_07580	PAFI_23320	PASA_03210	PASE_02450	PAST_04420
group_642		NCBI Protein Cluster (PRK): symmetrical bis(5'-nucleosyl)-tetraphosphatase	6	6	1	1	3588				722	824	752	PAAE_02780	PAAL_07600	PAFI_23300	PASA_03140	PASE_02470	PAST_04440
serA		D-3-phosphoglycerate dehydrogenase	6	6	1	1	5351				1589	1640	1597	PAAE_02790	PAAL_07610	PAFI_23290	PASA_03150	PASE_02480	PAST_04450
serC		Phosphoserine aminotransferase	6	6	1	1	5354				1142	1310	1182	PAAE_02800	PAAL_07620	PAFI_23280	PASA_03160	PASE_02490	PAST_04460
gltD		Glutamate synthase [NADPH] small chain	6	6	1	1	27				1484	1484	1484	PAAE_02840	PAAL_09840	PAFI_27180	PASA_34570	PASE_25510	PAST_33460
gltB		Glutamate synthase [NADPH] large chain	6	6	1	1	36				4538	4553	4543	PAAE_02860	PAAL_09820	PAFI_27160	PASA_34590	PASE_25530	PAST_33490
group_647		JCVI: monofunctional biosynthetic peptidoglycan transglycosylase	6	6	1	1	38				692	755	727	PAAE_02880	PAAL_09790	PAFI_27100	PASA_34600	PASE_25620	PAST_33510
fzlA		FtsZ-localized protein A	6	6	1	1	39				686	752	697	PAAE_02890	PAAL_09780	PAFI_27090	PASA_34610	PASE_25630	PAST_33520
queG		Epoxyqueuosine reductase	6	6	1	1	43				896	1106	1008	PAAE_02900	PAAL_09770	PAFI_27080	PASA_34620	PASE_25640	PAST_33530
cysG		Uroporphyrinogen-III C-methyltransferase	6	6	1	1	45				695	791	753	PAAE_02910	PAAL_09750	PAFI_27060	PASA_34930	PASE_25660	PAST_33550
group_651		JCVI: ribonuclease D	6	6	1	1	7202				614	614	614	PAAE_03080	PAAL_11460	PAFI_27220	PASA_07820	PASE_25460	PAST_33420
kdsD		Arabinose 5-phosphate isomerase KdsD	6	6	1	1	7201				944	1001	958	PAAE_03090	PAAL_11470	PAFI_27230	PASA_07830	PASE_25450	PAST_33410
lptB_3		Lipopolysaccharide export system ATP-binding protein LptB	6	6	1	1	7198				734	761	748	PAAE_03120	PAAL_11500	PAFI_27260	PASA_07860	PASE_25420	PAST_33380
yvyD		Ribosome hibernation promotion factor	6	6	1	1	3002				575	584	576	PAAE_03130	PAAL_11510	PAFI_27270	PASA_07870	PASE_25410	PAST_32940
ptsN		Nitrogen regulatory protein	6	6	1	1	3003				464	464	464	PAAE_03140	PAAL_11520	PAFI_27280	PASA_07880	PASE_25400	PAST_32950
ilvE		Branched-chain-amino-acid aminotransferase	6	6	1	1	3020				866	869	868	PAAE_03160	PAAL_11540	PAFI_21780	PASA_07910	PASE_25380	PAST_32970
group_657		MarR family protein	6	6	1	1	3021				512	566	527	PAAE_03170	PAAL_11550	PAFI_21770	PASA_07920	PASE_25370	PAST_32980
ompR		Transcriptional regulatory protein OmpR	6	6	1	1	3022				701	710	706	PAAE_03180	PAAL_11560	PAFI_21760	PASA_07930	PASE_25360	PAST_32990
group_659		JCVI: uracil-DNA glycosylase, family 4 (Provisional)	6	6	1	1	3451				812	839	826	PAAE_03190	PAAL_11570	PAFI_21750	PASA_07940	PASE_25350	PAST_33000
group_660		hypothetical protein	6	6	1	1	3448				575	602	592	PAAE_03230	PAAL_11590	PAFI_32320	PASA_07960	PASE_25310	PAST_33040
map		Methionine aminopeptidase	6	6	1	1	3445				791	800	797	PAAE_03240	PAAL_11600	PAFI_32330	PASA_07970	PASE_25300	PAST_33050
pncC_1		NCBI Protein Cluster (PRK): nicotinamide mononucleotide deamidase-related protein	6	6	1	1	3444				740	743	740	PAAE_03250	PAAL_11610	PAFI_32340	PASA_07980	PASE_25290	PAST_33060
mnmC		tRNA 5-methylaminomethyl-2-thiouridine biosynthesis bifunctional protein MnmC	6	6	1	1	6427				611	707	673	PAAE_03380	PAAL_10830	PAFI_32410	PASA_02700	PASE_25130	PAST_33220
yadG_2		putative ABC transporter ATP-binding protein YadG	6	6	1	1	6438				929	944	939	PAAE_03390	PAAL_10770	PAFI_32490	PASA_02810	PASE_25100	PAST_33250
yadH_1		Inner membrane transport permease YadH	6	6	1	1	6439				767	773	771	PAAE_03400	PAAL_10760	PAFI_32500	PASA_02820	PASE_25090	PAST_33260
carB		Carbamoyl-phosphate synthase large chain	6	6	1	1	1133				3338	3338	3338	PAAE_03500	PAAL_10880	PAFI_25910	PASA_41780	PASE_02950	PAST_04890
cobM		Precorrin-4 C(11)-methyltransferase	6	6	1	1	3175				767	794	777	PAAE_03560	PAAL_11310	PAFI_06880	PASA_43160	PASE_26210	PAST_03550
cobH		Precorrin-8X methylmutase	6	6	1	1	538				629	629	629	PAAE_03620	PAAL_11370	PAFI_06940	PASA_43100	PASE_26150	PAST_03610
yjiA		P-loop guanosine triphosphatase YjiA	6	6	1	1	545				1043	1055	1047	PAAE_03650	PAAL_11410	PAFI_06970	PASA_43070	PASE_26120	PAST_03640
cobO		Corrinoid adenosyltransferase	6	6	1	1	7429				608	641	627	PAAE_03670	PAAL_11430	PAFI_06990	PASA_13700	PASE_26100	PAST_03660
aroQ		3-dehydroquinate dehydratase	6	6	1	1	10007				425	434	430	PAAE_03700	PAAL_09520	PAFI_21330	PASA_10770	PASE_33580	PAST_04650
plsY		putative glycerol-3-phosphate acyltransferase	6	6	1	1	11124				578	590	584	PAAE_03960	PAAL_35900	PAFI_21140	PASA_06800	PASE_24650	PAST_32720
group_673	pyrC_1	Dihydroorotase	6	6	1	1	11117				1280	1292	1284	PAAE_03970	PAAL_35890	PAFI_21130	PASA_06810	PASE_24640	PAST_32710
pyrB		Aspartate carbamoyltransferase	6	6	1	1	11116				959	962	961	PAAE_03980	PAAL_35880	PAFI_21120	PASA_06820	PASE_24630	PAST_32700
mdtK		Multidrug resistance protein MdtK	6	6	1	1	11115				1373	1376	1374	PAAE_03990	PAAL_35870	PAFI_21110	PASA_05120	PASE_24620	PAST_32680
group_676		Lrp/AsnC ligand binding domain protein	6	6	1	1	11047				236	236	236	PAAE_04000	PAAL_35860	PAFI_21100	PASA_05130	PASE_24610	PAST_32670
hisC_2		Histidinol-phosphate aminotransferase	6	6	1	1	11042				1094	1136	1107	PAAE_04010	PAAL_35820	PAFI_21080	PASA_05140	PASE_24570	PAST_32630
dxs		1-deoxy-D-xylulose-5-phosphate synthase	6	6	1	1	11041				1916	1928	1921	PAAE_04020	PAAL_01400	PAFI_18810	PASA_13470	PASE_03040	PAST_04030
ispA		Farnesyl diphosphate synthase	6	6	1	1	10978				863	863	863	PAAE_04030	PAAL_01390	PAFI_18820	PASA_13460	PASE_03030	PAST_04020
group_680		NCBI Protein Cluster (PRK): exodeoxyribonuclease VII small subunit	6	6	1	1	10977				236	236	236	PAAE_04040	PAAL_01380	PAFI_18830	PASA_13450	PASE_03020	PAST_04010
mtaB		Threonylcarbamoyladenosine tRNA methylthiotransferase MtaB	6	6	1	1	10974				1253	1253	1253	PAAE_04060	PAAL_03800	PAFI_18840	PASA_13420	PASE_03010	PAST_03990
dapF		Diaminopimelate epimerase	6	6	1	1	10973				827	839	834	PAAE_04070	PAAL_03810	PAFI_18850	PASA_13410	PASE_03000	PAST_03980
egtA		Glutamate--cysteine ligase EgtA	6	6	1	1	11139				1370	1370	1370	PAAE_04200	PAAL_17610	PAFI_21170	PASA_06770	PASE_24680	PAST_32760
moaE		Molybdopterin synthase catalytic subunit	6	6	1	1	10490				434	446	436	PAAE_04220	PAAL_17590	PAFI_21190	PASA_06750	PASE_24700	PAST_32260
moaD		Molybdopterin synthase sulfur carrier subunit	6	6	1	1	10430				251	260	252	PAAE_04230	PAAL_17580	PAFI_21200	PASA_06740	PASE_24710	PAST_32250
pgsA		CDP-diacylglycerol--glycerol-3-phosphate 3-phosphatidyltransferase	6	6	1	1	10429				632	635	633	PAAE_04240	PAAL_17570	PAFI_21210	PASA_06730	PASE_24720	PAST_32240
valS		Valine--tRNA ligase	6	6	1	1	10427				2966	3089	3035	PAAE_04250	PAAL_35810	PAFI_21060	PASA_05150	PASE_24560	PAST_32620
ldc		Lysine/ornithine decarboxylase	6	6	1	1	10405				1154	1154	1154	PAAE_04280	PAAL_35740	PAFI_20950	PASA_05260	PASE_24510	PAST_32530
metF		5,10-methylenetetrahydrofolate reductase	6	6	1	1	10402				872	881	877	PAAE_04310	PAAL_35720	PAFI_20920	PASA_05280	PASE_24490	PAST_32520
metR		HTH-type transcriptional regulator MetR	6	6	1	1	10400				911	914	913	PAAE_04320	PAAL_35710	PAFI_20910	PASA_05290	PASE_24480	PAST_32510
suhB_2		Inositol-1-monophosphatase	6	6	1	1	10399				788	788	788	PAAE_04330	PAAL_35700	PAFI_20900	PASA_05300	PASE_24470	PAST_32500
ribN_1		Riboflavin transporter	6	6	1	1	10398				950	977	962	PAAE_04340	PAAL_35690	PAFI_20890	PASA_05310	PASE_24460	PAST_32490
dapA_1		4-hydroxy-tetrahydrodipicolinate synthase	6	6	1	1	10396				875	887	877	PAAE_04360	PAAL_35670	PAFI_20870	PASA_05330	PASE_24440	PAST_32470
gntR_3		JCVI: phosphonate utilization associated transcriptional regulator	6	6	1	1	3478				623	632	628	PAAE_04390	PAAL_35580	PAFI_20810	PASA_28440	PASE_24300	PAST_32330
group_697		HhH-GPD superfamily base excision DNA repair protein	6	6	1	1	3477				623	659	638	PAAE_04400	PAAL_35570	PAFI_20820	PASA_28430	PASE_24320	PAST_32350
estB		Carboxylesterase 2	6	6	1	1	3475				650	656	653	PAAE_04410	PAAL_35560	PAFI_20830	PASA_28420	PASE_24330	PAST_32360
group_699		NCBIFAM: RNA-guided endonuclease IscB	6	6	1	1	3473				536	599	588	PAAE_04420	PAAL_35540	PAFI_20850	PASA_28400	PASE_24350	PAST_32380
decR_3		DNA-binding transcriptional activator DecR	6	6	1	1	3547				458	473	466	PAAE_04470	PAAL_35640	PAFI_20730	PASA_05420	PASE_24240	PAST_28260
lrp_4		Leucine-responsive regulatory protein	6	6	1	1	3548				419	464	450	PAAE_04480	PAAL_35650	PAFI_20720	PASA_05410	PASE_24230	PAST_28250
ilvC		Ketol-acid reductoisomerase (NADP( ))	6	6	1	1	3549				1022	1022	1022	PAAE_04490	PAAL_35660	PAFI_20710	PASA_05400	PASE_24220	PAST_28240
yghU		Disulfide-bond oxidoreductase YghU	6	6	1	1	3577				860	875	867	PAAE_04500	PAAL_42650	PAFI_20700	PASA_05790	PASE_24210	PAST_28230
group_704		NCBIFAM: family radical SAM protein	6	6	1	1	3575				1079	1097	1088	PAAE_04510	PAAL_10860	PAFI_20690	PASA_28960	PASE_24190	PAST_28210
rplI		50S ribosomal protein L9	6	6	1	1	294				581	596	589	PAAE_04530	PAAL_35050	PAFI_19850	PASA_14290	PASE_24170	PAST_28190
rpsF		30S ribosomal protein S6	6	6	1	1	237				362	428	375	PAAE_04550	PAAL_35030	PAFI_19830	PASA_14310	PASE_24150	PAST_28170
prfA		Peptide chain release factor RF1	6	6	1	1	231				1052	1055	1053	PAAE_04590	PAAL_35000	PAFI_19810	PASA_14320	PASE_24140	PAST_28130
prmC		Release factor glutamine methyltransferase	6	6	1	1	230				824	851	834	PAAE_04600	PAAL_34990	PAFI_19800	PASA_14330	PASE_24130	PAST_28120
rsmA		Ribosomal RNA small subunit methyltransferase A	6	6	1	1	228				842	860	854	PAAE_04620	PAAL_34970	PAFI_19780	PASA_14360	PASE_24110	PAST_28100
pdxA		4-hydroxythreonine-4-phosphate dehydrogenase	6	6	1	1	224				962	992	976	PAAE_04630	PAAL_34960	PAFI_19770	PASA_14370	PASE_24100	PAST_28090
lptD		NCBI Protein Cluster (PRK): LPS assembly protein LptD	6	6	1	1	8468				2120	2414	2342	PAAE_04650	PAAL_34940	PAFI_19750	PASA_14390	PASE_24080	PAST_28070
lptG		JCVI: LPS export ABC transporter permease LptG	6	6	1	1	8469				1109	1112	1109	PAAE_04670	PAAL_34930	PAFI_19740	PASA_14400	PASE_24070	PAST_28060
group_713		JCVI: LPS export ABC transporter permease LptF	6	6	1	1	8470				1124	1157	1137	PAAE_04680	PAAL_34920	PAFI_19730	PASA_14410	PASE_24060	PAST_28050
group_714		NCBI Protein Cluster (PRK): leucyl aminopeptidase	6	6	1	1	8471				1481	1607	1559	PAAE_04690	PAAL_34910	PAFI_19720	PASA_14420	PASE_24050	PAST_28040
group_715		Acetyltransferase (GNAT) domain protein	6	6	1	1	8524				749	773	758	PAAE_04830	PAAL_34880	PAFI_19610	PASA_25770	PASE_23890	PAST_28020
ndk		Nucleoside diphosphate kinase	6	6	1	1	8522				422	422	422	PAAE_04850	PAAL_34870	PAFI_19590	PASA_25760	PASE_23880	PAST_28000
fabD		Malonyl CoA-acyl carrier protein transacylase	6	6	1	1	8520				926	944	930	PAAE_04860	PAAL_34860	PAFI_19580	PASA_25750	PASE_23870	PAST_27990
fabG_4		3-oxoacyl-[acyl-carrier-protein] reductase FabG	6	6	1	1	8519				737	737	737	PAAE_04870	PAAL_34850	PAFI_19570	PASA_25740	PASE_23860	PAST_27980
group_719		Sulfotransferase family protein	6	6	1	1	8517				797	818	814	PAAE_04900	PAAL_34820	PAFI_19540	PASA_25720	PASE_23830	PAST_27950
group_720		hypothetical protein	6	6	1	1	8516				1574	1577	1576	PAAE_04910	PAAL_34810	PAFI_19530	PASA_25710	PASE_23820	PAST_27940
hinT		Purine nucleoside phosphoramidase	6	6	1	1	8515				371	383	380	PAAE_04920	PAAL_34800	PAFI_19520	PASA_25700	PASE_23810	PAST_27930
yadG_1		putative ABC transporter ATP-binding protein YadG	6	6	1	1	7808				923	941	926	PAAE_04930	PAAL_34790	PAFI_19500	PASA_25690	PASE_23800	PAST_27920
group_723		Zinc-finger domain protein	6	6	1	1	7839				203	245	235	PAAE_04940	PAAL_34780	PAFI_19490	PASA_25680	PASE_23790	PAST_27910
polA		DNA polymerase I	6	6	1	1	7838				2789	2810	2801	PAAE_04960	PAAL_17730	PAFI_19480	PASA_25670	PASE_23780	PAST_27900
miaB		tRNA-2-methylthio-N(6)-dimethylallyladenosine synthase	6	6	1	1	7837				1325	1358	1343	PAAE_05070	PAAL_17640	PAFI_19460	PASA_25660	PASE_23700	PAST_27810
gltX_2		Glutamate--tRNA ligase	6	6	1	1	7804				1394	1397	1396	PAAE_05120	PAAL_34730	PAFI_19420	PASA_25540	PASE_23670	PAST_27770
gltA		Citrate synthase	6	6	1	1	7805				1289	1292	1291	PAAE_05130	PAAL_34740	PAFI_19410	PASA_25530	PASE_23660	PAST_27760
group_728		NCBI Protein Cluster (PRK): YciK family oxidoreductase	6	6	1	1	7806				656	710	672	PAAE_05140	PAAL_34750	PAFI_19400	PASA_25520	PASE_23650	PAST_27730
group_729		NCBI Protein Cluster (PRK): aminopeptidase	6	6	1	1	7807				1796	1814	1803	PAAE_05150	PAAL_34760	PAFI_19390	PASA_25510	PASE_23640	PAST_27720
group_730		hypothetical protein	6	6	1	1	7840				692	692	692	PAAE_05160	PAAL_34770	PAFI_19380	PASA_25500	PASE_23630	PAST_27710
recJ		Single-stranded-DNA-specific exonuclease RecJ	6	6	1	1	7841				1736	1751	1740	PAAE_05170	PAAL_17740	PAFI_19370	PASA_25490	PASE_23620	PAST_27700
glpX		Fructose-1,6-bisphosphatase class 2	6	6	1	1	7842				965	965	965	PAAE_05180	PAAL_17750	PAFI_19360	PASA_25480	PASE_23610	PAST_27690
bolA		DNA-binding transcriptional regulator BolA	6	6	1	1	7843				251	260	252	PAAE_05190	PAAL_17760	PAFI_19350	PASA_25470	PASE_23600	PAST_27680
group_734		hypothetical protein	6	6	1	1	7844				623	629	626	PAAE_05200	PAAL_17770	PAFI_19340	PASA_25460	PASE_23590	PAST_27670
group_735		NCBI Protein Cluster (PRK): ATP-dependent RNA helicase RhlE	6	6	1	1	7846				2054	2249	2125	PAAE_05220	PAAL_17790	PAFI_19320	PASA_25430	PASE_23570	PAST_27650
argS		Arginine--tRNA ligase	6	6	1	1	7849				1742	1742	1742	PAAE_05240	PAAL_17800	PAFI_19300	PASA_25400	PASE_23550	PAST_27630
nagZ		Beta-hexosaminidase	6	6	1	1	7851				980	995	989	PAAE_05260	PAAL_17820	PAFI_19280	PASA_25380	PASE_23530	PAST_27610
scpA		Segregation and condensation protein A	6	6	1	1	7852				812	842	834	PAAE_05270	PAAL_17830	PAFI_19270	PASA_25370	PASE_23520	PAST_27600
scpB		JCVI: SMC-Scp complex subunit ScpB	6	6	1	1	7854				599	704	669	PAAE_05280	PAAL_17840	PAFI_19260	PASA_25360	PASE_23510	PAST_27590
rlmL		Ribosomal RNA large subunit methyltransferase L	6	6	1	1	7858				1100	1109	1106	PAAE_05300	PAAL_17860	PAFI_19240	PASA_25340	PASE_23490	PAST_27570
group_741		MerR HTH family regulatory protein	6	6	1	1	7790				494	698	616	PAAE_05330	PAAL_17890	PAFI_29070	PASA_25310	PASE_23470	PAST_27540
ybiI		putative protein YbiI	6	6	1	1	7788				272	278	276	PAAE_05380	PAAL_17910	PAFI_29090	PASA_25260	PASE_23420	PAST_27490
fabH		3-oxoacyl-[acyl-carrier-protein] synthase 3	6	6	1	1	7786				968	974	973	PAAE_05390	PAAL_17920	PAFI_29100	PASA_25250	PASE_23410	PAST_27480
plsX		Phosphate acyltransferase	6	6	1	1	7785				1052	1118	1099	PAAE_05400	PAAL_17930	PAFI_29110	PASA_25240	PASE_23400	PAST_27470
group_745		JCVI: 50S ribosomal protein L32	6	6	1	1	7784				206	206	206	PAAE_05410	PAAL_17940	PAFI_29120	PASA_25230	PASE_23390	PAST_27460
group_746		SmpA / OmlA family protein	6	6	1	1	7779				449	455	450	PAAE_05430	PAAL_17960	PAFI_29140	PASA_25210	PASE_23360	PAST_27440
pcs		Phosphatidylcholine synthase	6	6	1	1	7776				629	707	684	PAAE_05460	PAAL_17990	PAFI_29160	PASA_25190	PASE_23340	PAST_27410
leuA		2-isopropylmalate synthase	6	6	1	1	369				1556	1577	1560	PAAE_05500	PAAL_13120	PAFI_29220	PASA_25150	PASE_23300	PAST_27370
mreB		Cell shape-determining protein MreB	6	6	1	1	368				1034	1034	1034	PAAE_05510	PAAL_13140	PAFI_29230	PASA_25130	PASE_23290	PAST_27360
group_750		NCBI Protein Cluster (PRK): rod shape-determining protein MreC	6	6	1	1	367				902	944	933	PAAE_05520	PAAL_13150	PAFI_29240	PASA_25120	PASE_23280	PAST_27350
mrdA		Peptidoglycan D,D-transpeptidase MrdA	6	6	1	1	365				1886	1946	1935	PAAE_05540	PAAL_13170	PAFI_29260	PASA_25100	PASE_23260	PAST_27330
mrdB		Peptidoglycan glycosyltransferase MrdB	6	6	1	1	360				1139	1139	1139	PAAE_05550	PAAL_13180	PAFI_29270	PASA_25090	PASE_23250	PAST_27320
ghrA		Glyoxylate/hydroxypyruvate reductase A	6	6	1	1	359				902	908	907	PAAE_05560	PAAL_13190	PAFI_29280	PASA_25080	PASE_23240	PAST_27310
rsh		GTP pyrophosphokinase rsh	6	6	1	1	357				2114	2117	2114	PAAE_05580	PAAL_13210	PAFI_29300	PASA_25060	PASE_23220	PAST_27290
group_755		JCVI: DNA-directed RNA polymerase subunit omega	6	6	1	1	355				353	356	355	PAAE_05590	PAAL_13220	PAFI_29310	PASA_25050	PASE_23210	PAST_27280
group_756		NYN domain protein	6	6	1	1	350				548	557	550	PAAE_05610	PAAL_13240	PAFI_29330	PASA_25030	PASE_23190	PAST_27260
fsr		Fosmidomycin resistance protein	6	6	1	1	5792				1199	1250	1216	PAAE_05640	PAAL_00540	PAFI_26450	PASA_33690	PASE_03960	PAST_28570
allA		Ureidoglycolate lyase	6	6	1	1	5774				479	479	479	PAAE_05660	PAAL_00520	PAFI_26470	PASA_33670	PASE_03970	PAST_28560
rnhB		Ribonuclease HII	6	6	1	1	5772				617	632	627	PAAE_05670	PAAL_00510	PAFI_26480	PASA_33660	PASE_03980	PAST_28550
group_760		NCBI Protein Cluster (PRK): adenine-specific DNA-methyltransferase	6	6	1	1	5771				1124	1130	1128	PAAE_05680	PAAL_00500	PAFI_26490	PASA_33650	PASE_03990	PAST_28540
alkB2		Alkane 1-monooxygenase 2	6	6	1	1	11274				1136	1178	1146	PAAE_05700	PAAL_00490	PAFI_26520	PASA_41700	PASE_04020	PAST_28510
mutY		Adenine DNA glycosylase	6	6	1	1	11275				1025	1040	1028	PAAE_05710	PAAL_00480	PAFI_26530	PASA_41710	PASE_04030	PAST_28500
bdbD		NCBIFAM: family thioredoxin-like (seleno)lipoprotein	6	6	1	1	11281				614	647	634	PAAE_05730	PAAL_00460	PAFI_26550	PASA_41730	PASE_04050	PAST_28480
mscL		Large-conductance mechanosensitive channel	6	6	1	1	11282				434	443	437	PAAE_05740	PAAL_00440	PAFI_26570	PASA_08040	PASE_04060	PAST_28470
ald_1		Alanine dehydrogenase	6	6	1	1	11283				1118	1118	1118	PAAE_05750	PAAL_00430	PAFI_26580	PASA_08050	PASE_04070	PAST_28460
lrp_2		Leucine-responsive regulatory protein	6	6	1	1	11284				401	518	466	PAAE_05760	PAAL_00420	PAFI_26590	PASA_08060	PASE_04080	PAST_28450
group_767		GcrA cell cycle regulator	6	6	1	1	8054				317	617	554	PAAE_05800	PAAL_27440	PAFI_30050	PASA_37920	PASE_05930	PAST_30960
group_768	yadH_2	Inner membrane transport permease YadH	6	6	1	1	8053				803	845	820	PAAE_05810	PAAL_27430	PAFI_30060	PASA_37910	PASE_05940	PAST_30950
argD		Acetylornithine aminotransferase	6	6	1	1	8052				1169	1172	1171	PAAE_05830	PAAL_27420	PAFI_30070	PASA_37900	PASE_05950	PAST_30940
argF		Ornithine carbamoyltransferase, anabolic	6	6	1	1	8050				926	929	926	PAAE_05840	PAAL_27400	PAFI_30080	PASA_37880	PASE_05960	PAST_30920
pckA		Phosphoenolpyruvate carboxykinase (ATP)	6	6	1	1	8048				1592	1595	1594	PAAE_05850	PAAL_32440	PAFI_30100	PASA_37850	PASE_05980	PAST_30910
yvcJ		Nucleotide-binding protein YvcJ	6	6	1	1	8041				947	1043	997	PAAE_05870	PAAL_32420	PAFI_30120	PASA_37830	PASE_06000	PAST_30890
manX		NCBIFAM: PTS galactosamine/N-acetylgalactosamine transporter subunit IIA	6	6	1	1	8037				422	422	422	PAAE_05880	PAAL_32410	PAFI_30130	PASA_37820	PASE_06010	PAST_30880
crh		Phosphocarrier protein NPr	6	6	1	1	8036				263	278	275	PAAE_05890	PAAL_32400	PAFI_30140	PASA_37810	PASE_06020	PAST_30870
group_775		hypothetical protein	6	6	1	1	8035				614	617	614	PAAE_05900	PAAL_32390	PAFI_30150	PASA_37800	PASE_06030	PAST_30860
group_776		hypothetical protein	6	6	1	1	8034				398	410	403	PAAE_05910	PAAL_32380	PAFI_30160	PASA_37780	PASE_06040	PAST_30850
hbd		3-hydroxybutyryl-CoA dehydrogenase	6	6	1	1	8031				875	875	875	PAAE_05920	PAAL_32350	PAFI_30190	PASA_37750	PASE_06070	PAST_30840
etfA		Electron transfer flavoprotein subunit alpha	6	6	1	1	8030				926	926	926	PAAE_05930	PAAL_32340	PAFI_30200	PASA_37740	PASE_06080	PAST_30830
group_781		Corrinoid adenosyltransferase	6	6	1	1	8028				572	572	572	PAAE_05950	PAAL_32320	PAFI_30220	PASA_37720	PASE_06100	PAST_30810
group_782		NCBI Protein Cluster (PRK): SDR family oxidoreductase	6	6	1	1	8025				815	833	820	PAAE_05970	PAAL_32300	PAFI_30240	PASA_37700	PASE_06120	PAST_30790
parC		DNA topoisomerase 4 subunit A	6	6	1	1	4269				2222	2270	2244	PAAE_05990	PAAL_32280	PAFI_30260	PASA_37680	PASE_06140	PAST_30770
tas		Protein tas	6	6	1	1	13318				1055	1064	1058	PAAE_06050	PAAL_01250	PAFI_15760	PASA_38720	PASE_22980	PAST_06870
yrrK		Putative pre-16S rRNA nuclease	6	6	1	1	13315				467	485	473	PAAE_06080	PAAL_01210	PAFI_15720	PASA_38710	PASE_22880	PAST_06910
soxB		Sarcosine oxidase subunit beta	6	6	1	1	13193				1265	1295	1270	PAAE_06100	PAAL_01190	PAFI_15700	PASA_38690	PASE_22860	PAST_06930
soxD_4		JCVI: sarcosine oxidase subunit delta family protein	6	6	1	1	6205				326	362	338	PAAE_06120	PAAL_01170	PAFI_15670	PASA_38660	PASE_22840	PAST_06960
soxA_1		Sarcosine oxidase subunit alpha	6	6	1	1	6206				2927	2933	2930	PAAE_06130	PAAL_01160	PAFI_15660	PASA_38650	PASE_22830	PAST_06970
sodB		Superoxide dismutase [Fe]	6	6	1	1	6209				599	599	599	PAAE_06150	PAAL_01140	PAFI_15640	PASA_38630	PASE_22810	PAST_06990
bamB		JCVI: outer membrane protein assembly factor BamB	6	6	1	1	6216				1325	1328	1325	PAAE_06170	PAAL_01120	PAFI_15610	PASA_38600	PASE_05500	PAST_07010
der		GTPase Der	6	6	1	1	6218				1481	1484	1483	PAAE_06180	PAAL_01110	PAFI_15600	PASA_38590	PASE_05510	PAST_07020
serS		Serine--tRNA ligase	6	6	1	1	6223				1292	1295	1292	PAAE_06200	PAAL_01090	PAFI_15580	PASA_38580	PASE_05530	PAST_07040
group_793		putative GTPase	6	6	1	1	6226				971	980	974	PAAE_06230	PAAL_01070	PAFI_15560	PASA_33290	PASE_05600	PAST_07070
rpmB		50S ribosomal protein L28	6	6	1	1	6276				290	302	297	PAAE_06250	PAAL_01050	PAFI_15530	PASA_33260	PASE_05620	PAST_07090
ynhG		NCBI Protein Cluster (PRK): L,D-transpeptidase	6	6	1	1	6270				545	572	561	PAAE_06300	PAAL_01010	PAFI_15480	PASA_33220	PASE_05640	PAST_31260
selU		NCBI Protein Cluster (PRK): tRNA 2-selenouridine(34) synthase MnmH	6	6	1	1	6264				1016	1094	1057	PAAE_06310	PAAL_01000	PAFI_15470	PASA_33210	PASE_05650	PAST_31250
punA		Purine nucleoside phosphorylase 1	6	6	1	1	6263				800	809	805	PAAE_06320	PAAL_00990	PAFI_15460	PASA_33200	PASE_05660	PAST_31240
rfuD		putative riboflavin import permease protein RfuD	6	6	1	1	6262				965	1028	975	PAAE_06330	PAAL_00980	PAFI_15450	PASA_33190	PASE_05670	PAST_31230
group_799		Branched-chain amino acid transport system / permease component	6	6	1	1	6261				1094	1103	1098	PAAE_06340	PAAL_00970	PAFI_15430	PASA_33170	PASE_05680	PAST_31220
mglA_1		Galactose/methyl galactoside import ATP-binding protein MglA	6	6	1	1	6260				1649	1652	1649	PAAE_06350	PAAL_00960	PAFI_15420	PASA_33160	PASE_05690	PAST_31210
tmpC		Membrane lipoprotein TmpC	6	6	1	1	6259				989	995	990	PAAE_06360	PAAL_00950	PAFI_15410	PASA_33150	PASE_05700	PAST_31200
tsaB		JCVI: tRNA (adenosine(37)-N6)-threonylcarbamoyltransferase complex dimerization subunit type 1 TsaB	6	6	1	1	6257				590	611	602	PAAE_06380	PAAL_00930	PAFI_15390	PASA_33130	PASE_05720	PAST_31180
group_803		JCVI: Fe-S cluster assembly protein NifU	6	6	1	1	6255				560	560	560	PAAE_06390	PAAL_00920	PAFI_15380	PASA_33120	PASE_05730	PAST_31170
group_804		Universal stress protein family protein	6	6	1	1	6254				389	545	456	PAAE_06400	PAAL_00910	PAFI_15360	PASA_33110	PASE_05740	PAST_31160
truA		tRNA pseudouridine synthase A	6	6	1	1	6252				779	815	790	PAAE_06420	PAAL_00890	PAFI_15340	PASA_33100	PASE_05760	PAST_31140
lpxK		Tetraacyldisaccharide 4'-kinase	6	6	1	1	6250				980	998	988	PAAE_06440	PAAL_00870	PAFI_15320	PASA_33080	PASE_05780	PAST_31120
group_807		hypothetical protein	6	6	1	1	6245				245	251	246	PAAE_06460	PAAL_00850	PAFI_15300	PASA_33060	PASE_05800	PAST_31100
group_808		hypothetical protein	6	6	1	1	4272				785	950	882	PAAE_06480	PAAL_32270	PAFI_30290	PASA_31660	PASE_06170	PAST_30740
group_809	tufA_1	Elongation factor Tu	6	6	1	1	4273				1175	1175	1175	PAAE_06490	PAAL_32260	PAFI_30300	PASA_31650	PASE_06180	PAST_30730
tufA_2		Elongation factor Tu	6	6	1	1	6971				1175	1175	1175	PAAE_25650	PAAL_00120	PAFI_30540	PASA_31440	PASE_06360	PAST_30520
gloA_1		Lactoylglutathione lyase	6	6	1	1	4280				395	395	395	PAAE_06520	PAAL_32220	PAFI_30320	PASA_03770	PASE_06190	PAST_30700
group_812		JCVI: lipid A export permease/ATP-binding protein MsbA	6	6	1	1	11337				1853	1880	1865	PAAE_06560	PAAL_32250	PAFI_30370	PASA_31600	PASE_06200	PAST_30660
fpr		Flavodoxin/ferredoxin--NADP reductase	6	6	1	1	8818				836	842	840	PAAE_06650	PAAL_33710	PAFI_29560	PASA_15850	PASE_06750	PAST_27080
group_814		hypothetical protein	6	6	1	1	8235				371	386	378	PAAE_06660	PAAL_33700	PAFI_29550	PASA_15840	PASE_06760	PAST_27070
cysH		NCBI Protein Cluster (PRK): phosphoadenylyl-sulfate reductase	6	6	1	1	8234				731	731	731	PAAE_06670	PAAL_33690	PAFI_29540	PASA_15830	PASE_06770	PAST_27060
sir		Sulfite reductase [ferredoxin]	6	6	1	1	8233				1658	1661	1658	PAAE_06680	PAAL_33680	PAFI_29530	PASA_15820	PASE_06780	PAST_27050
group_817		hypothetical protein	6	6	1	1	8232				317	332	327	PAAE_06690	PAAL_33670	PAFI_29520	PASA_15810	PASE_06790	PAST_27040
decR_2		DNA-binding transcriptional activator DecR	6	6	1	1	8231				503	521	514	PAAE_06700	PAAL_33660	PAFI_29510	PASA_15800	PASE_06800	PAST_27030
iscR		HTH-type transcriptional regulator IscR	6	6	1	1	1069				458	458	458	PAAE_06740	PAAL_33630	PAFI_29630	PASA_28180	PASE_06810	PAST_27010
group_820		Serine aminopeptidase, S33	6	6	1	1	1073				662	662	662	PAAE_06750	PAAL_33620	PAFI_29640	PASA_28190	PASE_06820	PAST_27000
icd		Isocitrate dehydrogenase [NADP]	6	6	1	1	1080				1211	1211	1211	PAAE_06780	PAAL_33600	PAFI_29670	PASA_28220	PASE_06850	PAST_26960
purQ		Phosphoribosylformylglycinamidine synthase subunit PurQ	6	6	1	1	12818				668	671	668	PAAE_06790	PAAL_30990	PAFI_29690	PASA_09190	PASE_06880	PAST_26940
dctB		C4-dicarboxylate transport sensor protein DctB	6	6	1	1	12819				1793	1820	1797	PAAE_06800	PAAL_30980	PAFI_29700	PASA_09180	PASE_06890	PAST_26930
dctD_1		C4-dicarboxylate transport transcriptional regulatory protein DctD	6	6	1	1	12821				1325	1325	1325	PAAE_06810	PAAL_30970	PAFI_29710	PASA_09170	PASE_06900	PAST_26920
metZ		O-succinylhomoserine sulfhydrylase	6	6	1	1	7055				1184	1199	1188	PAAE_06820	PAAL_30960	PAFI_29730	PASA_19340	PASE_06930	PAST_26910
folE2		GTP cyclohydrolase FolE2	6	6	1	1	7056				962	977	964	PAAE_06830	PAAL_30950	PAFI_29740	PASA_19350	PASE_06940	PAST_26900
rplC		JCVI: 50S ribosomal protein L3	6	6	1	1	7044				806	893	861	PAAE_06860	PAAL_03400	PAFI_30610	PASA_31420	PASE_06380	PAST_30500
rplD		50S ribosomal protein L4	6	6	1	1	7043				620	620	620	PAAE_06870	PAAL_03390	PAFI_30620	PASA_31410	PASE_06390	PAST_30490
rplW		50S ribosomal protein L23	6	6	1	1	7042				296	296	296	PAAE_06880	PAAL_03380	PAFI_30630	PASA_31400	PASE_06400	PAST_30480
rplB		50S ribosomal protein L2	6	6	1	1	7041				836	839	838	PAAE_06890	PAAL_03370	PAFI_30640	PASA_31390	PASE_06410	PAST_30470
rplV		50S ribosomal protein L22	6	6	1	1	7039				380	380	380	PAAE_06910	PAAL_03350	PAFI_30660	PASA_31370	PASE_06430	PAST_30450
rpsC		30S ribosomal protein S3	6	6	1	1	7038				707	710	709	PAAE_06920	PAAL_03340	PAFI_30670	PASA_31360	PASE_06440	PAST_30440
rplP		50S ribosomal protein L16	6	6	1	1	7037				413	413	413	PAAE_06930	PAAL_03330	PAFI_30680	PASA_31350	PASE_06450	PAST_30430
rpmC		50S ribosomal protein L29	6	6	1	1	7036				206	206	206	PAAE_06940	PAAL_03320	PAFI_30710	PASA_31340	PASE_06460	PAST_30420
rpsQ		30S ribosomal protein S17	6	6	1	1	7030				245	248	245	PAAE_06950	PAAL_03310	PAFI_30720	PASA_31330	PASE_06470	PAST_30410
rplX		50S ribosomal protein L24	6	6	1	1	7028				305	305	305	PAAE_06970	PAAL_03290	PAFI_30740	PASA_31310	PASE_06490	PAST_30390
rplE		50S ribosomal protein L5	6	6	1	1	7027				560	560	560	PAAE_06980	PAAL_03280	PAFI_30750	PASA_31300	PASE_06500	PAST_30380
rpsN		30S ribosomal protein S14	6	6	1	1	7026				305	305	305	PAAE_06990	PAAL_03270	PAFI_30760	PASA_31290	PASE_06510	PAST_30370
rpsH		30S ribosomal protein S8	6	6	1	1	7025				395	398	397	PAAE_07000	PAAL_03260	PAFI_30770	PASA_31280	PASE_06520	PAST_30360
rplF		50S ribosomal protein L6	6	6	1	1	7024				533	533	533	PAAE_07010	PAAL_03250	PAFI_30780	PASA_31270	PASE_06530	PAST_30350
rplR		50S ribosomal protein L18	6	6	1	1	7023				359	359	359	PAAE_07020	PAAL_03240	PAFI_30790	PASA_31260	PASE_06540	PAST_30340
rpsE		30S ribosomal protein S5	6	6	1	1	7022				566	596	580	PAAE_07030	PAAL_03230	PAFI_30800	PASA_31250	PASE_06550	PAST_30330
rpmD		50S ribosomal protein L30	6	6	1	1	7021				185	194	187	PAAE_07040	PAAL_03220	PAFI_30810	PASA_31240	PASE_06560	PAST_30320
rplO		50S ribosomal protein L15	6	6	1	1	6996				467	476	474	PAAE_07060	PAAL_03180	PAFI_30850	PASA_31210	PASE_08140	PAST_15930
secY		Protein translocase subunit SecY	6	6	1	1	6994				1367	1391	1373	PAAE_07070	PAAL_03170	PAFI_30860	PASA_31200	PASE_08150	PAST_15940
rpsM		30S ribosomal protein S13	6	6	1	1	6992				368	368	368	PAAE_07090	PAAL_03150	PAFI_30880	PASA_31180	PASE_08170	PAST_15960
rpoA		DNA-directed RNA polymerase subunit alpha	6	6	1	1	6990				1016	1016	1016	PAAE_07110	PAAL_03130	PAFI_30900	PASA_31160	PASE_08190	PAST_15980
rplQ		50S ribosomal protein L17	6	6	1	1	6989				413	425	418	PAAE_07120	PAAL_03120	PAFI_30910	PASA_31150	PASE_08200	PAST_15990
group_849		Autoinducer binding domain protein	6	6	1	1	6988				611	617	612	PAAE_07130	PAAL_03110	PAFI_30920	PASA_31140	PASE_08210	PAST_16010
rarA		Replication-associated recombination protein A	6	6	1	1	6986				1226	1316	1300	PAAE_07150	PAAL_03090	PAFI_30940	PASA_31130	PASE_08230	PAST_16030
rluC		Ribosomal large subunit pseudouridine synthase C	6	6	1	1	6984				1046	1055	1051	PAAE_07160	PAAL_03070	PAFI_30960	PASA_31110	PASE_08250	PAST_16050
yhdW		Putative amino-acid ABC transporter-binding protein YhdW	6	6	1	1	737				1016	1028	1018	PAAE_07190	PAAL_03040	PAFI_30990	PASA_31080	PASE_08280	PAST_16080
argB		Acetylglutamate kinase	6	6	1	1	733				899	935	910	PAAE_07240	PAAL_02990	PAFI_31040	PASA_05000	PASE_08310	PAST_16100
engB		JCVI: ribosome biogenesis GTP-binding protein YihA/YsxC	6	6	1	1	11051				650	650	650	PAAE_07250	PAAL_02980	PAFI_31050	PASA_05010	PASE_08320	PAST_16110
yidC		Membrane protein insertase YidC	6	6	1	1	11056				1847	1880	1858	PAAE_07270	PAAL_02960	PAFI_31070	PASA_05030	PASE_08340	PAST_16130
ttcA		tRNA-cytidine(32) 2-sulfurtransferase	6	6	1	1	11059				872	887	876	PAAE_07290	PAAL_02940	PAFI_31080	PASA_05050	PASE_08360	PAST_16150
rnpA		JCVI: ribonuclease P protein component	6	6	1	1	11062				344	416	368	PAAE_07310	PAAL_02920	PAFI_31110	PASA_05060	PASE_08380	PAST_16170
group_858		NCBI Protein Cluster (PRK): two-component system sensor histidine kinase AtoS	6	6	1	1	11109				1406	1430	1420	PAAE_07330	PAAL_02900	PAFI_31130	PASA_05080	PASE_08390	PAST_16190
group_863		JCVI: family protein	6	6	1	1	13553				311	320	314	PAAE_07630	PAAL_13490	PAFI_09190	PASA_18950	PASE_20190	PAST_21160
mcbR		HTH-type transcriptional regulator McbR	6	6	1	1	13551				644	680	650	PAAE_07650	PAAL_13510	PAFI_09170	PASA_18970	PASE_20170	PAST_21140
group_865		hypothetical protein	6	6	1	1	13549				581	626	609	PAAE_07670	PAAL_13520	PAFI_09160	PASA_15580	PASE_20160	PAST_21130
hemB		Delta-aminolevulinic acid dehydratase	6	6	1	1	13547				995	998	995	PAAE_07680	PAAL_13530	PAFI_09150	PASA_15590	PASE_20150	PAST_21120
mfd		Transcription-repair-coupling factor	6	6	1	1	13543				3446	3533	3468	PAAE_07700	PAAL_13550	PAFI_09130	PASA_15610	PASE_20130	PAST_21100
pheT		Phenylalanine--tRNA ligase beta subunit	6	6	1	1	7014				2387	2387	2387	PAAE_07750	PAAL_01980	PAFI_09970	PASA_03560	PASE_10170	PAST_30120
mcl1		L-malyl-CoA/beta-methylmalyl-CoA lyase	6	6	1	1	1988				956	959	957	PAAE_07900	PAAL_29930	PAFI_10120	PASA_03990	PASE_20420	PAST_25740
dat		D-alanine aminotransferase	6	6	1	1	1989				860	866	861	PAAE_07910	PAAL_29920	PAFI_10110	PASA_04000	PASE_20410	PAST_25730
group_873		NCBI Protein Cluster (PRK): amidotransferase	6	6	1	1	7016				698	710	701	PAAE_07940	PAAL_01960	PAFI_11750	PASA_05480	PASE_06580	PAST_30290
puuA_1		Gamma-glutamylputrescine synthetase PuuA	6	6	1	1	7000				1355	1358	1356	PAAE_07950	PAAL_01950	PAFI_11740	PASA_05490	PASE_06590	PAST_30280
puuB_2		Gamma-glutamylputrescine oxidoreductase	6	6	1	1	6999				1295	1310	1307	PAAE_07960	PAAL_01940	PAFI_11720	PASA_05500	PASE_06600	PAST_30270
group_876		Polyphosphate:ADP phosphotransferase 2	6	6	1	1	9290				902	944	911	PAAE_08000	PAAL_01920	PAFI_11690	PASA_05540	PASE_06620	PAST_30230
group_877		hypothetical protein	6	6	1	1	9291				458	506	472	PAAE_08010	PAAL_01910	PAFI_11680	PASA_05550	PASE_06630	PAST_30220
group_878		Putative bacterial sensory transduction regulator	6	6	1	1	9293				503	503	503	PAAE_08030	PAAL_01890	PAFI_31780	PASA_05570	PASE_06650	PAST_30200
proC_2		Pyrroline-5-carboxylate reductase	6	6	1	1	9294				815	848	822	PAAE_08040	PAAL_01880	PAFI_31790	PASA_05580	PASE_06660	PAST_30190
csaA		putative chaperone CsaA	6	6	1	1	9295				329	332	331	PAAE_08050	PAAL_01870	PAFI_31800	PASA_05590	PASE_06670	PAST_30180
tkrA		Glycerate dehydrogenase	6	6	1	1	9297				947	950	948	PAAE_08060	PAAL_01860	PAFI_31810	PASA_05600	PASE_06680	PAST_30170
ugpC_3		sn-glycerol-3-phosphate import ATP-binding protein UgpC	6	6	1	1	9274				1004	1013	1008	PAAE_08090	PAAL_30640	PAFI_31860	PASA_05670	PASE_07980	PAST_09650
lacG		NCBI Protein Cluster (PRK): sn-glycerol-3-phosphate ABC transporter permease UgpE	6	6	1	1	9273				848	848	848	PAAE_08100	PAAL_30630	PAFI_31870	PASA_05680	PASE_07990	PAST_09660
ugpA		sn-glycerol-3-phosphate transport system permease protein UgpA	6	6	1	1	9272				878	878	878	PAAE_08110	PAAL_30620	PAFI_31880	PASA_05690	PASE_08000	PAST_09670
ugpB		sn-glycerol-3-phosphate-binding periplasmic protein UgpB	6	6	1	1	9271				1307	1319	1317	PAAE_08120	PAAL_30610	PAFI_31890	PASA_05700	PASE_08010	PAST_09680
yedI		Inner membrane protein YedI	6	6	1	1	9270				980	1007	999	PAAE_08130	PAAL_30600	PAFI_31900	PASA_05710	PASE_08020	PAST_09690
cobS		Aerobic cobaltochelatase subunit CobS	6	6	1	1	9262				971	974	971	PAAE_08170	PAAL_30570	PAFI_31920	PASA_05750	PASE_08060	PAST_09730
recA		Protein RecA	6	6	1	1	13375				1067	1088	1072	PAAE_08290	PAAL_18300	PAFI_11270	PASA_10200	PASE_20710	PAST_11050
alaS		Alanine--tRNA ligase	6	6	1	1	13374				2651	2657	2656	PAAE_08300	PAAL_18310	PAFI_11240	PASA_10210	PASE_20700	PAST_11060
group_890		hypothetical protein	6	6	1	1	13373				293	299	297	PAAE_08310	PAAL_18320	PAFI_11230	PASA_10220	PASE_20690	PAST_11070
group_891		hypothetical protein	6	6	1	1	13372				248	446	371	PAAE_08330	PAAL_18330	PAFI_11210	PASA_10230	PASE_20680	PAST_10430
gatB		Aspartyl/glutamyl-tRNA(Asn/Gln) amidotransferase subunit B	6	6	1	1	13370				1511	1514	1513	PAAE_08340	PAAL_31660	PAFI_11200	PASA_10240	PASE_20670	PAST_18550
group_893		GH23.hmm	6	6	1	1	12932				611	626	621	PAAE_08350	PAAL_31650	PAFI_11190	PASA_10260	PASE_20660	PAST_18530
group_894		NCBI Protein Cluster (PRK): hypothetical protein (Provisional)	6	6	1	1	12930				1385	1388	1385	PAAE_08360	PAAL_31640	PAFI_11180	PASA_25000	PASE_20650	PAST_18520
hemA		5-aminolevulinate synthase	6	6	1	1	303				1229	1229	1229	PAAE_08370	PAAL_31630	PAFI_11170	PASA_24990	PASE_20640	PAST_18510
group_896		hypothetical protein	6	6	1	1	304				1229	1289	1271	PAAE_08380	PAAL_31620	PAFI_11160	PASA_24980	PASE_20630	PAST_18500
group_897		Membrane dipeptidase (Peptidase family M19)	6	6	1	1	305				1040	1049	1047	PAAE_08390	PAAL_31610	PAFI_11150	PASA_24970	PASE_20620	PAST_18440
group_898		Antibiotic biosynthesis monooxygenase	6	6	1	1	306				320	323	322	PAAE_08400	PAAL_31600	PAFI_11140	PASA_24960	PASE_20610	PAST_18430
group_899		JCVI: septum site-determining protein MinD	6	6	1	1	307				632	635	634	PAAE_08410	PAAL_31590	PAFI_11130	PASA_24950	PASE_20600	PAST_18420
group_900		hypothetical protein	6	6	1	1	13608				302	302	302	PAAE_08420	PAAL_31570	PAFI_11070	PASA_15500	PASE_20540	PAST_18360
lepA		Elongation factor 4	6	6	1	1	6828				1799	1805	1800	PAAE_08460	PAAL_31550	PAFI_11040	PASA_15530	PASE_20510	PAST_18250
mdoH		NCBI Protein Cluster (PRK): glucans biosynthesis glucosyltransferase MdoH	6	6	1	1	6797				2081	2105	2094	PAAE_08490	PAAL_13930	PAFI_15070	PASA_03840	PASE_18830	PAST_25900
ptsP		Phosphoenolpyruvate-dependent phosphotransferase system	6	6	1	1	6799				2243	2246	2245	PAAE_08510	PAAL_13950	PAFI_15050	PASA_03860	PASE_18810	PAST_25880
group_904		Aspartate kinase	6	6	1	1	6800				1256	1256	1256	PAAE_08520	PAAL_13960	PAFI_15040	PASA_03870	PASE_18800	PAST_25870
group_905		hypothetical protein	6	6	1	1	6805				407	434	418	PAAE_08530	PAAL_13970	PAFI_15010	PASA_03880	PASE_18790	PAST_25860
pcm_1		NCBI Protein Cluster (PRK): protein-L-isoaspartate(D-aspartate) O-methyltransferase	6	6	1	1	6827				653	653	653	PAAE_08560	PAAL_19170	PAFI_14980	PASA_03910	PASE_20500	PAST_25820
bepC		Outer membrane efflux protein BepC	6	6	1	1	6821				1331	1418	1381	PAAE_08570	PAAL_19160	PAFI_14970	PASA_03920	PASE_20490	PAST_25810
nlpD		NCBIFAM: amidase activator ActS	6	6	1	1	1978				374	1169	1021	PAAE_08590	PAAL_30000	PAFI_10170	PASA_03940	PASE_20470	PAST_25790
pcm		Protein-L-isoaspartate O-methyltransferase	6	6	1	1	1979				650	662	659	PAAE_08600	PAAL_29980	PAFI_10160	PASA_03950	PASE_20460	PAST_25780
surE		5'-nucleotidase SurE	6	6	1	1	1980				809	878	836	PAAE_08610	PAAL_29970	PAFI_10150	PASA_03960	PASE_20450	PAST_25770
group_911		NCBI Protein Cluster (PRK): hypothetical protein (Provisional)	6	6	1	1	1981				914	920	915	PAAE_08620	PAAL_29960	PAFI_10140	PASA_03970	PASE_20440	PAST_25760
sufE		Cysteine desulfuration protein SufE	6	6	1	1	1969				410	413	410	PAAE_08650	PAAL_23780	PAFI_06500	PASA_12240	PASE_13560	PAST_11650
mnmA		tRNA-specific 2-thiouridylase MnmA	6	6	1	1	1968				1169	1175	1172	PAAE_08660	PAAL_23770	PAFI_06510	PASA_12250	PASE_13570	PAST_11660
group_914		hypothetical protein	6	6	1	1	1967				266	311	285	PAAE_08670	PAAL_23760	PAFI_06520	PASA_12260	PASE_13580	PAST_11670
ligA		DNA ligase	6	6	1	1	2555				2168	2222	2200	PAAE_08690	PAAL_23160	PAFI_06540	PASA_12280	PASE_15120	PAST_11690
recG		ATP-dependent DNA helicase RecG	6	6	1	1	2556				2096	2120	2101	PAAE_08700	PAAL_23150	PAFI_06550	PASA_12290	PASE_15130	PAST_11700
iscU		Iron-sulfur cluster assembly scaffold protein IscU	6	6	1	1	2559				437	443	442	PAAE_08720	PAAL_31530	PAFI_06570	PASA_12320	PASE_15150	PAST_11720
hisI		Phosphoribosyl-AMP cyclohydrolase	6	6	1	1	2557				356	362	357	PAAE_08730	PAAL_31520	PAFI_06580	PASA_12330	PASE_15160	PAST_11730
gltX_1		Glutamate--tRNA ligase	6	6	1	1	13438				851	866	859	PAAE_08740	PAAL_31510	PAFI_06590	PASA_12340	PASE_15170	PAST_11740
trmFO		Methylenetetrahydrofolate--tRNA-(uracil-5-)-methyltransferase TrmFO	6	6	1	1	13439				1337	1337	1337	PAAE_08750	PAAL_31500	PAFI_06600	PASA_12350	PASE_15180	PAST_11750
rplY		50S ribosomal protein L25	6	6	1	1	13448				629	650	641	PAAE_08760	PAAL_22260	PAFI_06610	PASA_12360	PASE_15190	PAST_11760
lldD		L-lactate dehydrogenase	6	6	1	1	13447				1166	1181	1170	PAAE_08780	PAAL_22280	PAFI_06620	PASA_12370	PASE_15210	PAST_11780
group_923		JCVI: DNA primase	6	6	1	1	1235				1874	1925	1907	PAAE_08810	PAAL_22300	PAFI_06650	PASA_12410	PASE_15240	PAST_11810
rpoD		RNA polymerase sigma factor RpoD	6	6	1	1	1236				1973	2003	1981	PAAE_08820	PAAL_22310	PAFI_06660	PASA_12420	PASE_15260	PAST_11820
group_925		NCBI Protein Cluster (PRK): DNA recombination protein RmuC	6	6	1	1	1237				1373	1490	1448	PAAE_08840	PAAL_22320	PAFI_06680	PASA_12430	PASE_15530	PAST_11840
nrdR		Transcriptional repressor NrdR	6	6	1	1	1228				461	464	463	PAAE_08870	PAAL_34240	PAFI_06700	PASA_12450	PASE_15510	PAST_11860
ribD		Riboflavin biosynthesis protein RibD	6	6	1	1	1227				971	1013	983	PAAE_08880	PAAL_34230	PAFI_06710	PASA_12460	PASE_15500	PAST_11870
group_928		Capsule polysaccharide biosynthesis protein	6	6	1	1	1226				1997	2027	2008	PAAE_08890	PAAL_34220	PAFI_06720	PASA_12470	PASE_15490	PAST_11880
group_929		NCBI Protein Cluster (PRK): polysaccharide export protein	6	6	1	1	1225				1127	1130	1129	PAAE_08900	PAAL_34210	PAFI_06730	PASA_12480	PASE_15480	PAST_11890
ribE		Riboflavin synthase	6	6	1	1	1223				602	620	608	PAAE_08920	PAAL_34190	PAFI_06750	PASA_12500	PASE_15460	PAST_11910
group_933		JCVI: transcription antitermination factor NusB	6	6	1	1	1218				476	503	489	PAAE_08950	PAAL_34160	PAFI_06760	PASA_12540	PASE_15430	PAST_11940
group_939		NCBI Protein Cluster (PRK): two-component system sensor histidine kinase EnvZ	6	6	1	1	1352				1352	1361	1356	PAAE_10210	PAAL_19270	PAFI_12870	PASA_17280	PASE_08550	PAST_14140
cspA_1		Cold shock protein CspA	6	6	1	1	11817				206	206	206	PAAE_11320	PAAL_22980	PAFI_34930	PASA_30070	PASE_13780	PAST_25260
secA		Protein translocase subunit SecA	6	6	1	1	8065				2717	2774	2726	PAAE_10260	PAAL_12400	PAFI_28450	PASA_16420	PASE_05050	PAST_29730
argJ		Arginine biosynthesis bifunctional protein ArgJ	6	6	1	1	10524				1241	1256	1251	PAAE_10280	PAAL_12420	PAFI_28470	PASA_16440	PASE_05070	PAST_29710
nudG		CTP pyrophosphohydrolase	6	6	1	1	10525				398	398	398	PAAE_10290	PAAL_12430	PAFI_28480	PASA_16450	PASE_05080	PAST_29700
pyrG		CTP synthase	6	6	1	1	8532				1643	1643	1643	PAAE_10330	PAAL_13260	PAFI_29340	PASA_25850	PASE_23160	PAST_27250
cobQ		Cobyric acid synthase	6	6	1	1	8536				1430	1445	1439	PAAE_10350	PAAL_13280	PAFI_29360	PASA_25830	PASE_23140	PAST_27230
ispH		4-hydroxy-3-methylbut-2-enyl diphosphate reductase	6	6	1	1	8537				953	998	962	PAAE_10360	PAAL_13290	PAFI_29390	PASA_25820	PASE_23130	PAST_27220
rnhA		Ribonuclease HI	6	6	1	1	8538				377	449	437	PAAE_10380	PAAL_13310	PAFI_29410	PASA_25790	PASE_23120	PAST_27210
group_947		NCBI Protein Cluster (PRK): hypothetical protein (Provisional)	6	6	1	1	8539				632	656	639	PAAE_10390	PAAL_13320	PAFI_29420	PASA_25780	PASE_23110	PAST_27200
ileS		Isoleucine--tRNA ligase	6	6	1	1	8542				2906	3029	2944	PAAE_10420	PAAL_24420	PAFI_29460	PASA_35120	PASE_23090	PAST_27180
group_949		hypothetical protein	6	6	1	1	8543				992	1112	1045	PAAE_10440	PAAL_24430	PAFI_29490	PASA_35130	PASE_23070	PAST_27150
dusA		tRNA-dihydrouridine(20/20a) synthase	6	6	1	1	10310				947	1004	986	PAAE_10510	PAAL_18970	PAFI_14590	PASA_19970	PASE_22010	PAST_19060
mazG		Nucleoside triphosphate pyrophosphohydrolase	6	6	1	1	10313				809	911	836	PAAE_10520	PAAL_20020	PAFI_14560	PASA_16870	PASE_21990	PAST_19040
yajC		Sec translocon accessory complex subunit YajC	6	6	1	1	10283				329	332	330	PAAE_10540	PAAL_20040	PAFI_14540	PASA_16900	PASE_21980	PAST_19030
secD		Protein translocase subunit SecD	6	6	1	1	10280				1664	1664	1664	PAAE_10550	PAAL_20050	PAFI_14530	PASA_16910	PASE_21970	PAST_19020
ccmA		Cytochrome c biogenesis ATP-binding export protein CcmA	6	6	1	1	9510				629	635	630	PAAE_10580	PAAL_20080	PAFI_14500	PASA_16940	PASE_21940	PAST_18990
ccmB		Heme exporter protein B	6	6	1	1	9511				656	656	656	PAAE_10590	PAAL_20090	PAFI_14490	PASA_16950	PASE_21930	PAST_18980
ccmC		Heme exporter protein C	6	6	1	1	9512				725	725	725	PAAE_10600	PAAL_20100	PAFI_14480	PASA_16960	PASE_21920	PAST_18970
group_957		JCVI: heme exporter protein CcmD	6	6	1	1	9513				143	149	144	PAAE_10610	PAAL_20110	PAFI_14470	PASA_16970	PASE_21910	PAST_18960
cycY		Thiol:disulfide interchange protein CycY	6	6	1	1	9514				542	542	542	PAAE_10620	PAAL_20120	PAFI_14460	PASA_16980	PASE_21900	PAST_18950
ggt		Glutathione hydrolase proenzyme	6	6	1	1	9515				1805	1814	1809	PAAE_10630	PAAL_20130	PAFI_14450	PASA_16990	PASE_21890	PAST_18940
acnA		Aconitate hydratase A	6	6	1	1	11675				2756	2780	2769	PAAE_10640	PAAL_33140	PAFI_14430	PASA_17000	PASE_21880	PAST_10320
yciB		Intracellular septation protein	6	6	1	1	11962				608	617	612	PAAE_10660	PAAL_33120	PAFI_14410	PASA_17040	PASE_21860	PAST_10350
group_962		JCVI: Rne/Rng family ribonuclease	6	6	1	1	11971				2519	2816	2684	PAAE_10690	PAAL_14370	PAFI_34420	PASA_17060	PASE_21840	PAST_10370
dsbD_2		Thiol:disulfide interchange protein DsbD	6	6	1	1	11972				743	743	743	PAAE_10700	PAAL_14380	PAFI_34440	PASA_17070	PASE_21830	PAST_10380
ftsW		putative peptidoglycan glycosyltransferase FtsW	6	6	1	1	11974				1163	1163	1163	PAAE_10720	PAAL_14390	PAFI_34470	PASA_28150	PASE_21820	PAST_10390
murG		UDP-N-acetylglucosamine--N-acetylmuramyl-(pentapeptide) pyrophosphoryl-undecaprenol N-acetylglucosamine transferase	6	6	1	1	11975				1085	1100	1087	PAAE_10730	PAAL_14400	PAFI_34480	PASA_28140	PASE_21810	PAST_10400
murC		UDP-N-acetylmuramate--L-alanine ligase	6	6	1	1	11980				1421	1427	1425	PAAE_10740	PAAL_14410	PAFI_34490	PASA_28130	PASE_21800	PAST_10410
murB		UDP-N-acetylenolpyruvoylglucosamine reductase	6	6	1	1	11984				935	962	944	PAAE_10770	PAAL_14430	PAFI_34510	PASA_28090	PASE_21780	PAST_10480
ddlB		D-alanine--D-alanine ligase B	6	6	1	1	11668				890	935	905	PAAE_10780	PAAL_14440	PAFI_34520	PASA_28060	PASE_21770	PAST_10490
ftsQ		hypothetical protein	6	6	1	1	11667				935	965	951	PAAE_10790	PAAL_14450	PAFI_34530	PASA_28050	PASE_21760	PAST_10500
ftsA		Cell division protein FtsA	6	6	1	1	11666				1334	1334	1334	PAAE_10800	PAAL_14460	PAFI_34540	PASA_28040	PASE_21750	PAST_10510
lpxC		UDP-3-O-acyl-N-acetylglucosamine deacetylase	6	6	1	1	11664				929	935	932	PAAE_10820	PAAL_14480	PAFI_34560	PASA_28020	PASE_21730	PAST_10530
bamD		Outer membrane protein assembly factor BamD	6	6	1	1	11663				845	854	850	PAAE_10830	PAAL_14490	PAFI_34570	PASA_28010	PASE_21720	PAST_10540
recN		DNA repair protein RecN	6	6	1	1	11662				1619	1649	1641	PAAE_10840	PAAL_14500	PAFI_34580	PASA_28000	PASE_21710	PAST_10550
mmsB		putative 3-hydroxyisobutyrate dehydrogenase	6	6	1	1	11660				869	884	873	PAAE_10870	PAAL_14530	PAFI_34610	PASA_19380	PASE_21690	PAST_10570
group_975		NCBI Protein Cluster (PRK): 3-hydroxyisobutyryl-CoA hydrolase	6	6	1	1	11657				998	1013	1006	PAAE_10880	PAAL_14540	PAFI_34620	PASA_19370	PASE_21680	PAST_10580
bauC		Putative 3-oxopropanoate dehydrogenase	6	6	1	1	11654				1499	1502	1499	PAAE_10910	PAAL_14570	PAFI_34640	PASA_08570	PASE_21660	PAST_10610
group_977		NCBIFAM: DNA-binding transcriptional regulator YafC	6	6	1	1	11653				833	911	893	PAAE_10920	PAAL_14580	PAFI_34650	PASA_08580	PASE_21650	PAST_10620
group_978		JCVI: KpsF/GutQ family sugar-phosphate isomerase	6	6	1	1	11652				461	461	461	PAAE_10930	PAAL_14590	PAFI_34660	PASA_08590	PASE_21640	PAST_10630
coaD		Phosphopantetheine adenylyltransferase	6	6	1	1	10104				491	497	492	PAAE_10940	PAAL_14600	PAFI_34670	PASA_08600	PASE_21630	PAST_10640
group_980		Polymer-forming cytoskeletal	6	6	1	1	10107				491	506	498	PAAE_10980	PAAL_14640	PAFI_34700	PASA_08620	PASE_21610	PAST_10680
group_981		NCBI Protein Cluster (PRK): murein DD-endopeptidase MepM	6	6	1	1	10108				1289	1364	1326	PAAE_10990	PAAL_14650	PAFI_34710	PASA_08630	PASE_21600	PAST_10690
pccR		Propionyl-CoA carboxylase regulator	6	6	1	1	10109				1397	1523	1418	PAAE_11000	PAAL_14660	PAFI_34720	PASA_08640	PASE_21580	PAST_10700
bcr_1		Bicyclomycin resistance protein	6	6	1	1	10110				1142	1211	1190	PAAE_11010	PAAL_14670	PAFI_34730	PASA_08650	PASE_21570	PAST_10710
dnaB		Replicative DNA helicase	6	6	1	1	10114				1487	1487	1487	PAAE_11060	PAAL_14680	PAFI_34740	PASA_08660	PASE_21560	PAST_10720
pyrE		Orotate phosphoribosyltransferase	6	6	1	1	10115				671	671	671	PAAE_11070	PAAL_14690	PAFI_34750	PASA_08670	PASE_21550	PAST_10730
pyrC_1		Dihydroorotase	6	6	1	1	10118				1043	1046	1043	PAAE_11080	PAAL_14700	PAFI_34760	PASA_08680	PASE_21540	PAST_10740
gapA		Glyceraldehyde-3-phosphate dehydrogenase	6	6	1	1	2443				1001	1001	1001	PAAE_11110	PAAL_31120	PAFI_34780	PASA_08810	PASE_13600	PAST_15810
purB		Adenylosuccinate lyase	6	6	1	1	2431				1313	1313	1313	PAAE_11140	PAAL_31090	PAFI_34810	PASA_08780	PASE_13630	PAST_15840
group_989		hypothetical protein	6	6	1	1	6006				1304	1412	1355	PAAE_11190	PAAL_22890	PAFI_34840	PASA_08750	PASE_13680	PAST_15890
tyrC		Cyclohexadienyl dehydrogenase	6	6	1	1	11693				923	929	927	PAAE_11220	PAAL_22920	PAFI_34860	PASA_08730	PASE_13700	PAST_15910
hisC_1		Histidinol-phosphate aminotransferase	6	6	1	1	11694				1085	1094	1090	PAAE_11230	PAAL_22930	PAFI_34870	PASA_08720	PASE_13710	PAST_15920
rpsD		30S ribosomal protein S4	6	6	1	1	11889				620	620	620	PAAE_11240	PAAL_22940	PAFI_34890	PASA_08710	PASE_13730	PAST_16220
bcr_2		Bicyclomycin resistance protein	6	6	1	1	11846				1172	1232	1212	PAAE_11290	PAAL_22950	PAFI_34900	PASA_08820	PASE_13750	PAST_25290
hcl		3-hydroxybenzoate--CoA/4-hydroxybenzoate--CoA ligase	6	6	1	1	11818				1466	1475	1468	PAAE_11310	PAAL_22970	PAFI_34920	PASA_30080	PASE_13770	PAST_25270
thrS		Threonine--tRNA ligase	6	6	1	1	11816				1946	1952	1947	PAAE_11330	PAAL_22990	PAFI_34940	PASA_30060	PASE_13790	PAST_25250
group_996		NCBI Protein Cluster (PRK): acetoin dehydrogenase dihydrolipoyllysine-residue acetyltransferase subunit	6	6	1	1	11814				737	740	739	PAAE_11350	PAAL_28910	PAFI_34950	PASA_30050	PASE_13800	PAST_25240
group_997		JCVI: polyhydroxyalkanoate depolymerase	6	6	1	1	11769				1334	1352	1344	PAAE_11370	PAAL_28920	PAFI_34980	PASA_30040	PASE_13820	PAST_25220
phaC		JCVI: class I poly(R)-hydroxyalkanoic acid synthase	6	6	1	1	11764				1799	2207	2081	PAAE_11380	PAAL_28930	PAFI_34990	PASA_30030	PASE_13830	PAST_25210
group_999		hypothetical protein	6	6	1	1	11763				443	455	451	PAAE_11390	PAAL_28940	PAFI_35000	PASA_30020	PASE_13840	PAST_25200
iolB_2		5-deoxy-glucuronate isomerase	5	5	1	1	13128	1	6489		794	830	801	PAAE_34080	PAAL_36460	PAFI_16070	PASA_34990	PASE_28170
dasC_2		Diacetylchitobiose uptake system permease protein NgcG	5	5	1	1	12807	1	4284		824	830	827	PAAE_35660	PAAL_32720	PAFI_15150	PASA_15950	PASE_19720
malK_2		Maltose/maltodextrin import ATP-binding protein MalK	5	5	1	1	12806	1	4283		998	1007	1001	PAAE_35670	PAAL_32710	PAFI_15140	PASA_15940	PASE_19730
group_1810		Glycosyltransferase like family 2	5	5	1	1	2634	1	3581		950	1052	996	PAAE_00050	PAAL_06910	PAFI_24480		PASE_02180	PAST_05320
group_1811		JCVI: alcohol ABC transporter, permease protein (Provisional)	5	5	1	1	2651	1	6906		803	836	820	PAAE_00120	PAAL_37480		PASA_42300	PASE_02150	PAST_01070
group_1812		hypothetical protein	5	5	1	1	2654	1	6909		434	629	554	PAAE_00140	PAAL_37510		PASA_42280	PASE_02130	PAST_01050
group_1813		Hydrazine synthase subunit beta	5	5	1	1	2664	1	6910		959	974	963	PAAE_00150	PAAL_37520		PASA_42270	PASE_02120	PAST_01040
moxF		Methanol dehydrogenase [cytochrome c] subunit 1	5	5	1	1	2678	1	6888		1802	1907	1837	PAAE_00220	PAAL_37410		PASA_42200	PASE_02050	PAST_00990
regB		Sensor histidine kinase RegB	5	5	1	1	4719	9	10		1316	1328	1322	PAAE_00960	PAAL_09240	PAFI_24020		PASE_01500	PAST_34830
group_1816		hypothetical protein	5	5	1	1	2914	324	1		260	377	353	PAAE_01240	PAAL_08780	PAFI_25300		PASE_01270	PAST_34560
group_1817		GT29.hmm	5	5	1	1	6424	1	577		617	674	637	PAAE_01280		PAFI_25240	PASA_02680	PASE_00870	PAST_34530
group_1822		L-lactate transporter	5	5	1	1	3346	1	3891		1241	1253	1247	PAAE_01430	PAAL_06940	PAFI_24550	PASA_05930	PASE_02280
group_1823		JCVI: phosphoserine phosphatase SerB	5	5	1	1	5935	1	4613		878	884	879	PAAE_01820	PAAL_07630		PASA_40710	PASE_00830	PAST_04920
group_1824		JCVI: auxin efflux carrier	5	5	1	1	5393	1	4609		923	929	926	PAAE_01930	PAAL_07650	PAFI_23160		PASE_00730	PAST_05030
group_1825		Rubrerythrin	5	5	1	1	5390	1	4558		974	980	977	PAAE_01940		PAFI_23140	PASA_19790	PASE_00720	PAST_05050
group_1826		hypothetical protein	5	5	1	1	5903	65	3		1391	1409	1398	PAAE_02560	PAAL_11150		PASA_40540	PASE_26480	PAST_03310
group_1827		hypothetical protein	5	5	1	1	5901	1	321		401	401	401	PAAE_02580	PAAL_11180		PASA_40520	PASE_26460	PAST_03330
group_1828		hypothetical protein	5	5	1	1	5900	1	322		584	584	584	PAAE_02590	PAAL_11190		PASA_40510	PASE_26450	PAST_03340
ramA_2		NCBIFAM: nitrilase	5	5	1	1	5899	1	323		854	860	855	PAAE_02600	PAAL_11200		PASA_40500	PASE_26440	PAST_03350
group_1830		hypothetical protein	5	5	1	1	2904	1	1687		725	725	725	PAAE_02690	PAAL_08810	PAFI_23390	PASA_06860		PAST_04350
group_1831		putative protein	5	5	1	1	3578	1	1688		806	836	821	PAAE_02710	PAAL_07530	PAFI_23370	PASA_05800		PAST_04360
group_1832		putative protein	5	5	1	1	3579	1	1689		956	956	956	PAAE_02720	PAAL_07540	PAFI_23360	PASA_05810		PAST_04370
group_1833		putative protein	5	5	1	1	3583	1	1703		1409	1409	1409	PAAE_02730	PAAL_07550	PAFI_23350	PASA_05820		PAST_04380
oleD		JCVI: hopanoid-associated sugar epimerase (Provisional)	5	5	1	1	7156	1	6384		983	986	985	PAAE_02820		PAFI_27200	PASA_34550	PASE_25490	PAST_33440
uppP		Undecaprenyl-diphosphatase	5	5	1	1	24	1	6382		800	803	802	PAAE_02830		PAFI_27190	PASA_34560	PASE_25500	PAST_33450
kynA		Tryptophan 2,3-dioxygenase	5	5	1	1	3228	1	7323		788	821	807	PAAE_03270		PAFI_32360	PASA_06960	PASE_25260	PAST_33080
group_1837		NCBI Protein Cluster (PRK): flagellar biosynthesis repressor FlbT	5	5	1	1	6661	4	27		401	407	404	PAAE_03480		PAFI_25130	PASA_41800	PASE_26760	PAST_05800
group_1838	cobB_2	Hydrogenobyrinate a,c-diamide synthase	5	5	1	1	3176	1	197		1310	1346	1335	PAAE_03550	PAAL_11300		PASA_43170	PASE_26220	PAST_03540
cobJ		Precorrin-3B C(17)-methyltransferase	5	5	1	1	534	15	9		728	743	738	PAAE_03600	PAAL_11350		PASA_43120	PASE_26170	PAST_03590
cobI		Precorrin-2 C(20)-methyltransferase	5	5	1	1	535	15	4		737	761	747	PAAE_03610	PAAL_11360		PASA_43110	PASE_26160	PAST_03600
group_1841		NCBI Protein Cluster (PRK): cobaltochelatase subunit CobN	5	5	1	1	543	56	4		3197	3239	3227	PAAE_03640	PAAL_11400		PASA_43080	PASE_26130	PAST_03630
group_1842		hypothetical protein	5	5	1	1	7430	1	696		350	416	372	PAAE_03660	PAAL_11420		PASA_43060	PASE_26110	PAST_03650
otsA		Trehalose-6-phosphate synthase	5	5	1	1	7310	1	2257		1343	1430	1365	PAAE_03690	PAAL_11450		PASA_13720	PASE_26080	PAST_04810
mhqA		Putative ring-cleaving dioxygenase MhqA	5	5	1	1	7142	1	2151		932	941	939	PAAE_03760	PAAL_09600	PAFI_18290	PASA_10920		PAST_03680
pgrR_1		HTH-type transcriptional regulator PgrR	5	5	1	1	7141	1	5599		902	983	930	PAAE_03770	PAAL_09610	PAFI_18280	PASA_10930		PAST_03690
group_1846		hypothetical protein	5	5	1	1	4204	1	1630		581	584	582	PAAE_03930	PAAL_43490	PAFI_18230		PASE_25780	PAST_33800
ygiC		Putative acid--amine ligase YgiC	5	5	1	1	4918	1	1628		1226	1226	1226	PAAE_03940	PAAL_43480	PAFI_18220		PASE_25770	PAST_33790
ybaA		putative protein YbaA	5	5	1	1	10409	5	10		350	719	425	PAAE_04260	PAAL_35770		PASA_05230	PASE_24540	PAST_32560
asnC		Regulatory protein AsnC	5	5	1	1	10407	5	9		431	542	453	PAAE_04270	PAAL_35750		PASA_05250	PASE_24520	PAST_32540
ubiL_2		Ubiquinone hydroxylase UbiL	5	5	1	1	3483	1	1900		1196	1217	1202	PAAE_04370	PAAL_35610	PAFI_20790	PASA_28460		PAST_32300
ilvD		Dihydroxy-acid dehydratase	5	5	1	1	3489	1	1890		1838	1850	1840	PAAE_04450	PAAL_35630	PAFI_20750	PASA_31720	PASE_24250
yitJ		Bifunctional homocysteine S-methyltransferase/5,10-methylenetetrahydrofolate reductase	5	5	1	1	293	1	8114		956	1010	982	PAAE_04520	PAAL_35060	PAFI_19860		PASE_24180	PAST_28200
ureG		Urease accessory protein UreG	5	5	1	1	8503	1	3063		617	653	629	PAAE_04760	PAAL_18760	PAFI_19690	PASA_43220	PASE_23970
ureF		Urease accessory protein UreF	5	5	1	1	8504	1	3064		641	689	666	PAAE_04770	PAAL_18770	PAFI_19680	PASA_43230	PASE_23960
ureE1		NCBI Protein Cluster (PRK): urease accessory protein UreE	5	5	1	1	8505	1	3065		458	539	491	PAAE_04780	PAAL_18780	PAFI_19670	PASA_43240	PASE_23950
ureC1		Urease subunit alpha 1	5	5	1	1	8506	1	3066		1685	1688	1687	PAAE_04790	PAAL_18790	PAFI_19660	PASA_43250	PASE_23940
ureB		Urease subunit beta	5	5	1	1	8509	1	3070		305	314	306	PAAE_04800	PAAL_18810	PAFI_19650	PASA_43260	PASE_23930
ureA1		Urease subunit gamma 1	5	5	1	1	8511	1	3072		311	317	312	PAAE_04810	PAAL_18830	PAFI_19630	PASA_43280	PASE_23910
ureD		Urease accessory protein UreD	5	5	1	1	8512	1	3078		812	890	828	PAAE_04820	PAAL_18840	PAFI_19620	PASA_43290	PASE_23900
dps		DNA protection during starvation protein	5	5	1	1	8513	347	1		473	473	473	PAAE_04890	PAAL_34830	PAFI_19550		PASE_23840	PAST_27960
queC		7-cyano-7-deazaguanine synthase	5	5	1	1	9633	1	6771		701	704	701	PAAE_04990	PAAL_43900	PAFI_08670	PASA_40400	PASE_31920
queD		6-carboxy-5,6,7,8-tetrahydropterin synthase	5	5	1	1	9634	1	6770		353	353	353	PAAE_05000	PAAL_43890	PAFI_08660	PASA_40390	PASE_31930
queE		7-carboxy-7-deazaguanine synthase	5	5	1	1	9670	1	6769		704	710	706	PAAE_05010	PAAL_43880	PAFI_08650	PASA_40380	PASE_31940
spuC_2		Putrescine--pyruvate aminotransferase	5	5	1	1	7835	1	871		1361	1364	1363	PAAE_05090	PAAL_34710	PAFI_19440	PASA_25570		PAST_27790
group_1866		NCBI Protein Cluster (PRK): 2'-deoxycytidine 5'-triphosphate deaminase	5	5	1	1	7791	345	1		1067	1073	1068	PAAE_05310	PAAL_17870	PAFI_29050	PASA_25330		PAST_27560
group_1867		hypothetical protein	5	5	1	1	7777	82	1		728	797	751	PAAE_05450	PAAL_17980	PAFI_29150	PASA_25200		PAST_27420
alsT_2		Amino-acid carrier protein AlsT	5	5	1	1	7773	21	7		1544	1553	1548	PAAE_05480		PAFI_29180	PASA_25170	PASE_23320	PAST_27390
group_1869		Universal stress protein family protein	5	5	1	1	7772	21	6		434	434	434	PAAE_05490		PAFI_29190	PASA_25160	PASE_23310	PAST_27380
group_1870		hypothetical protein	5	5	1	1	358	291	1		641	719	674	PAAE_05570		PAFI_29290	PASA_25070	PASE_23230	PAST_27300
wecA		JCVI: exopolysaccharide biosynthesis polyprenyl glycosylphosphotransferase	5	5	1	1	6253	182	1		752	803	779	PAAE_06410	PAAL_00900	PAFI_15350		PASE_05750	PAST_31150
group_1872		Autoinducer synthase	5	5	1	1	6979	155	1		590	590	590	PAAE_07140	PAAL_03100	PAFI_30930		PASE_08220	PAST_16020
yidD		Putative membrane protein insertion efficiency factor	5	5	1	1	11061	131	1		221	275	252	PAAE_07300	PAAL_02930	PAFI_31100		PASE_08370	PAST_16160
group_1874		NCBI Protein Cluster (PRK): aminodeoxychorismate synthase component I	5	5	1	1	13542	44	7		1115	1127	1124	PAAE_07710		PAFI_09120	PASA_15620	PASE_20120	PAST_21090
sphX		Protein SphX	5	5	1	1	11196	1	7078		1025	1034	1029	PAAE_07780	PAAL_10940	PAFI_25620	PASA_30460		PAST_03100
group_1876		JCVI: phosphate ABC transporter permease subunit PstC	5	5	1	1	11195	1	7077		1178	1205	1199	PAAE_07790	PAAL_10950	PAFI_25630	PASA_30450		PAST_03110
group_1877		JCVI: phosphate ABC transporter permease PstA	5	5	1	1	11229	1	7076		1346	1382	1361	PAAE_07800	PAAL_10960	PAFI_25640	PASA_30440		PAST_03120
phnW		Serine-pyruvate aminotransferase	5	5	1	1	7015	1	3190		1115	1130	1122	PAAE_07930	PAAL_01970	PAFI_11760	PASA_05470	PASE_06570
group_1879		JCVI: threonine-phosphate decarboxylase CobD	5	5	1	1	9292	147	1		962	983	971	PAAE_08020	PAAL_01900		PASA_05560	PASE_06640	PAST_30210
mdoG		Glucans biosynthesis protein G	5	5	1	1	6798	279	1		1490	1571	1550	PAAE_08500		PAFI_15060	PASA_03850	PASE_18820	PAST_25890
kstR2		HTH-type transcriptional repressor KstR2	5	5	1	1	1232	47	6		584	587	586	PAAE_08800		PAFI_06640	PASA_12390	PASE_15230	PAST_11800
group_1882		JCVI: secondary thiamine-phosphate synthase enzyme YjbQ	5	5	1	1	1229	1	3770		422	425	422	PAAE_08850	PAAL_22330	PAFI_06690	PASA_12440	PASE_15520
ribBA		Riboflavin biosynthesis protein RibBA	5	5	1	1	1221	51	3		1118	1118	1118	PAAE_08930	PAAL_34180		PASA_12520	PASE_15450	PAST_11920
group_1884		NCBI Protein Cluster (PRK): 6,7-dimethyl-8-ribityllumazine synthase	5	5	1	1	1219	51	1		548	551	549	PAAE_08940	PAAL_34170		PASA_12530	PASE_15440	PAST_11930
group_1905		JCVI: preQ(1) synthase	5	5	1	1	9671	1	1724		461	464	462	PAAE_10410	PAAL_13340	PAFI_08640	PASA_14460	PASE_31950
rlmB		23S rRNA (guanosine-2'-O-)-methyltransferase RlmB	5	5	1	1	8548	1	3187		803	803	803	PAAE_10460	PAAL_33750	PAFI_29610		PASE_22790	PAST_27130
yccU		putative protein YccU	5	5	1	1	8239	1	3189		431	431	431	PAAE_10480	PAAL_33730		PASA_05460	PASE_22770	PAST_27110
acdA		Acyl-CoA dehydrogenase	5	5	1	1	11656	75	1		1145	1145	1145	PAAE_10890	PAAL_14550		PASA_19360	PASE_21670	PAST_10590
emrE		Multidrug transporter EmrE	5	5	1	1	2426	24	11		332	338	336	PAAE_11170	PAAL_31060		PASA_08770	PASE_13660	PAST_15870
rbsC		Ribose import permease protein RbsC	5	5	1	1	11153	1	9301		971	1004	981	PAAE_12110	PAAL_27980		PASA_40730	PASE_35460	PAST_02760
rbsB_4		Ribose import binding protein RbsB	5	5	1	1	11155	1	9307		935	965	950	PAAE_12120	PAAL_27970		PASA_40720	PASE_35450	PAST_02750
moeB		NCBI Protein Cluster (PRK): molybdopterin-synthase adenylyltransferase MoeB	5	5	1	1	841	1	7855		617	1079	960	PAAE_12280		PAFI_12250	PASA_18700	PASE_10520	PAST_08160
panB		3-methyl-2-oxobutanoate hydroxymethyltransferase	5	5	1	1	799	49	4		809	815	810	PAAE_12360	PAAL_19130	PAFI_12190	PASA_18580	PASE_10570
group_1918		JCVI: adenosylcobalamin-dependent ribonucleoside-diphosphate reductase	5	5	1	1	9694	1	8461		2264	2267	2264	PAAE_13110		PAFI_12580	PASA_12990	PASE_39330	PAST_12380
osmC		Peroxiredoxin OsmC	5	5	1	1	6368	1	3102		422	428	425	PAAE_13310	PAAL_32570	PAFI_12490		PASE_22610	PAST_26200
group_1920		NCBI Protein Cluster (PRK): ATP-dependent RNA helicase DbpA	5	5	1	1	13476	1	5434		1835	2024	1936	PAAE_13720	PAAL_22250		PASA_35140	PASE_32870	PAST_11000
group_1921		JCVI: polyamine ABC transporter ATP-binding protein	5	5	1	1	8822	1	3872		1103	1142	1110	PAAE_13730	PAAL_15160	PAFI_33510	PASA_14020		PAST_26330
group_1922		Bacterial extracellular solute-binding protein	5	5	1	1	8825	1	3734		1076	1085	1079	PAAE_13750	PAAL_15180	PAFI_33530	PASA_14040		PAST_26300
group_1923		NCBI Protein Cluster (PRK): spermidine/putrescine ABC transporter permease PotB	5	5	1	1	8826	1	3733		1292	1325	1301	PAAE_13760	PAAL_15190	PAFI_33540	PASA_14050		PAST_26290
ydcV_2		NCBI Protein Cluster (PRK): spermidine/putrescine ABC transporter permease PotC	5	5	1	1	8827	1	3205		950	953	951	PAAE_13770	PAAL_15200	PAFI_33550	PASA_14060		PAST_26280
dtd		D-aminoacyl-tRNA deacylase	5	5	1	1	7976	1	922		449	455	450	PAAE_13870	PAAL_15300	PAFI_33660	PASA_34880		PAST_08670
group_1926		NCBI Protein Cluster (PRK): luciferase-like monooxygenase	5	5	1	1	1246	1	3855		986	1013	993	PAAE_14830		PAFI_33380	PASA_26850	PASE_15540	PAST_15730
ask		Aspartate kinase Ask_Ect	5	5	1	1	6396	1	3852		1415	1439	1427	PAAE_14870	PAAL_13720		PASA_08490	PASE_13010	PAST_19170
ectB		Diaminobutyrate--2-oxoglutarate transaminase	5	5	1	1	6394	1	3884		1286	1295	1289	PAAE_14890	PAAL_13740		PASA_08470	PASE_13030	PAST_19150
ectA		L-2,4-diaminobutyric acid acetyltransferase	5	5	1	1	6393	1	3885		533	563	545	PAAE_14900	PAAL_13750		PASA_08460	PASE_13040	PAST_19140
gntZ		6-phosphogluconate dehydrogenase, NAD( )-dependent, decarboxylating	5	5	1	1	6391	1	5823		1394	1412	1400	PAAE_14920		PAFI_33140	PASA_18980	PASE_13060	PAST_19120
uctC		Acetyl-CoA:oxalate CoA-transferase	5	5	1	1	8217	1	7342		1136	1154	1147	PAAE_15160	PAAL_43220		PASA_07070	PASE_23040	PAST_06810
group_1932		hypothetical protein	5	5	1	1	295	1	5137		608	620	615	PAAE_15350	PAAL_27900		PASA_14280	PASE_21200	PAST_14360
group_1933		NCBIFAM: cell wall metabolism sensor histidine kinase WalK	5	5	1	1	1613	13	12		2648	2687	2667	PAAE_15430	PAAL_02080		PASA_28860	PASE_21120	PAST_14440
uehA		Ectoine/5-hydroxyectoine-binding periplasmic protein UehA	5	5	1	1	1089	6	9		1007	1193	1072	PAAE_15780		PAFI_01820	PASA_19880	PASE_18670	PAST_11550
uehB		Ectoine/5-hydroxyectoine TRAP transporter small permease protein UehB	5	5	1	1	1090	6	7		650	680	656	PAAE_15790		PAFI_01810	PASA_19870	PASE_18660	PAST_11560
uehC		Ectoine/5-hydroxyectoine TRAP transporter large permease protein UehC	5	5	1	1	1092	6	6		1280	1289	1285	PAAE_15800		PAFI_01800	PASA_19860	PASE_18650	PAST_11570
group_1937		NADH-dependant formate dehydrogenase delta subunit FdsD	5	5	1	1	1516	25	11		200	200	200	PAAE_15910		PAFI_07590	PASA_28980	PASE_09060	PAST_20290
group_1938		hypothetical protein	5	5	1	1	1526	215	1		392	455	413	PAAE_15960	PAAL_21120		PASA_26600	PASE_09120	PAST_20210
group_1939		hypothetical protein	5	5	1	1	1589	2	30	Hypothetical protein with no hits to refseq/uniprot/clusters/cdd/tigrfams/pfam overlapping another protein with hits	215	437	379	PAAE_15980	PAAL_33330	PAFI_02730		PASE_09650	PAST_19690
group_1940		hypothetical protein	5	5	1	1	1457	2	29		1256	1346	1326	PAAE_15990	PAAL_33320	PAFI_02740		PASE_09660	PAST_19680
group_1941		JCVI: phage portal protein	5	5	1	1	1456	2	28		1181	1184	1183	PAAE_16000	PAAL_33310	PAFI_02750		PASE_09670	PAST_19670
group_1942		hypothetical protein	5	5	1	1	1455	2	27		230	245	236	PAAE_16010	PAAL_33300	PAFI_02760		PASE_09680	PAST_19660
group_1943		JCVI: HK97 family phage prohead protease	5	5	1	1	1454	2	26		527	530	529	PAAE_16020	PAAL_33290	PAFI_02770		PASE_09690	PAST_19650
group_1944		JCVI: phage major capsid protein	5	5	1	1	1453	2	25		1163	1166	1163	PAAE_16030	PAAL_33280	PAFI_02780		PASE_09700	PAST_19640
group_1945		hypothetical protein	5	5	1	1	1452	2	24		614	617	615	PAAE_16040	PAAL_33270	PAFI_02790		PASE_09710	PAST_19630
group_1946		JCVI: phage major tail protein, TP901-1 family	5	5	1	1	1449	2	21		413	413	413	PAAE_16070	PAAL_33240	PAFI_02820		PASE_09740	PAST_19600
group_1947		JCVI: family protein	5	5	1	1	1445	2	15		632	632	632	PAAE_16110	PAAL_33200	PAFI_02860		PASE_09780	PAST_19560
actP_1		Cation/acetate symporter ActP	5	5	1	1	647	1	1079		1811	1814	1811	PAAE_16270	PAAL_03980	PAFI_03690		PASE_16580	PAST_17450
group_1949		JCVI: IMP dehydrogenase	5	5	1	1	646	1	1084		1808	1811	1809	PAAE_16280	PAAL_03970		PASA_26740	PASE_16570	PAST_17440
walR_1		Transcriptional regulatory protein WalR	5	5	1	1	640	1	1087		365	371	368	PAAE_16300	PAAL_03950		PASA_26720	PASE_16550	PAST_17420
baiA		3-oxoacyl-[acyl-carrier-protein] reductase FabG	5	5	1	1	7063	27	6		803	806	805	PAAE_16430		PAFI_01620	PASA_15570	PASE_11090	PAST_08930
group_1954		hypothetical protein	5	5	1	1	9475	64	3		239	245	241	PAAE_16810	PAAL_36020	PAFI_03190	PASA_23520		PAST_17940
tlyC		JCVI: gliding motility-associated protein GldE	5	5	1	1	7946	1	7124		890	953	934	PAAE_16880	PAAL_29790		PASA_12000	PASE_16980	PAST_17850
hslR		Heat shock protein 15	5	5	1	1	6893	100	1		275	296	286	PAAE_16930	PAAL_02370	PAFI_03340		PASE_16930	PAST_17800
ltaE		Low specificity L-threonine aldolase	5	5	1	1	6923	1	6964		1037	1046	1041	PAAE_17010		PAFI_03420	PASA_20380	PASE_16850	PAST_17720
group_1958		NCBI Protein Cluster (PRK): disulfide bond formation protein B	5	5	1	1	12541	17	4		467	494	482	PAAE_17380	PAAL_25710		PASA_32670	PASE_14860	PAST_15030
group_1959		NCBI Protein Cluster (PRK): murein tripeptide/oligopeptide ABC transporter ATP binding protein OppF	5	5	1	1	2230	1	3097		1022	1028	1025	PAAE_17660		PAFI_07290	PASA_09840	PASE_11730	PAST_15300
oppD_2		Oligopeptide transport ATP-binding protein OppD	5	5	1	1	2229	1	3096		1016	1112	1070	PAAE_17670		PAFI_07280	PASA_09850	PASE_11740	PAST_15310
oppC_1		Oligopeptide transport system permease protein OppC	5	5	1	1	10185	1	3095		905	926	917	PAAE_17680		PAFI_07270	PASA_09860	PASE_11750	PAST_15320
oppB		Oligopeptide transport system permease protein OppB	5	5	1	1	10186	1	3094		923	923	923	PAAE_17690		PAFI_07260	PASA_09870	PASE_11760	PAST_15330
group_1963		hypothetical protein	5	5	1	1	1401	78	2		1301	1352	1315	PAAE_17880	PAAL_26590	PAFI_07040	PASA_18440	PASE_11960
blh_1		Beta-lactamase hydrolase-like protein	5	5	1	1	1399	1	810		428	452	432	PAAE_17900	PAAL_26610		PASA_18420	PASE_11940	PAST_15530
hpd		4-hydroxyphenylpyruvate dioxygenase	5	5	1	1	5094	1	6963		1109	1112	1111	PAAE_18200		PAFI_31460	PASA_20360	PASE_20820	PAST_25390
group_1966	decR_2	DNA-binding transcriptional activator DecR	5	5	1	1	5095	1	6965		452	461	458	PAAE_18210		PAFI_31470	PASA_20370	PASE_20830	PAST_25400
group_1967		Invasion associated locus B (IalB) protein	5	5	1	1	13342	1	4436		743	1016	835	PAAE_18280		PAFI_05410	PASA_14760	PASE_11630	PAST_18720
group_1968		Rhomboid family protein	5	5	1	1	10215	1	2337		701	701	701	PAAE_18510		PAFI_12790	PASA_37480	PASE_21490	PAST_10790
dauA_1		C4-dicarboxylic acid transporter DauA	5	5	1	1	10212	1	184		1490	1496	1493	PAAE_18530		PAFI_01290	PASA_10020	PASE_21510	PAST_10770
group_1970		O-acetyl-L-homoserine sulfhydrylase	5	5	1	1	12494	7	22		1280	1298	1287	PAAE_18810	PAAL_26330	PAFI_10670		PASE_14790	PAST_18020
adeQ		Adenine permease AdeQ	5	5	1	1	1704	1	8375		1301	1301	1301	PAAE_19140	PAAL_30380	PAFI_08040	PASA_12590		PAST_25590
ribN_2		Riboflavin transporter	5	5	1	1	12823	22	5		860	908	887	PAAE_19180		PAFI_08090	PASA_09160	PASE_12190	PAST_10900
phoP		Transcriptional regulatory protein PhoP	5	5	1	1	6733	1	2348		659	665	662	PAAE_19370	PAAL_03680	PAFI_05240	PASA_16320	PASE_11470
preT		NAD-dependent dihydropyrimidine dehydrogenase subunit PreT	5	5	1	1	9424	1	2343		1334	1361	1350	PAAE_19390		PAFI_05220	PASA_15480	PASE_12060	PAST_18880
preA		NAD-dependent dihydropyrimidine dehydrogenase subunit PreA	5	5	1	1	9425	1	2333		1298	1298	1298	PAAE_19400		PAFI_05210	PASA_15470	PASE_12050	PAST_18890
aspC_1		Aspartate/prephenate aminotransferase	5	5	1	1	5274	35	9		1097	1175	1159	PAAE_19550	PAAL_30740	PAFI_01910	PASA_19560	PASE_11240
selD		Selenide, water dikinase	5	5	1	1	5300	1	4470		1055	1073	1062	PAAE_19850	PAAL_20330	PAFI_07310	PASA_17570		PAST_15280
echA8_1		putative enoyl-CoA hydratase echA8	5	5	1	1	9741	12	11		782	788	783	PAAE_20140		PAFI_11360	PASA_12750	PASE_19050	PAST_11280
liuE		3-hydroxy-3-isohexenylglutaryl-CoA/hydroxy-methylglutaryl-CoA lyase	5	5	1	1	9738	12	9		851	863	859	PAAE_20150		PAFI_11380	PASA_12740	PASE_19060	PAST_11270
accA1		Acetyl-/propionyl-coenzyme A carboxylase alpha chain	5	5	1	1	9735	12	7		1925	1934	1928	PAAE_20160		PAFI_11400	PASA_12720	PASE_19080	PAST_11250
bcd		Acyl-CoA dehydrogenase, short-chain specific	5	5	1	1	13598	19	13		1160	1160	1160	PAAE_20200		PAFI_11460	PASA_12660	PASE_19110	PAST_11200
livF_2		High-affinity branched-chain amino acid transport ATP-binding protein LivF	5	5	1	1	7871	1	5577		686	686	686	PAAE_20790	PAAL_19630		PASA_20240	PASE_09930	PAST_19410
lptB_2		Lipopolysaccharide export system ATP-binding protein LptB	5	5	1	1	524	1	5576		740	767	754	PAAE_20800	PAAL_19640		PASA_20250	PASE_09920	PAST_19420
group_1984		JCVI: urea ABC transporter permease subunit UrtC	5	5	1	1	10059	1	5575		938	944	941	PAAE_20810	PAAL_19650		PASA_20260	PASE_09910	PAST_19430
livH_2		High-affinity branched-chain amino acid transport system permease protein LivH	5	5	1	1	10060	1	5574		917	917	917	PAAE_20820	PAAL_19660		PASA_20270	PASE_09900	PAST_19440
braC_1		Leucine-, isoleucine-, valine-, threonine-, and alanine-binding protein	5	5	1	1	10061	1	5573		1163	1169	1167	PAAE_20830	PAAL_19670		PASA_20280	PASE_09890	PAST_19450
group_1987		hypothetical protein	5	5	1	1	10081	1	5524		164	167	164	PAAE_20890	PAAL_20280	PAFI_03910	PASA_19100		PAST_17200
loiP		Peptidase family M48	5	5	1	1	10078	16	5		683	686	684	PAAE_20910	PAAL_20260	PAFI_03890		PASE_19810	PAST_17220
group_1989		Squalene/phytoene synthase	5	5	1	1	2396	136	1		770	770	770	PAAE_20970	PAAL_20860		PASA_10440	PASE_19870	PAST_17290
group_1991		Sulfite exporter TauE/SafE	5	5	1	1	12770	238	1		749	749	749	PAAE_21940	PAAL_32880	PAFI_10390	PASA_27360	PASE_16080
aroB		3-dehydroquinate synthase	5	5	1	1	13481	1	2329		1106	1124	1112	PAAE_22080		PAFI_03050	PASA_26990	PASE_18090	PAST_12190
group_1993		hypothetical protein	5	5	1	1	13485	1	5044		1283	1514	1442		PAAL_29660	PAFI_03020	PASA_27020	PASE_18120	PAST_12160
tktA		Transketolase 1	5	5	1	1	13488	1	5053		2018	2027	2022	PAAE_22140	PAAL_29690		PASA_14190	PASE_18150	PAST_12130
cntI_1		Pseudopaline exporter CntI	5	5	1	1	13489	1	5039		911	926	921	PAAE_22150	PAAL_29700	PAFI_03000	PASA_14180		PAST_12120
rfnT		Riboflavin transporter RfnT	5	5	1	1	13517	304	1		959	1205	1148	PAAE_22530	PAAL_34420		PASA_09580	PASE_17990	PAST_20870
group_1997	puuA_1	Gamma-glutamylputrescine synthetase PuuA	5	5	1	1	6720	1	5424		1331	1331	1331	PAAE_22680	PAAL_22210	PAFI_09470	PASA_02200		PAST_10980
nocT		Nopaline-binding periplasmic protein	5	5	1	1	6723	209	1		722	737	729	PAAE_22710	PAAL_22180	PAFI_09500	PASA_02170	PASE_22290
scrK		Fructokinase	5	5	1	1	4336	1	2968		911	914	911	PAAE_22880	PAAL_21990		PASA_01980	PASE_10400	PAST_08040
trkH		Trk system potassium uptake protein TrkH	5	5	1	1	4319	222	1		1619	1628	1625	PAAE_22910		PAFI_09730	PASA_06410	PASE_10370	PAST_29920
group_2002		Group 4 capsule polysaccharide lipoprotein gfcB, YjbF	5	5	1	1	4306	1	3914		650	668	661	PAAE_23020	PAAL_32160		PASA_06290	PASE_10270	PAST_30020
znuB		High-affinity zinc uptake system membrane protein ZnuB	5	5	1	1	4290	60	2		782	782	782	PAAE_23040		PAFI_09870	PASA_35740	PASE_10250	PAST_30040
znuC		Zinc import ATP-binding protein ZnuC	5	5	1	1	4289	60	1		734	800	775	PAAE_23050		PAFI_09880	PASA_35730	PASE_10240	PAST_30050
mdh_1		NAD-dependent methanol dehydrogenase	5	5	1	1	5991	1	4884		1130	1154	1146	PAAE_23180		PAFI_13460	PASA_19410	PASE_22250	PAST_21750
ribH2		6,7-dimethyl-8-ribityllumazine synthase 2	5	5	1	1	5990	1	4886		470	479	475	PAAE_23190		PAFI_13540	PASA_19420	PASE_22260	PAST_21760
group_2007		hypothetical protein	5	5	1	1	6281	99	3		221	227	225	PAAE_24480		PAFI_17470	PASA_08880	PASE_07820	PAST_09510
azoR		FMN-dependent NADH-azoreductase	5	5	1	1	386	10	6		587	587	587	PAAE_24580	PAAL_13020	PAFI_17600	PASA_11420	PASE_07700
group_2009		NCBI Protein Cluster (PRK): two-component system response regulator KdpE	5	5	1	1	10651	1	2433		692	734	725	PAAE_25030	PAAL_14940	PAFI_14830		PASE_08770	PAST_09850
hmuU_1		Hemin transport system permease protein HmuU	5	5	1	1	13613	1	1042		983	1007	989	PAAE_25120	PAAL_14030	PAFI_11110		PASE_20580	PAST_18400
group_2011	mglA_1	Galactose/methyl galactoside import ATP-binding protein MglA	5	5	1	1	7110	1	7321		1505	1520	1517	PAAE_25470		PAFI_19980	PASA_06950	PASE_07130	PAST_26670
group_2012		Branched-chain amino acid transport system / permease component	5	5	1	1	7109	1	7320		1076	1076	1076	PAAE_25480		PAFI_19990	PASA_06940	PASE_07120	PAST_26680
group_2013		Branched-chain amino acid transport system / permease component	5	5	1	1	7108	1	7319		887	890	887	PAAE_25490		PAFI_20000	PASA_06930	PASE_07110	PAST_26690
group_2014		Purine-binding protein	5	5	1	1	7107	1	7318		1076	1079	1077	PAAE_25500		PAFI_20010	PASA_06920	PASE_07100	PAST_26700
gsiA_3		Glutathione import ATP-binding protein GsiA	5	5	1	1	6937	1	2306		1832	1832	1832	PAAE_25540		PAFI_29840	PASA_10730	PASE_07070	PAST_26730
gsiB_1		Glutathione-binding protein GsiB	5	5	1	1	6940	1	2307		1703	1742	1710	PAAE_25550		PAFI_29830	PASA_10720	PASE_07060	PAST_26740
gsiC_2		Glutathione transport system permease protein GsiC	5	5	1	1	6941	1	2309		1007	1007	1007	PAAE_25560		PAFI_29820	PASA_10700	PASE_07040	PAST_26760
oppC_2		Oligopeptide transport system permease protein OppC	5	5	1	1	6942	1	2310		821	995	959	PAAE_25570		PAFI_29810	PASA_10690	PASE_07030	PAST_26770
sgaA_2		Serine--glyoxylate aminotransferase	5	5	1	1	12969	1	2293		1154	1178	1172	PAAE_26430		PAFI_18940	PASA_16350	PASE_05430	PAST_29310
ddmA1		Dicamba O-demethylase 1, ferredoxin reductase component	5	5	1	1	12966	339	1		1199	1214	1202	PAAE_26450		PAFI_18970	PASA_14680	PASE_05410	PAST_29330
grxC		Glutaredoxin 3	5	5	1	1	10539	30	8		260	275	271	PAAE_26750		PAFI_28580	PASA_16550	PASE_05190	PAST_29600
nit1		Deaminated glutathione amidase	5	5	1	1	10536	30	5		854	884	866	PAAE_26760	PAAL_12510		PASA_16540	PASE_05180	PAST_29610
group_2023		hypothetical protein	5	5	1	1	8154	33	4		164	164	164	PAAE_27040	PAAL_12180	PAFI_28210	PASA_38150		PAST_06580
group_2024		Putative prokaryotic signal transducing protein	5	5	1	1	8152	33	2		110	209	189	PAAE_27060	PAAL_12160	PAFI_28190	PASA_38170		PAST_06560
atoE		Putative short-chain fatty acid transporter	5	5	1	1	8060	327	1		1310	1313	1312	PAAE_27130		PAFI_28130	PASA_16390	PASE_04780	PAST_06480
group_2026		Acetyltransferase	5	5	1	1	1435	256	1		416	416	416	PAAE_27150	PAAL_12070		PASA_28490	PASE_04760	PAST_06460
group_2027		Sulfite exporter TauE/SafE	5	5	1	1	1591	2	1		764	767	764	PAAE_27170	PAAL_12050	PAFI_28090	PASA_28510		PAST_06440
ywlC		Threonylcarbamoyl-AMP synthase	5	5	1	1	13010	174	1		941	968	951	PAAE_27390	PAAL_11800	PAFI_27830		PASE_04500	PAST_06180
group_2029		hypothetical protein	5	5	1	1	2779	26	11		341	500	379	PAAE_27420		PAFI_27800	PASA_11570	PASE_04470	PAST_06150
msrA		Peptide methionine sulfoxide reductase MsrA	5	5	1	1	5058	67	1		575	578	575	PAAE_27600	PAAL_13670	PAFI_26830		PASE_04260	PAST_05910
group_2031		JCVI: heme biosynthesis-associated TPR protein (Provisional)	5	5	1	1	5711	1	9039		1697	1829	1743	PAAE_27910	PAAL_00780		PASA_32990	PASE_05870	PAST_31030
yciI		Protein YciI	5	5	1	1	3898	183	1		272	272	272	PAAE_27960		PAFI_15280	PASA_33040	PASE_05820	PAST_31080
group_2033		NCBI Protein Cluster (PRK): flagellar basal body P-ring protein FlgI	5	5	1	1	8146	1	6083		1097	1103	1100	PAAE_28260		PAFI_26250	PASA_38210	PASE_03720	PAST_28820
group_2034		Phenylacetate-coenzyme A ligase	5	5	1	1	8089	1	1317		1214	1220	1218	PAAE_28310		PAFI_20020	PASA_38260	PASE_03670	PAST_28870
livF_3		High-affinity branched-chain amino acid transport ATP-binding protein LivF	5	5	1	1	8088	1	1318		821	824	821	PAAE_28320		PAFI_20030	PASA_38270	PASE_03660	PAST_28880
group_2036		Periplasmic binding protein	5	5	1	1	8087	1	1319		1280	1286	1283	PAAE_28330		PAFI_20040	PASA_38280	PASE_03650	PAST_28890
group_2037		NCBI Protein Cluster (PRK): high-affinity branched-chain amino acid ABC transporter permease LivM	5	5	1	1	8102	1	1320		1076	1076	1076	PAAE_28340		PAFI_20050	PASA_38290	PASE_03640	PAST_28900
livH_3		High-affinity branched-chain amino acid transport system permease protein LivH	5	5	1	1	8103	1	1321		983	983	983	PAAE_28350		PAFI_20060	PASA_38300	PASE_03630	PAST_28910
frcA_1		Fructose import ATP-binding protein FrcA	5	5	1	1	8105	1	1322		818	830	822	PAAE_28360		PAFI_20070	PASA_38310	PASE_03620	PAST_28920
group_2040		Long-chain-fatty-acid--CoA ligase FadD15	5	5	1	1	8107	1	1323		1976	1979	1976	PAAE_28370		PAFI_20080	PASA_38320	PASE_03610	PAST_28940
ompR_3		Transcriptional regulatory protein OmpR	5	5	1	1	8110	1	1326		698	710	702	PAAE_28390		PAFI_20100	PASA_38340	PASE_03590	PAST_28960
group_2042		alpha/beta hydrolase fold protein	5	5	1	1	6169	1	7204		788	809	798	PAAE_28600	PAAL_15630		PASA_33440	PASE_03370	PAST_29210
fliF		JCVI: flagellar basal-body MS-ring/collar protein FliF	5	5	1	1	11029	14	15		1451	1586	1549	PAAE_28890	PAAL_14810	PAFI_18770		PASE_03080	PAST_04070
group_2044		hypothetical protein	5	5	1	1	13584	1	9721		977	992	985	PAAE_29460		PAFI_11510	PASA_00510	PASE_15070	PAST_11150
group_2045		Tripartite tricarboxylate transporter TctA family protein	5	5	1	1	13592	1	9755		1499	1541	1514	PAAE_29480		PAFI_11490	PASA_00490	PASE_15090	PAST_11170
group_2054		JCVI: ModE molybdate transport repressor domain (Provisional)	5	5	1	1	10590	1	3668		350	437	373	PAAE_30280	PAAL_06740	PAFI_22660	PASA_40320		PAST_01380
gstB		NCBI Protein Cluster (PRK): glutathione transferase GstA	5	5	1	1	10379	36	5		587	587	587	PAAE_30300	PAAL_06790	PAFI_22720		PASE_00310	PAST_01270
baiN		JCVI: family flavoprotein	5	5	1	1	10378	36	3		1175	1217	1199	PAAE_30310	PAAL_06810	PAFI_22730		PASE_00320	PAST_01260
group_2057		ATP-dependent protease La (LON) substrate-binding domain protein	5	5	1	1	6695	337	1		626	629	626	PAAE_30450	PAAL_07900	PAFI_22880		PASE_00460	PAST_05360
vraR		Response regulator protein VraR	5	5	1	1	4662	1	7654		701	707	705	PAAE_31040	PAAL_36200		PASA_04080	PASE_27090	PAST_35600
rpfC		JCVI: TMAO reductase system sensor histidine kinase/response regulator TorS	5	5	1	1	6472	1	7627		1322	1325	1323	PAAE_31060	PAAL_36220		PASA_04060	PASE_27110	PAST_35620
stcD		putative N-methylproline demethylase	5	5	1	1	11181	1	7145		2036	2048	2038	PAAE_32750	PAAL_03440	PAFI_15930	PASA_30510	PASE_32500
group_2061		DoxX	5	5	1	1	10393	1	9420		422	464	448	PAAE_33510		PAFI_21620	PASA_05340	PASE_24430	PAST_32460
group_2062		hypothetical protein	5	5	1	1	7448	1	9417		842	842	842	PAAE_33530		PAFI_21640	PASA_05360	PASE_24410	PAST_32440
group_2063		hypothetical protein	5	5	1	1	7450	1	9415		278	305	290	PAAE_33540		PAFI_21650	PASA_05370	PASE_24400	PAST_32430
ugpC_5		sn-glycerol-3-phosphate import ATP-binding protein UgpC	5	5	1	1	10559	1	3673		1067	1076	1071	PAAE_34130		PAFI_32800	PASA_01510	PASE_30310	PAST_01350
ugpC_4		sn-glycerol-3-phosphate import ATP-binding protein UgpC	5	5	1	1	10560	1	3650		1070	1091	1085	PAAE_34140		PAFI_32790	PASA_01520	PASE_30320	PAST_01340
ugpA_2		Diacetylchitobiose uptake system permease protein NgcF	5	5	1	1	10561	1	3649		866	872	867	PAAE_34150		PAFI_32780	PASA_01530	PASE_30330	PAST_01330
dasC		Diacetylchitobiose uptake system permease protein DasC	5	5	1	1	10562	1	3648		812	884	831	PAAE_34160		PAFI_32770	PASA_01540	PASE_30340	PAST_01320
group_2075		hypothetical protein	5	5	1	1	10563	1	3647		275	398	348	PAAE_34170		PAFI_32760	PASA_01550	PASE_30350	PAST_01310
group_2076		hypothetical protein	5	5	1	1	10564	1	3646		1703	1718	1712	PAAE_34180		PAFI_32750	PASA_01560	PASE_30360	PAST_01300
group_2077		JCVI: anthranilate 1,2-dioxygenase large subunit	5	5	1	1	6328	1	2108		1232	1238	1233	PAAE_34270	PAAL_20380	PAFI_11660	PASA_16120	PASE_07930
hmp_1		3-ketosteroid-9-alpha-monooxygenase, ferredoxin reductase component	5	5	1	1	6329	1	2107		1076	1091	1079	PAAE_34280	PAAL_20390	PAFI_11670	PASA_16130	PASE_07920
acr3		Arsenical-resistance protein Acr3	5	5	1	1	8816	1	8803		1013	1112	1053	PAAE_34490		PAFI_23590	PASA_03370	PASE_06730	PAST_24110
hmgA		Homogentisate 1,2-dioxygenase	5	5	1	1	9813	1	5059		1310	1367	1352	PAAE_34570		PAFI_31600	PASA_14230	PASE_39890	PAST_34130
group_2083		JCVI: fumarylacetoacetase	5	5	1	1	9812	1	5144		1196	1244	1217	PAAE_34580		PAFI_31530	PASA_14240	PASE_39900	PAST_00400
kce_3		3-keto-5-aminohexanoate cleavage enzyme	5	5	1	1	6640	1	5153		833	833	833	PAAE_34750	PAAL_37790	PAFI_07730	PASA_41570		PAST_03810
nrdF2		Ribonucleoside-diphosphate reductase subunit beta nrdF2	5	5	1	1	4397	1	7733		956	968	959	PAAE_35150	PAAL_09640	PAFI_11620	PASA_36540	PASE_33000
nrdE2		Ribonucleoside-diphosphate reductase subunit alpha 2	5	5	1	1	4396	1	7734		2123	2171	2132	PAAE_35160	PAAL_09650	PAFI_11630	PASA_36530	PASE_33010
nrdI		Protein NrdI	5	5	1	1	4395	1	7735		410	416	413	PAAE_35170	PAAL_09660	PAFI_11640	PASA_36520	PASE_33020
nrdH		Glutaredoxin-like protein NrdH	5	5	1	1	6326	1	7737		221	227	222	PAAE_35180	PAAL_09670	PAFI_11650	PASA_36510	PASE_33030
lrp_8		Leucine-responsive regulatory protein	5	5	1	1	11156	1	4473		464	539	490	PAAE_35440	PAAL_27960	PAFI_31710	PASA_30520	PASE_02690
putA		Bifunctional protein PutA	5	5	1	1	10773	1	2724		3407	3464	3418	PAAE_35450	PAAL_27950	PAFI_31720	PASA_30530	PASE_02680
group_2094		putative aminopeptidase	5	5	1	1	11346	67	3		986	992	989		PAAL_00300	PAFI_26680	PASA_02560	PASE_04160	PAST_28360
group_2095		Ribonuclease	5	5	1	1	11351	629	3		635	677	646		PAAL_00340	PAFI_26630	PASA_08100	PASE_04120	PAST_28400
group_2096		Dna[CI] antecedent, DciA	5	5	1	1	11276	686	1		527	551	538		PAAL_00470	PAFI_26540	PASA_41720	PASE_04040	PAST_28490
ada		Bifunctional transcriptional activator/DNA repair enzyme Ada	5	5	1	1	6199	632	3		1046	1097	1061		PAAL_01060	PAFI_15550	PASA_33280	PASE_05610	PAST_07080
group_2098		hypothetical protein	5	5	1	1	9279	1	8091		200	206	201		PAAL_01850	PAFI_31820	PASA_32900	PASE_06690	PAST_30160
group_2099		Tellurite resistance protein TerB	5	5	1	1	6998	42	2		437	479	462		PAAL_01930	PAFI_11710	PASA_05510	PASE_06610	PAST_30260
group_2100		TM2 domain protein	5	5	1	1	1990	1	2054		314	326	320		PAAL_02000	PAFI_09990	PASA_04010	PASE_10160	PAST_30130
group_2101		putative protein	5	5	1	1	734	1	478		518	518	518		PAAL_03000	PAFI_31030	PASA_04990	PASE_08290	PAST_16090
adk		Adenylate kinase	5	5	1	1	6993	731	1		647	650	648		PAAL_03160	PAFI_30870	PASA_31190	PASE_08160	PAST_15950
group_2103		hypothetical protein	5	5	1	1	6962	597	2		281	281	281		PAAL_03730	PAFI_29770	PASA_10670	PASE_07010	PAST_26810
msrQ		NCBI Protein Cluster (PRK): protein-methionine-sulfoxide reductase heme-binding subunit MsrQ	5	5	1	1	12150	1	8026		617	647	627		PAAL_06630	PAFI_22530	PASA_40200	PASE_00120	PAST_01490
eryB		D-erythritol 1-phosphate dehydrogenase	5	5	1	1	10601	1	3672		1541	1553	1548		PAAL_06750	PAFI_22680	PASA_01500	PASE_00270	PAST_01360
mnmG		tRNA uridine 5-carboxymethylaminomethyl modification enzyme MnmG	5	5	1	1	2701	607	8		1859	1868	1864		PAAL_07090	PAFI_24330	PASA_42030	PASE_01900	PAST_00840
group_2113		hypothetical protein	5	5	1	1	4041	1	7665		341	341	341		PAAL_07290	PAFI_24140	PASA_04180	PASE_01650	PAST_34950
group_2114		hypothetical protein	5	5	1	1	5014	1	7571		176	179	178		PAAL_07340	PAFI_23930	PASA_00240	PASE_01410	PAST_34740
group_2115		JCVI: double-strand break repair protein AddB	5	5	1	1	4964	721	1		2942	2996	2955		PAAL_07390	PAFI_23650	PASA_02290	PASE_01360	PAST_34680
group_2116		JCVI: tRNA (adenosine(37)-N6)-threonylcarbamoyltransferase complex ATPase subunit type 1 TsaE	5	5	1	1	4962	1	8791		1409	1421	1413		PAAL_07410	PAFI_23630	PASA_02310	PASE_01340	PAST_34660
group_2122		NAD(P)H-dependent FMN reductase	5	5	1	1	7143	1	2160		539	548	542		PAAL_09590	PAFI_18300	PASA_10910	PASE_26030	PAST_03670
group_2127		Putative pterin-4-alpha-carbinolamine dehydratase	5	5	1	1	10551	600	13		335	338	337		PAAL_10030	PAFI_28640	PASA_03040	PASE_24900	PAST_32850
lptA		JCVI: lipopolysaccharide transport periplasmic protein LptA	5	5	1	1	7199	612	5		473	479	476		PAAL_11490	PAFI_27250	PASA_07850	PASE_25430	PAST_33390
group_2129		hypothetical protein	5	5	1	1	1429	642	2		230	443	399		PAAL_12010	PAFI_28050	PASA_11800	PASE_04710	PAST_06400
tag		DNA-3-methyladenine glycosylase 1	5	5	1	1	8158	693	1		575	578	576		PAAL_12220	PAFI_28250	PASA_38110	PASE_04900	PAST_06620
group_2131		JCVI: 1-acylglycerol-3-phosphate O-acyltransferase	5	5	1	1	8178	608	6		767	791	777		PAAL_12310	PAFI_28340	PASA_38020	PASE_04990	PAST_06710
group_2132		JCVI: carboxylate/amino acid/amine transporter	5	5	1	1	379	10	13		857	977	914		PAAL_13060	PAFI_17560	PASA_11460	PASE_07730	PAST_09420
group_2133		JCVI: preprotein translocase subunit SecG	5	5	1	1	8533	697	1		482	599	533		PAAL_13270	PAFI_29350	PASA_25840	PASE_23150	PAST_27240
group_2134		OpgC protein	5	5	1	1	6795	1	4277		1115	1241	1150		PAAL_13920	PAFI_15080	PASA_03830	PASE_18840	PAST_25910
group_2135		JCVI: cell division protein FtsZ	5	5	1	1	11665	739	1		1613	1634	1620		PAAL_14470	PAFI_34550	PASA_28030	PASE_21740	PAST_10520
flhB		Flagellar biosynthetic protein FlhB	5	5	1	1	11010	1	2428		1061	1067	1062		PAAL_14890	PAFI_18690	PASA_13590	PASE_03160	PAST_04150
group_2137		NCBIFAM: family thioredoxin-like (seleno)lipoprotein	5	5	1	1	7177	1	3873		626	641	631		PAAL_15150	PAFI_32590	PASA_02900	PASE_25020	PAST_33340
gsiC_3		Glutathione transport system permease protein GsiC	5	5	1	1	2835	1	1683		938	941	940		PAAL_15390	PAFI_26950	PASA_06890	PASE_04380	PAST_06040
gsiD_2		Glutathione transport system permease protein GsiD	5	5	1	1	2834	1	1684		800	812	807		PAAL_15400	PAFI_26940	PASA_06880	PASE_04370	PAST_06030
gsiA_2		Glutathione import ATP-binding protein GsiA	5	5	1	1	2839	1	1685		1565	1580	1568		PAAL_15410	PAFI_26930	PASA_06870	PASE_04360	PAST_06020
rppH		RNA pyrophosphohydrolase	5	5	1	1	7427	633	2		488	512	498		PAAL_15600	PAFI_18570	PASA_13690	PASE_03320	PAST_04290
ttgH		putative efflux pump membrane transporter TtgB	5	5	1	1	6176	1	7211		3050	3080	3061		PAAL_15660	PAFI_18470	PASA_33400	PASE_03410	PAST_29180
lnt		Apolipoprotein N-acyltransferase	5	5	1	1	7845	656	1		1526	1571	1551		PAAL_17780	PAFI_19330	PASA_25440	PASE_23580	PAST_27660
dppA_2		Periplasmic dipeptide transport protein	5	5	1	1	7774	21	8		1463	1469	1467		PAAL_18000	PAFI_29170	PASA_25180	PASE_23330	PAST_27400
dut		Deoxyuridine 5'-triphosphate nucleotidohydrolase	5	5	1	1	842	1	7852		467	575	490		PAAL_18200	PAFI_12260	PASA_18710	PASE_10510	PAST_08150
group_2146		hypothetical protein	5	5	1	1	2128	1	7864		2294	2294	2294		PAAL_18490	PAFI_03660	PASA_30720	PASE_16610	PAST_17480
group_2152		NCBIFAM: UDP-sulfoquinovose synthase	5	5	1	1	10336	1	680		1157	1166	1162		PAAL_19780	PAFI_02360	PASA_40780	PASE_09320	PAST_20000
group_2153		hypothetical protein	5	5	1	1	9509	48	3		353	356	353		PAAL_20070	PAFI_14510	PASA_16930	PASE_21950	PAST_19000
ptlI		Pentalenene oxygenase	5	5	1	1	10071	16	12		1340	1355	1345		PAAL_20240	PAFI_03870	PASA_10510	PASE_19830	PAST_17240
group_2155		JCVI: YigZ family protein	5	5	1	1	1718	1	5547		359	392	368		PAAL_20300	PAFI_03940	PASA_19050	PASE_19770	PAST_17140
arpA		putative efflux pump periplasmic linker TtgA	5	5	1	1	1507	1	1673		1199	1424	1293		PAAL_20970	PAFI_07660	PASA_17490	PASE_08990	PAST_20360
mexB		Multidrug resistance protein MexB	5	5	1	1	1508	1	1672		3113	3155	3130		PAAL_20980	PAFI_07650	PASA_17500	PASE_09000	PAST_20350
group_2158		JCVI: aminoacyl-tRNA hydrolase	5	5	1	1	12601	622	4		704	731	712		PAAL_21180	PAFI_07460	PASA_26520	PASE_09180	PAST_20140
tyrA		JCVI: chorismate mutase family protein	5	5	1	1	7089	1	2780		302	482	359		PAAL_21510	PAFI_18060	PASA_13840	PASE_07250	PAST_26540
group_2160		hypothetical protein	5	5	1	1	4335	1	2945		1232	1298	1260		PAAL_22000	PAFI_09690	PASA_01990	PASE_10410	PAST_08050
dinF		DNA damage-inducible protein F	5	5	1	1	6793	1	4268		1316	1358	1336		PAAL_22130	PAFI_09550	PASA_02110	PASE_22340	PAST_25930
group_2162		NCBI Protein Cluster (PRK): peptidoglycan -binding protein	5	5	1	1	6007	24	10		1655	1721	1694		PAAL_22880	PAFI_34830	PASA_08760	PASE_13670	PAST_15880
chaC		Glutathione-specific gamma-glutamylcyclotransferase	5	5	1	1	6005	657	2		539	563	553		PAAL_22900	PAFI_34850	PASA_08740	PASE_13690	PAST_15900
group_2164		DSBA-like thioredoxin domain protein	5	5	1	1	11845	1	3526		620	632	627		PAAL_22960	PAFI_34910	PASA_30090	PASE_13760	PAST_25280
pikAII		Phthiocerol synthesis polyketide synthase type I PpsC	5	5	1	1	1575	709	1		941	1040	977		PAAL_24190	PAFI_14120	PASA_28600	PASE_18030	PAST_20450
group_2169		Putative neutral zinc metallopeptidase	5	5	1	1	12537	17	10		794	845	815		PAAL_25720	PAFI_04810	PASA_32650	PASE_14880	PAST_15050
group_2170		hypothetical protein	5	5	1	1	9544	799	1		869	884	872		PAAL_25830	PAFI_04930	PASA_32530	PASE_14990	PAST_15180
lpxI		UDP-2,3-diacylglucosamine pyrophosphatase LpxI	5	5	1	1	5228	773	1		797	812	803		PAAL_25880	PAFI_04980	PASA_32480	PASE_15040	PAST_15230
group_2172		hypothetical protein	5	5	1	1	6908	743	1		653	698	687		PAAL_26060	PAFI_03560	PASA_19180	PASE_16710	PAST_17580
group_2173		AhpC/TSA family protein	5	5	1	1	7419	1	801		554	557	554		PAAL_26640	PAFI_07000	PASA_18400	PASE_15290	PAST_16570
group_2174		JCVI: family clan AA aspartic protease	5	5	1	1	214	1	5138		563	575	568		PAAL_27890	PAFI_12020	PASA_14270	PASE_21210	PAST_14350
group_2175		JCVI: family protein	5	5	1	1	1983	665	2		866	953	898		PAAL_29950	PAFI_10130	PASA_03980	PASE_20430	PAST_25750
group_2176		GT8.hmm	5	5	1	1	1664	1	6380		875	896	889		PAAL_30480	PAFI_14920	PASA_34400	PASE_08710	PAST_09790
rsmC		NCBI Protein Cluster (PRK): 16S rRNA (guanine(1207)-N(2))-methyltransferase RsmC	5	5	1	1	7060	27	5		941	1007	987		PAAL_30910	PAFI_01610	PASA_15560	PASE_11080	PAST_08920
group_2178		NCBI Protein Cluster (PRK): D-alanyl-D-alanine carboxypeptidase DacA	5	5	1	1	7058	1	3746		1628	1685	1653		PAAL_30930	PAFI_01590	PASA_15540	PASE_11060	PAST_08900
group_2179		hypothetical protein	5	5	1	1	2560	648	2		95	110	98		PAAL_31540	PAFI_06560	PASA_12310	PASE_15140	PAST_11710
cobB_2		NAD-dependent protein deacylase	5	5	1	1	13609	1	2342		674	680	678		PAAL_31580	PAFI_11080	PASA_15490	PASE_20550	PAST_18370
group_2181		hypothetical protein	5	5	1	1	13365	1	4440		1565	1592	1573		PAAL_31690	PAFI_05420	PASA_16000	PASE_11640	PAST_18710
group_2182		hypothetical protein	5	5	1	1	13337	1	6953		560	560	560		PAAL_31750	PAFI_05360	PASA_14710	PASE_11580	PAST_18770
betC		Choline-sulfatase	5	5	1	1	8033	1	5080		1493	1508	1498		PAAL_32370	PAFI_30170	PASA_37770	PASE_06050	PAST_12500
group_2184		JCVI: succinate dehydrogenase, hydrophobic membrane anchor protein	5	5	1	1	12779	692	1		386	386	386		PAAL_32810	PAFI_10320	PASA_27300	PASE_16020	PAST_14870
mrcA		Penicillin-binding protein 1A	5	5	1	1	1865	604	6		2543	2552	2549		PAAL_33520	PAFI_02490	PASA_26300	PASE_09450	PAST_19900
tgnD_2		NCBI Protein Cluster (PRK): acetoin dehydrogenase dihydrolipoyllysine-residue acetyltransferase subunit	5	5	1	1	13527	1	1246		710	779	763		PAAL_34480	PAFI_08970	PASA_17440	PASE_20000	PAST_20970
arsC_2		JCVI: arsenate reductase (thioredoxin)	5	5	1	1	1899	606	4		458	473	465		PAAL_34590	PAFI_33920	PASA_16820	PASE_18440	PAST_21380
group_2188		NCBI Protein Cluster (PRK): DNA polymerase III subunit chi	5	5	1	1	8490	1	3061		449	455	450		PAAL_34900	PAFI_19710	PASA_14430	PASE_24040	PAST_28030
group_2189		hypothetical protein	5	5	1	1	3474	790	1		365	443	421		PAAL_35550	PAFI_20840	PASA_28410	PASE_24340	PAST_32370
gdx		Guanidinium exporter	5	5	1	1	3487	1	1901		314	314	314		PAAL_35620	PAFI_20760	PASA_31730	PASE_24260	PAST_32290
group_2191		NCBI Protein Cluster (PRK): murein transglycosylase	5	5	1	1	10397	804	1		2066	2090	2074		PAAL_35680	PAFI_20880	PASA_05320	PASE_24450	PAST_32480
ddpA		putative D,D-dipeptide-binding periplasmic protein DdpA	5	5	1	1	13172	1	7343		1598	1826	1643		PAAL_37890	PAFI_15810	PASA_38810	PASE_23030	PAST_06820
dppB		Dipeptide transport system permease protein DppB	5	5	1	1	13173	1	7182		1082	1088	1086		PAAL_37900	PAFI_15800	PASA_38800	PASE_23020	PAST_06830
ddpC		putative D,D-dipeptide transport system permease protein DdpC	5	5	1	1	13174	1	7181		905	926	919		PAAL_37910	PAFI_15790	PASA_38790	PASE_23010	PAST_06840
dppD_1		Dipeptide transport ATP-binding protein DppD	5	5	1	1	13175	1	7180		869	899	883		PAAL_37920	PAFI_15780	PASA_38780	PASE_23000	PAST_06850
oppF_1		Oligopeptide transport ATP-binding protein OppF	5	5	1	1	13176	1	7179		737	752	749		PAAL_37930	PAFI_15770	PASA_38770	PASE_22990	PAST_06860
tdcB		L-threonine dehydratase catabolic TdcB	5	5	1	1	1095	6	3		953	956	954		PAAL_44460	PAFI_01770	PASA_19830	PASE_18620	PAST_11600
group_2198		Delta(1)-pyrroline-2-carboxylate reductase	5	5	1	1	1096	6	2		965	968	966		PAAL_44470	PAFI_01760	PASA_19820	PASE_18610	PAST_11610
rpmH		50S ribosomal protein L34	5	5	1	1	11063	154	1		134	134	134	PAAE_07320	PAAL_02910	PAFI_31120	PASA_05070		PAST_16180
group_263		NCBI Protein Cluster (PRK): pyruvate dehydrogenase complex E1 component subunit beta	5	5	1	1	11705	11	19		1361	1385	1376	PAAE_24530	PAAL_35470	PAFI_17510	PASA_08840	PASE_07780
arsH		NADPH-dependent FMN reductase ArsH	5	5	1	1	9301	1	8874		116	731	597	PAAE_34480		PAFI_16340	PASA_03380	PASE_06710	PAST_24100
folD		Bifunctional protein FolD protein	5	5	1	1	7090	1	2781		875	875	875	PAAE_25300		PAFI_18070	PASA_13830	PASE_07240	PAST_26550
gfa		Glutathione-dependent formaldehyde-activating enzyme	5	5	1	1	2720	135	1		584	584	584	PAAE_00270	PAAL_06990		PASA_42150	PASE_02010	PAST_00940
pstB		Phosphate import ATP-binding protein PstB	5	5	1	1	11230	1	7075		797	797	797	PAAE_07810	PAAL_10970	PAFI_25650	PASA_30430		PAST_03130
phoU		Phosphate-specific transport system accessory protein PhoU	5	5	1	1	11231	1	7074		719	728	723	PAAE_07820	PAAL_10980	PAFI_25660	PASA_30420		PAST_03140
ctaDII		Cytochrome c oxidase subunit 1-beta	5	5	1	1	5444	1	5629		1676	1679	1676	PAAE_24790	PAAL_15120	PAFI_14650		PASE_08940	PAST_10040
hrpB		ATP-dependent RNA helicase HrpB	5	5	1	1	2801	1	2782		791	2459	2103	PAAE_27450	PAAL_31310	PAFI_18080	PASA_26100	PASE_04440
group_689		hypothetical protein	5	5	1	1	10404	93	2		593	1193	1011	PAAE_04290	PAAL_35730	PAFI_20940	PASA_05270	PASE_24500
phoB_2		Phosphate regulon transcriptional regulatory protein PhoB	5	5	1	1	11421	1	3565		689	692	689	PAAE_07830	PAAL_10990	PAFI_25670	PASA_30410		PAST_03150
group_931		Capsule polysaccharide biosynthesis protein	5	5	1	1	1224	287	1		1298	1343	1322	PAAE_08910	PAAL_34200		PASA_12490	PASE_15470	PAST_11900
fhs		Formate--tetrahydrofolate ligase	4	4	1	1	6375	8	16		1664	1703	1676	PAAE_13270			PASA_37020	PASE_22640	PAST_16740
group_1161		NCBI Protein Cluster (PRK): DEDD exonuclease domain-containing protein	4	4	1	1	2145	1	1074		1907	2015	1969	PAAE_16310	PAAL_03940		PASA_26710		PAST_17410
group_1759		JCVI: 5-dehydro-2-deoxygluconokinase	4	4	1	1	13123	1	6483		1901	1919	1911	PAAE_34050	PAAL_36480		PASA_35020	PASE_28140
fhuB		Iron(3 )-hydroxamate import system permease protein FhuB	4	4	1	1	1194	1	8718		890	1982	1688	PAAE_33680	PAAL_38240	PAFI_12920	PASA_32310
frcA_2		Fructose import ATP-binding protein FrcA	4	4	1	1	874	1	6482		776	779	778	PAAE_34030	PAAL_36430		PASA_35040	PASE_28130
iolD_2		3D-(3,5/4)-trihydroxycyclohexane-1,2-dione hydrolase	4	4	1	1	13126	1	6486		1829	1859	1839	PAAE_34060		PAFI_16090	PASA_35010	PASE_28150
group_2079		NCBIFAM: organoarsenical effux MFS transporter ArsJ	4	4	1	1	9086	1	6013		1229	1313	1271	PAAE_34450		PAFI_16310	PASA_37650	PASE_32000
hemS		Hemin transport protein HemS	4	4	1	1	13741	1	1914		407	1037	875		PAAL_09700		PASA_31860	PASE_29370	PAST_33990
hmuV		Hemin import ATP-binding protein HmuV	4	4	1	1	13744	1	1917		560	794	732		PAAL_09730		PASA_31830	PASE_29420	PAST_33960
group_2214		putative HTH-type transcriptional regulator	4	4	1	1	12825	22	8		335	950	751			PAFI_08110	PASA_09140	PASE_12170	PAST_10880
group_2226		hypothetical protein	4	4	1	1	2679	1	6900		590	593	592	PAAE_00110			PASA_42310	PASE_02160	PAST_01080
natA		ABC transporter ATP-binding protein NatA	4	4	1	1	2644	1	6898		722	740	728	PAAE_00130			PASA_42290	PASE_02140	PAST_01060
group_2228		JCVI: ABC transporter, substrate binding protein, PQQ-dependent alcohol dehydrogenase system (Provisional)	4	4	1	1	2670	1	6897		1190	1202	1197	PAAE_00160			PASA_42260	PASE_02110	PAST_01030
group_2229		JCVI: quinoprotein dehydrogenase-associated putative ABC transporter substrate-binding protein	4	4	1	1	2672	1	6890		812	824	816	PAAE_00200			PASA_42220	PASE_02070	PAST_01010
group_2230		Acetyltransferase (GNAT) family protein	4	4	1	1	2681	216	1		506	524	518	PAAE_00240		PAFI_24450	PASA_42180		PAST_00970
metXA		Homoserine O-acetyltransferase	4	4	1	1	1719	1	5541		1169	1172	1171	PAAE_00610		PAFI_03930	PASA_19060		PAST_17150
group_2235		putative metallo-hydrolase	4	4	1	1	8692	1	5515		884	884	884	PAAE_00640		PAFI_10200	PASA_09250	PASE_39020
group_2236		Anti-sigma factor NepR	4	4	1	1	6671	189	1		110	149	137	PAAE_00680	PAAL_07180			PASE_01810	PAST_00750
group_2237		putative sugar-binding periplasmic protein	4	4	1	1	4072	1	7601		1235	1241	1238	PAAE_00880			PASA_11010	PASE_01580	PAST_14240
melD_1		Melibiose/raffinose/stachyose import permease protein MelD	4	4	1	1	4071	1	7581		872	872	872	PAAE_00890			PASA_11000	PASE_01570	PAST_14230
ngcG_1		Diacetylchitobiose uptake system permease protein NgcG	4	4	1	1	4070	1	7580		854	854	854	PAAE_00900			PASA_10990	PASE_01560	PAST_14220
sugC		sn-glycerol-3-phosphate import ATP-binding protein UgpC	4	4	1	1	5448	1	7579		1106	1106	1106	PAAE_00910			PASA_10980	PASE_01550	PAST_14210
group_2241		NCBIFAM: DNA endonuclease SmrA	4	4	1	1	4734	1	7568		476	626	587	PAAE_01030	PAAL_09320			PASE_01420	PAST_34750
group_2242		JCVI: D-inositol-3-phosphate glycosyltransferase	4	4	1	1	6422	1	562		1040	1052	1043	PAAE_01290		PAFI_25230		PASE_00880	PAST_34520
group_2243		JCVI: D-galactonate transporter	4	4	1	1	6421	1	559		191	1190	940	PAAE_01300	PAAL_08710			PASE_00890	PAST_34510
group_2244		JCVI: putative DNA modification/repair radical SAM protein	4	4	1	1	9693	1	4952		1229	1235	1232	PAAE_01450		PAFI_08620		PASE_32390	PAST_12390
group_2245		WYL domain protein	4	4	1	1	4678	1	9330		695	743	715	PAAE_01550	PAAL_00060	PAFI_24640	PASA_00090
araA		L-arabinose 1-dehydrogenase (NAD(P)( ))	4	4	1	1	5954	1	4537		911	920	914	PAAE_01750	PAAL_39830	PAFI_14180	PASA_07420
araC		L-arabonate dehydratase	4	4	1	1	5953	1	4538		1742	1742	1742	PAAE_01760	PAAL_39820	PAFI_14190	PASA_07410
group_2248		NCBIFAM: GguC family protein	4	4	1	1	5952	1	4539		986	989	988	PAAE_01770	PAAL_39810	PAFI_14200	PASA_07400
xylH_1		Xylose transport system permease protein XylH	4	4	1	1	5951	1	4540		1187	1196	1190	PAAE_01780	PAAL_39800	PAFI_14210	PASA_07390
xylG		Xylose import ATP-binding protein XylG	4	4	1	1	5950	1	4541		1511	1520	1517	PAAE_01790	PAAL_39790	PAFI_14220	PASA_07380
chvE		Multiple sugar-binding periplasmic receptor ChvE	4	4	1	1	5949	1	4614		1055	1055	1055	PAAE_01800	PAAL_39780	PAFI_14230	PASA_07370
dmdD		Methylthioacryloyl-CoA hydratase	4	4	1	1	5356	1	4608		800	824	806	PAAE_01920		PAFI_23170		PASE_00740	PAST_05020
exaE		Transcriptional activator protein ExaE	4	4	1	1	5369	1	4556		623	653	630	PAAE_01970			PASA_19770	PASE_00690	PAST_05080
pksS		Polyketide biosynthesis cytochrome P450 PksS	4	4	1	1	2612	1	1694		1214	1250	1227	PAAE_02100		PAFI_23000		PASE_00580	PAST_05230
group_2255		Sulfotransferase family protein	4	4	1	1	2847	79	3		851	920	876	PAAE_02230	PAAL_10710	PAFI_32540	PASA_02880
group_2256		Glycosyl transferase family 2	4	4	1	1	5906	330	1		1010	1064	1042	PAAE_02530	PAAL_11120			PASE_26510	PAST_03280
group_2257		JCVI: protein TolQ	4	4	1	1	4942	1	1596		680	686	683	PAAE_02990			PASA_34920	PASE_25720	PAST_33720
bclA		Benzoate--CoA ligase	4	4	1	1	3226	1	7324		1610	1619	1616	PAAE_03280			PASA_06970	PASE_25250	PAST_33090
yabJ_1		2-iminobutanoate/2-iminopropanoate deaminase	4	4	1	1	8202	1	7325		395	395	395	PAAE_03290			PASA_06980	PASE_25240	PAST_33100
group_2260		Thioesterase superfamily protein	4	4	1	1	8203	1	7326		389	389	389	PAAE_03300			PASA_06990	PASE_25230	PAST_33110
group_2261		putative acyl-CoA dehydrogenase fadE25	4	4	1	1	8204	1	7328		1130	1178	1154	PAAE_03310			PASA_07000	PASE_25220	PAST_33130
group_2262	paaG_2	1,2-epoxyphenylacetyl-CoA isomerase	4	4	1	1	8205	1	7329		812	812	812	PAAE_03320			PASA_07010	PASE_25210	PAST_33140
mhqR		HTH-type transcriptional regulator MhqR	4	4	1	1	8206	1	7330		434	437	434	PAAE_03330			PASA_07020	PASE_25200	PAST_33150
actIII		Putative ketoacyl reductase	4	4	1	1	8207	1	7331		725	728	725	PAAE_03340			PASA_07030	PASE_25190	PAST_33160
group_2265		NCBI Protein Cluster (PRK): bifunctional salicylyl-CoA 5-hydroxylase/oxidoreductase	4	4	1	1	8208	1	7332		2279	2285	2283	PAAE_03350			PASA_07040	PASE_25180	PAST_33170
group_2266		Cobalt uptake substrate-specific transmembrane region	4	4	1	1	3160	1	196		665	668	665	PAAE_03540			PASA_43180	PASE_26230	PAST_03530
cobL		Precorrin-6Y C(5,15)-methyltransferase [decarboxylating]	4	4	1	1	3173	15	12		1037	1190	1146	PAAE_03580	PAAL_11330		PASA_43140		PAST_03570
group_2268		Pirin	4	4	1	1	7148	1	2149		932	935	933	PAAE_03740	PAAL_09550	PAFI_18350	PASA_10860
group_2269		Glyoxalase/Bleomycin resistance protein/Dioxygenase superfamily protein	4	4	1	1	7147	1	2150		1487	1523	1509	PAAE_03750	PAAL_09560	PAFI_18340	PASA_10850
glgC		Glucose-1-phosphate adenylyltransferase	4	4	1	1	75	1	5595		1259	1259	1259	PAAE_03810		PAFI_32830	PASA_33960	PASE_25990
glgX		Glycogen operon protein GlgX	4	4	1	1	84	1	5592		2048	2138	2089	PAAE_03830		PAFI_32850	PASA_33940	PASE_25970
yehZ		Glycine betaine-binding protein YehZ	4	4	1	1	5882	1	1633		905	911	908	PAAE_03920			PASA_33840	PASE_35790	PAST_16330
group_2273		Histone deacetylase-like amidohydrolase	4	4	1	1	10976	1	4739		914	920	918	PAAE_04050	PAAL_01370		PASA_13440		PAST_04000
fixK		Nitrogen fixation regulation protein FixK	4	4	1	1	7812	1	6756		764	785	776	PAAE_04980	PAAL_17700			PASE_23760	PAST_27880
fixN		Cytochrome c oxidase subunit 1 , bacteroid	4	4	1	1	7819	1	6763		1604	1604	1604	PAAE_05030	PAAL_17680			PASE_23740	PAST_27850
group_2277		JCVI: cytochrome-c oxidase, cbb3-type subunit II	4	4	1	1	7820	1	6762		725	725	725	PAAE_05040	PAAL_17670			PASE_23730	PAST_27840
group_2279		Lactate-binding periplasmic protein	4	4	1	1	7765	40	1		1085	1088	1085	PAAE_05350			PASA_25290	PASE_23450	PAST_27520
dctM_3		C4-dicarboxylate TRAP transporter large permease protein DctM	4	4	1	1	7764	40	3		1322	1325	1324	PAAE_05360			PASA_25280	PASE_23440	PAST_27510
group_2281		Tripartite ATP-independent periplasmic transporters, DctQ component	4	4	1	1	7787	40	2		503	521	516	PAAE_05370			PASA_25270	PASE_23430	PAST_27500
yciF		Protein YciF	4	4	1	1	11336	29	7		500	503	502	PAAE_06550	PAAL_32240	PAFI_30360			PAST_30670
group_2287		NCBI Protein Cluster (PRK): glutamate/aspartate ABC transporter permease GltK	4	4	1	1	738	1	7858		1256	1256	1256	PAAE_07200	PAAL_03030	PAFI_31000	PASA_31070
group_2288		JCVI: ectoine/hydroxyectoine ABC transporter permease subunit EhuD	4	4	1	1	739	1	7859		1454	1454	1454	PAAE_07210	PAAL_03020	PAFI_31010	PASA_31060
prtS		Protease PrtS	4	4	1	1	9276	1	8067		1037	1097	1075	PAAE_08080		PAFI_31850	PASA_05650	PASE_07970
group_2295		Fasciclin domain protein	4	4	1	1	9266	39	1		554	566	560	PAAE_08140			PASA_05720	PASE_08030	PAST_09700
sigK		ECF RNA polymerase sigma factor SigK	4	4	1	1	9264	39	5		503	554	541	PAAE_08160			PASA_05740	PASE_08050	PAST_09720
group_2316		putative parvulin-type peptidyl-prolyl cis-trans isomerase	4	4	1	1	10523	219	1		842	845	844	PAAE_10270			PASA_16430	PASE_05060	PAST_29720
katG		Catalase-peroxidase	4	4	1	1	11945	1	3079		2171	2180	2174	PAAE_10310	PAAL_33110	PAFI_32020	PASA_43300
hipO_1		Hippurate hydrolase	4	4	1	1	10281	143	1		1160	1181	1166	PAAE_10530	PAAL_20030	PAFI_14550	PASA_16880
secF		Protein translocase subunit SecF	4	4	1	1	10279	48	2		974	998	983	PAAE_10560			PASA_16920	PASE_21960	PAST_19010
group_2320		Ureidoglycolate lyase	4	4	1	1	10106	45	4		851	854	852	PAAE_10970	PAAL_14630	PAFI_34690			PAST_10670
nagC		ROK family protein	4	4	1	1	11933	1	2940		1109	1124	1115	PAAE_11250	PAAL_42000	PAFI_23520	PASA_01230
frcB		Fructose import binding protein FrcB	4	4	1	1	11904	1	2855		1028	1028	1028	PAAE_11260	PAAL_42010	PAFI_23530	PASA_01240
group_2323	frcA_1	Fructose import ATP-binding protein FrcA	4	4	1	1	11901	1	2853		770	773	772	PAAE_11280	PAAL_42030	PAFI_23550	PASA_01260
hmp_2		Flavohemoprotein	4	4	1	1	3934	1	2676		1190	1193	1192	PAAE_11640	PAAL_42390			PASE_13360	PAST_31780
dmdB		3-methylmercaptopropionyl-CoA ligase	4	4	1	1	12632	31	9		1622	1637	1630	PAAE_12750		PAFI_08180		PASE_12300	PAST_19240
group_2331		JCVI: TAXI family TRAP transporter solute-binding subunit	4	4	1	1	7399	8	7		965	974	970	PAAE_13240			PASA_37060	PASE_22670	PAST_16710
group_2332		JCVI: TRAP transporter fused permease subunit	4	4	1	1	7398	8	9		2804	2861	2830	PAAE_13250			PASA_37050	PASE_22660	PAST_16720
metI		D-methionine transport system permease protein MetI	4	4	1	1	3521	1	2096		674	674	674	PAAE_13600	PAAL_10120			PASE_33820	PAST_07670
thiG		Thiazole synthase	4	4	1	1	13398	1	5130		761	770	767	PAAE_13680		PAFI_12060		PASE_21250	PAST_31550
group_2335		NCBI Protein Cluster (PRK): spermidine/putrescine ABC transporter substrate-binding protein PotD	4	4	1	1	8824	1	3736		1070	1073	1070	PAAE_13740	PAAL_15170		PASA_14030		PAST_26310
group_2336		hypothetical protein	4	4	1	1	11626	1	919		227	227	227	PAAE_13900	PAAL_15310			PASE_13200	PAST_08640
futA1		Iron uptake protein A1	4	4	1	1	1312	37	4		998	998	998	PAAE_14770			PASA_26910	PASE_15590	PAST_15670
tcrX		putative transcriptional regulatory protein TcrX	4	4	1	1	1610	13	6		356	359	357	PAAE_15410			PASA_28880	PASE_21140	PAST_14420
group_2346		hypothetical protein	4	4	1	1	1611	13	7		281	311	298	PAAE_15420			PASA_28870	PASE_21130	PAST_14430
ptsJ		JCVI: enduracididine biosynthesis enzyme MppQ	4	4	1	1	1088	6	8		1361	1400	1383	PAAE_15770		PAFI_01830	PASA_19890	PASE_18680
pacS		putative copper-transporting ATPase PacS	4	4	1	1	2410	1	3762		2159	2285	2211	PAAE_16540	PAAL_22460			PASE_11040	PAST_08880
group_2349		JCVI: cbb3-type cytochrome oxidase assembly protein CcoS	4	4	1	1	2416	1	3763		161	161	161	PAAE_16550	PAAL_22450			PASE_11050	PAST_08890
group_2350		Holin of 3TMs, for gene-transfer release	4	4	1	1	6913	272	1		521	539	531	PAAE_17110		PAFI_03520	PASA_19220		PAST_17620
group_2351		SNARE associated Golgi protein	4	4	1	1	12540	17	5		578	578	578	PAAE_17390			PASA_32660	PASE_14870	PAST_15040
yabJ_2		2-iminobutanoate/2-iminopropanoate deaminase	4	4	1	1	6038	1	3218		347	350	347	PAAE_17600		PAFI_05000	PASA_32460		PAST_15250
group_2353	msbA_1	Lipid A export ATP-binding/permease protein MsbA	4	4	1	1	6749	1	3098		1847	1856	1850	PAAE_17650		PAFI_07300		PASE_11720	PAST_15290
group_2354		Tripartite ATP-independent periplasmic transporters, DctQ component	4	4	1	1	10197	74	4		608	641	629	PAAE_17740			PASA_09920	PASE_11810	PAST_15380
oxyR_1		Hydrogen peroxide-inducible genes activator	4	4	1	1	12935	1	7454		902	920	910	PAAE_18250		PAFI_05450	PASA_16030	PASE_11670
group_2356		hypothetical protein	4	4	1	1	13563	1	5665		143	146	145	PAAE_19050	PAAL_13480	PAFI_10980			PAST_18310
sat/cysC		putative bifunctional SAT/APS kinase	4	4	1	1	10156	1	2453		1709	1712	1709	PAAE_19990		PAFI_01410	PASA_44560		PAST_11450
group_2358		JCVI: Na /H antiporter	4	4	1	1	6757	1	2726		2519	2609	2541	PAAE_20280			PASA_37540	PASE_11420	PAST_11110
ldh		Leucine dehydrogenase	4	4	1	1	13480	1	2331		1046	1046	1046	PAAE_22070			PASA_26980	PASE_18080	PAST_18900
group_2361		hypothetical protein	4	4	1	1	13484	1	5041		137	182	148	PAAE_22100			PASA_27010	PASE_18110	PAST_12170
group_2362		hypothetical protein	4	4	1	1	8927	1	5050		1322	1328	1326	PAAE_22130			PASA_27040	PASE_18140	PAST_12140
group_2363		AA12.hmm	4	4	1	1	6719	1	4694		1289	1289	1289	PAAE_22670	PAAL_38980	PAFI_00570	PASA_11200
alsT_1		Amino-acid carrier protein AlsT	4	4	1	1	1814	98	1		1337	1481	1407	PAAE_23330		PAFI_10040		PASE_20340	PAST_25650
group_2365		NCBIFAM: ArsO family NAD(P)H-dependent flavin-containing monooxygenase	4	4	1	1	970	1	3308		1796	1799	1798	PAAE_23460	PAAL_44610		PASA_36030	PASE_28070
tdhA		TonB-dependent heme receptor A	4	4	1	1	13738	1	6834		326	2021	1326	PAAE_23740			PASA_31870	PASE_29360	PAST_34000
group_2367		JCVI: Rid family detoxifying hydrolase	4	4	1	1	13705	1	1312		416	437	421	PAAE_23780	PAAL_39680	PAFI_27690		PASE_32180
group_2368		JCVI: poly-beta-1,6-N-acetyl-D-glucosamine synthase	4	4	1	1	10676	1	6350		1868	2138	2063	PAAE_24890	PAAL_15070	PAFI_14690			PAST_09990
group_2369		hypothetical protein	4	4	1	1	10654	58	5		269	269	269	PAAE_25010	PAAL_14960			PASE_08790	PAST_09870
group_2370		hypothetical protein	4	4	1	1	1666	166	1		659	662	659	PAAE_25050			PASA_34370	PASE_08730	PAST_09830
htpX		Protease HtpX	4	4	1	1	7092	341	1		836	938	868	PAAE_25430	PAAL_21490	PAFI_21360			PAST_26570
group_2372		JCVI: betaine-aldehyde dehydrogenase	4	4	1	1	6949	1	2311		2330	2336	2333	PAAE_25580	PAAL_03700	PAFI_29800			PAST_26780
yohK		JCVI: CidB/LrgB family autolysis modulator	4	4	1	1	12845	34	5		719	719	719	PAAE_26520		PAFI_19060	PASA_16730		PAST_29400
group_2374		NCBI Protein Cluster (PRK): PleD family two-component system response regulator	4	4	1	1	12909	46	8		1283	1292	1288	PAAE_26610		PAFI_28780		PASE_05320	PAST_29470
ispE		4-diphosphocytidyl-2-C-methyl-D-erythritol kinase	4	4	1	1	12983	57	5		821	845	831	PAAE_27280	PAAL_11920		PASA_11710		PAST_06310
group_2376		Peptidase inhibitor I78 family protein	4	4	1	1	2781	26	7		284	290	287	PAAE_27430	PAAL_31340			PASE_04460	PAST_06140
group_2377		Crp-like helix-turn-helix domain protein	4	4	1	1	5766	54	6		731	731	731	PAAE_28140	PAAL_00610	PAFI_26410			PAST_28620
group_2378		NCBI Protein Cluster (PRK): histidine kinase famiy protein	4	4	1	1	8108	1	1324		1871	1967	1910	PAAE_28380			PASA_38330	PASE_03600	PAST_28950
kynU		Kynureninase	4	4	1	1	6172	1	7205		1187	1190	1188	PAAE_28590		PAFI_18500	PASA_33430	PASE_03380
group_2380		hypothetical protein	4	4	1	1	11026	14	6		542	542	542	PAAE_28860		PAFI_18740		PASE_03110	PAST_04100
group_2381		JCVI: 5'-methylthioadenosine/S-adenosylhomocysteine nucleosidase	4	4	1	1	7185	214	1		632	650	637	PAAE_29210	PAAL_09980	PAFI_32660			PAST_32910
fabG_3		3-oxoacyl-[acyl-carrier-protein] reductase FabG	4	4	1	1	4510	41	4		776	785	779	PAAE_29280	PAAL_17530	PAFI_21230	PASA_06700
yrbG		Inner membrane protein YrbG	4	4	1	1	4512	41	3		911	932	924	PAAE_29290			PASA_06690	PASE_24750	PAST_32210
gsiD_5		Glutathione transport system permease protein GsiD	4	4	1	1	9414	1	3866		875	881	876	PAAE_30550	PAAL_40520	PAFI_33460	PASA_15420
gsiC_6		Glutathione transport system permease protein GsiC	4	4	1	1	9413	1	3867		941	941	941	PAAE_30560	PAAL_40530	PAFI_33470	PASA_15410
potA_3		JCVI: putative 2-aminoethylphosphonate ABC transporter ATP-binding protein	4	4	1	1	6643	1	2031		1061	1094	1078	PAAE_30760			PASA_41550	PASE_26850	PAST_05710
malK_1		Maltose/maltodextrin import ATP-binding protein MalK	4	4	1	1	4619	244	1		1133	1238	1182	PAAE_30920			PASA_01860	PASE_26960	PAST_05610
group_2397		NCBIFAM: glucose ABC transporter permease GlcU	4	4	1	1	4621	28	4		1133	1133	1133	PAAE_30940			PASA_01840	PASE_26980	PAST_05590
lacF		Lactose transport system permease protein LacF	4	4	1	1	4622	28	5		995	995	995	PAAE_30950			PASA_01830	PASE_26990	PAST_05580
group_2399		Bacterial extracellular solute-binding protein	4	4	1	1	4625	28	7		1355	1394	1364	PAAE_30960			PASA_01820	PASE_27000	PAST_05570
group_2400		JCVI: quinoprotein dehydrogenase-associated SoxYZ-like carrier	4	4	1	1	4665	1	7653		773	788	777	PAAE_31030			PASA_01750	PASE_27070	PAST_05500
group_2401		hypothetical protein	4	4	1	1	6477	1	7624		338	344	341	PAAE_31080			PASA_04040	PASE_27130	PAST_35640
uxuA		Mannonate dehydratase	4	4	1	1	13298	1	4917		1208	1217	1213	PAAE_32910	PAAL_35920		PASA_34680	PASE_38590
group_2418		Putative multidrug export ATP-binding/permease protein	4	4	1	1	1178	1	8681		1697	1700	1699	PAAE_33660	PAAL_33010	PAFI_12940	PASA_32330
fhuC		Iron(3 )-hydroxamate import ATP-binding protein FhuC	4	4	1	1	1179	1	8694		767	779	773	PAAE_33670	PAAL_38230	PAFI_12930	PASA_32320
group_2420		NCBI Protein Cluster (PRK): glycine betaine/L-proline ABC transporter substrate-binding protein ProX	4	4	1	1	10249	1	6324		815	995	950	PAAE_33850		PAFI_12710		PASE_33550	PAST_04680
ousW		Glycine betaine/choline transport system permease protein OusW	4	4	1	1	10250	1	6314		884	884	884	PAAE_33860		PAFI_12700		PASE_33560	PAST_04670
opuAA		JCVI: betaine/proline/choline family ABC transporter ATP-binding protein	4	4	1	1	10251	1	6313		1064	1073	1067	PAAE_33870		PAFI_12690		PASE_33570	PAST_04660
group_2423		JCVI: plasmid partitioning protein RepA	4	4	1	1	908	1	5942		1304	1319	1307	PAAE_33950	PAAL_40230	PAFI_35560		PASE_32740
group_2424		JCVI: plasmid partitioning protein RepB	4	4	1	1	919	1	5954		1088	1124	1103	PAAE_33960	PAAL_40240	PAFI_35570		PASE_32750
gap3		Glyceraldehyde-3-phosphate dehydrogenase 3	4	4	1	1	9322	1	8916		998	1007	1002	PAAE_34460		PAFI_16320	PASA_18230	PASE_31990
pcaH		Protocatechuate 3,4-dioxygenase beta chain	4	4	1	1	6620	1	2025		713	722	719	PAAE_34730		PAFI_07710	PASA_41590		PAST_03830
group_2428	fdoG_2	Formate dehydrogenase-O major subunit	4	4	1	1	6027	1	4497		599	599	599	PAAE_35370	PAAL_41740	PAFI_00700			PAST_21650
fdoG_1		Formate dehydrogenase-O major subunit	4	4	1	1	6028	1	4483		2432	2435	2433	PAAE_35380	PAAL_41730	PAFI_00690			PAST_21660
fdoH		Formate dehydrogenase-O iron-sulfur subunit	4	4	1	1	6029	1	4482		962	983	977	PAAE_35390	PAAL_41720	PAFI_00680			PAST_21670
selA		L-seryl-tRNA(Sec) selenium transferase	4	4	1	1	6034	1	4475		1358	1376	1370	PAAE_35420	PAAL_41690	PAFI_00650			PAST_21700
group_2432		Putative rhamnosyl transferase	4	4	1	1	11309	38	7		809	815	811		PAAL_00160	PAFI_30500	PASA_31490	PASE_06320
cbpA		Curved DNA-binding protein	4	4	1	1	13181	1	7062		908	968	938		PAAL_01240	PAFI_15750		PASE_22970	PAST_06880
ramB		HTH-type transcriptional regulator RamB	4	4	1	1	1609	13	5		1274	1301	1283		PAAL_02050		PASA_28890	PASE_21150	PAST_14410
group_2435		NCBI Protein Cluster (PRK): fluoride efflux transporter CrcB	4	4	1	1	6985	810	1		374	434	389		PAAL_03080		PASA_31120	PASE_08240	PAST_16040
group_2436		NCBI Protein Cluster (PRK): two-component system sensor histidine kinase PhoQ	4	4	1	1	6765	1	2344		1295	1298	1296		PAAL_03690	PAFI_05230	PASA_16310	PASE_11460
group_2437		hypothetical protein	4	4	1	1	6963	597	3		1379	1391	1385		PAAL_03740		PASA_10660	PASE_07000	PAST_26820
group_2438		ATPase family associated with various cellular activities (AAA)	4	4	1	1	6965	597	4		1922	1934	1926		PAAL_03750		PASA_10640	PASE_06990	PAST_26830
group_2439		hypothetical protein	4	4	1	1	6966	597	6		1124	1148	1134		PAAL_03760		PASA_10630	PASE_06980	PAST_26850
group_2440		hypothetical protein	4	4	1	1	6967	597	8		1073	1073	1073		PAAL_03770		PASA_10620	PASE_06970	PAST_26860
hel_1		Lipoprotein E	4	4	1	1	3432	1	3888		677	710	694		PAAL_06920	PAFI_24540		PASE_02290	PAST_01110
group_2463		NCBI Protein Cluster (PRK): hypothetical protein (Provisional)	4	4	1	1	6674	701	1		1793	1799	1794		PAAL_07200		PASA_41930	PASE_01790	PAST_00730
group_2467		JCVI: outer membrane protein assembly factor BamA	4	4	1	1	4703	9	19		1862	1868	1865		PAAL_09210		PASA_00360	PASE_01530	PAST_34860
lcfB_1		Long-chain-fatty-acid--CoA ligase	4	4	1	1	5616	1	5649		1502	1508	1505		PAAL_09620	PAFI_08490	PASA_34010		PAST_33900
group_2469	hmuU_1	Hemin transport system permease protein HmuU	4	4	1	1	13743	1	1916		1070	1094	1079		PAAL_09720		PASA_31840	PASE_29400	PAST_33970
group_2470		hypothetical protein	4	4	1	1	34	598	11		503	536	516		PAAL_09800	PAFI_27120		PASE_25610	PAST_33500
group_2471		hypothetical protein	4	4	1	1	28	662	2		716	809	758		PAAL_09830		PASA_34580	PASE_25520	PAST_33470
kbp		Potassium binding protein Kbp	4	4	1	1	7167	619	4		464	485	478		PAAL_09950	PAFI_32630	PASA_02930	PASE_25000
group_2476		hypothetical protein	4	4	1	1	5904	65	1		1685	1694	1688		PAAL_11140		PASA_40550	PASE_26490	PAST_03300
group_2477		JCVI: precorrin-6A synthase (deacetylating)	4	4	1	1	3178	1	311		749	809	767		PAAL_11290		PASA_43190	PASE_26240	PAST_03520
group_2478		JCVI: PEP-CTERM system TPR-repeat protein PrsT	4	4	1	1	12985	57	3		1820	1919	1851		PAAL_11910	PAFI_27950		PASE_04610	PAST_06300
group_2479		JCVI: peptide chain release factor N(5)-glutamine methyltransferase	4	4	1	1	8153	33	3		755	800	767		PAAL_12170	PAFI_28200		PASE_04860	PAST_06570
dctM_6		C4-dicarboxylate TRAP transporter large permease protein DctM	4	4	1	1	3854	1	7664		1289	1292	1289		PAAL_12590	PAFI_24130	PASA_04170		PAST_34940
teaB		NCBI Protein Cluster (PRK): 2,3-diketo-L-gulonate TRAP transporter small permease YiaM	4	4	1	1	3853	1	7660		494	494	494		PAAL_12600	PAFI_24120	PASA_04160		PAST_34930
group_2482		Solute-binding protein	4	4	1	1	4047	1	7661		965	968	967		PAAL_12610	PAFI_24110	PASA_04150		PAST_34920
dnaE2		Error-prone DNA polymerase	4	4	1	1	7860	1	5282		3272	3374	3314		PAAL_12620	PAFI_19210		PASE_10020	PAST_20370
group_2484		JCVI: peroxidase-related enzyme	4	4	1	1	382	10	17		575	581	578		PAAL_13050		PASA_11440	PASE_07720	PAST_09410
mdtB		Multidrug resistance protein MdtB	4	4	1	1	371	11	21		3044	3056	3053		PAAL_13110	PAFI_17530	PASA_11490	PASE_07760
group_2486		hypothetical protein	4	4	1	1	8541	1	1722		401	407	402		PAAL_13330		PASA_14440	PASE_23100	PAST_27190
group_2487		hypothetical protein	4	4	1	1	713	1	1030		365	392	377		PAAL_14080		PASA_23820	PASE_10610	PAST_08270
group_2488		NCBI Protein Cluster (PRK): NADH-quinone oxidoreductase subunit E	4	4	1	1	829	680	1		506	764	632		PAAL_14190		PASA_24600	PASE_10710	PAST_08350
group_2489		NCBI Protein Cluster (PRK): SDR family oxidoreductase	4	4	1	1	10105	45	5		719	725	722		PAAL_14620	PAFI_34680	PASA_08610		PAST_10660
group_2490		hypothetical protein	4	4	1	1	10657	733	1		251	302	269		PAAL_14990	PAFI_14780	PASA_34290		PAST_09900
group_2491	bcr_1	Bicyclomycin resistance protein	4	4	1	1	7979	1	5814		1193	1313	1223		PAAL_15280	PAFI_33640	PASA_18990	PASE_13180
flgE		Flagellar hook protein FlgE	4	4	1	1	8141	1	6089		1307	1316	1313		PAAL_15870	PAFI_26220		PASE_03690	PAST_28850
group_2505		hypothetical protein	4	4	1	1	1335	1	6412		305	344	317		PAAL_19250	PAFI_12850		PASE_08570	PAST_14160
kpsM		Polysialic acid transport protein KpsM	4	4	1	1	11455	1	7779		821	839	827		PAAL_19810	PAFI_02390	PASA_43860		PAST_03020
group_2507		hypothetical protein	4	4	1	1	9428	37	8		521	542	528		PAAL_20180	PAFI_03110	PASA_26930	PASE_17140
group_2508		YjbR	4	4	1	1	13478	16	11		335	341	339		PAAL_20230	PAFI_03860	PASA_10500		PAST_17250
group_2509	cysA_1	JCVI: molybdenum ABC transporter ATP-binding protein	4	4	1	1	1518	25	5		1076	1103	1095		PAAL_21070		PASA_17520	PASE_09070	PAST_20260
phnO		Aminoalkylphosphonate N-acetyltransferase	4	4	1	1	1534	822	1		443	467	452		PAAL_21140	PAFI_07490	PASA_26580	PASE_09140
tagA		N-acetylglucosaminyldiphosphoundecaprenol N-acetyl-beta-D-mannosaminyltransferase	4	4	1	1	2405	1	5213		749	755	753		PAAL_22510	PAFI_07780		PASE_12560	PAST_16850
group_2512		hypothetical protein	4	4	1	1	12535	17	1		185	185	185		PAAL_25740		PASA_32640	PASE_14890	PAST_15070
group_2513		JCVI: spore cortex-lytic enzyme	4	4	1	1	9436	618	5		638	668	645		PAAL_26410	PAFI_10590		PASE_16250	PAST_14640
dmlR_2		HTH-type transcriptional regulator DmlR	4	4	1	1	1708	1	7456		893	893	893		PAAL_30280	PAFI_07940	PASA_16040		PAST_25480
uacT		Uric acid transporter UacT	4	4	1	1	1414	599	5		1490	1493	1492		PAAL_30320	PAFI_07980	PASA_11890		PAST_25530
group_2520		JCVI: alanine dehydrogenase	4	4	1	1	1413	599	6		962	962	962		PAAL_30330	PAFI_07990	PASA_11880		PAST_25540
dhaa		3-hydroxy-D-aspartate aldolase	4	4	1	1	1412	599	7		1163	1166	1164		PAAL_30340	PAFI_08000	PASA_11870		PAST_25550
thadh		L-threo-3-hydroxyaspartate ammonia-lyase	4	4	1	1	1411	599	2		947	962	950		PAAL_30350	PAFI_08010	PASA_11860		PAST_25560
sgaA_1		Serine--glyoxylate aminotransferase	4	4	1	1	1410	599	1		1187	1190	1189		PAAL_30360	PAFI_08020	PASA_11850		PAST_25570
group_2524		hypothetical protein	4	4	1	1	1678	1	2441		1178	1178	1178		PAAL_30410	PAFI_14850	PASA_44520	PASE_08760
group_2525		putative FAD-linked oxidoreductase	4	4	1	1	1663	1	6379		1379	1379	1379		PAAL_30470	PAFI_14910	PASA_34390		PAST_09800
group_2526		EamA-like transporter family protein	4	4	1	1	1104	1	2779		872	878	876		PAAL_30850	PAFI_01670	PASA_17080		PAST_26530
group_2527		hypothetical protein	4	4	1	1	7061	27	7		416	437	422		PAAL_30890	PAFI_01630	PASA_15730		PAST_08940
group_2528		SlyX	4	4	1	1	11466	681	1		212	233	220		PAAL_31000	PAFI_34070	PASA_23770	PASE_18330
rutR		HTH-type transcriptional regulator RutR	4	4	1	1	1267	1	6955		617	644	623		PAAL_31770		PASA_24880	PASE_11560	PAST_18790
group_2530		NCBIFAM: twin transmembrane helix small protein	4	4	1	1	8026	791	1		197	200	199		PAAL_32310		PASA_37710	PASE_06110	PAST_30800
group_2531		JCVI: choline ABC transporter substrate-binding protein	4	4	1	1	8032	1	5079		935	944	940		PAAL_32360	PAFI_30180	PASA_37760	PASE_06060
thiC		Phosphomethylpyrimidine synthase	4	4	1	1	11935	1	3088		1793	1823	1808		PAAL_33090	PAFI_23500	PASA_37600	PASE_11410
group_2533		hypothetical protein	4	4	1	1	1446	2	16		653	656	654		PAAL_33210	PAFI_02850		PASE_09770	PAST_19570
group_2534		hypothetical protein	4	4	1	1	1447	2	17		212	248	229		PAAL_33220	PAFI_02840		PASE_09760	PAST_19580
group_2535		Phage tail tube protein, GTA-gp10	4	4	1	1	1448	2	18		314	314	314		PAAL_33230	PAFI_02830		PASE_09750	PAST_19590
group_2536		hypothetical protein	4	4	1	1	1450	2	22		419	419	419		PAAL_33250	PAFI_02810		PASE_09730	PAST_19610
group_2537		hypothetical protein	4	4	1	1	1590	2	2		437	443	438		PAAL_33340		PASA_28520	PASE_09640	PAST_19700
group_2538		NCBIFAM: family thioredoxin-like (seleno)lipoprotein	4	4	1	1	1854	630	3		740	752	748		PAAL_33550		PASA_26270	PASE_09420	PAST_19930
group_2539		PIN domain protein	4	4	1	1	1886	742	1		527	539	536		PAAL_34040	PAFI_33990	PASA_20670		PAST_21350
paaF		Short-chain-enoyl-CoA hydratase	4	4	1	1	6278	8	14		785	794	788		PAAL_35330	PAFI_17370	PASA_37000		PAST_07110
group_2541		FIST N domain protein	4	4	1	1	6470	1	7628		1169	1187	1178		PAAL_36210		PASA_04070	PASE_27100	PAST_35610
yiiM		Protein YiiM	4	4	1	1	460	1	5808		677	686	680		PAAL_37260	PAFI_33170	PASA_11230		PAST_19090
group_2543		JCVI: spore cortex-lytic enzyme	4	4	1	1	10097	1	7170		389	524	469		PAAL_38010	PAFI_12810	PASA_03200		PAST_15000
group_2544		JCVI: 4-carboxymuconolactone decarboxylase	4	4	1	1	6619	1	2024		383	398	392		PAAL_38410	PAFI_07700	PASA_41600		PAST_03840
hutU		Urocanate hydratase	4	4	1	1	13239	1	7066		1664	1676	1667		PAAL_38890		PASA_42560	PASE_31010	PAST_00270
group_2546		JCVI: N-formylglutamate deformylase	4	4	1	1	13236	1	7067		791	800	794		PAAL_38920		PASA_42550	PASE_31000	PAST_00280
group_2547		NCBI Protein Cluster (PRK): nitrate/nitrite transporter NarU	4	4	1	1	4414	1	5493		2717	2720	2717		PAAL_39130	PAFI_00930		PASE_32970	PAST_31310
narY		Respiratory nitrate reductase 2 beta chain	4	4	1	1	13424	1	5468		1517	1526	1521		PAAL_39150	PAFI_00910		PASE_32950	PAST_00620
group_2549		NCBI Protein Cluster (PRK): hypothetical protein (Provisional)	4	4	1	1	7306	1	2253		1073	1097	1086		PAAL_39970	PAFI_36300	PASA_22030		PAST_03440
cntI_2		Pseudopaline exporter CntI	4	4	1	1	7295	1	2251		869	953	925		PAAL_42720	PAFI_36320	PASA_20110	PASE_34880
group_2553		Nucleotidyltransferase	4	4	1	1	1793	1	4683		1010	1028	1016		PAAL_43150	PAFI_36010	PASA_44650	PASE_37770
group_2561		hypothetical protein	4	4	1	1	10154	1	2450		227	230	227			PAFI_01430	PASA_20580	PASE_10890	PAST_11460
maiA		Maleate isomerase	4	4	1	1	1094	6	4		704	707	704			PAFI_01780	PASA_19840	PASE_18630	PAST_11590
teaD		TRAP-T-associated universal stress protein TeaD	4	4	1	1	1093	6	5		443	443	443			PAFI_01790	PASA_19850	PASE_18640	PAST_11580
group_2564		NCBI Protein Cluster (PRK): thiolase domain-containing protein	4	4	1	1	681	1	3826		1169	1196	1178			PAFI_02070	PASA_26810	PASE_10080	PAST_15780
atpI		Putative F0F1-ATPase subunit Ca2 /Mg2 transporter	4	4	1	1	1878	437	1		347	359	350			PAFI_02590	PASA_26200	PASE_09540	PAST_19810
cycM		Cytochrome c-552	4	4	1	1	2386	52	7		533	539	536			PAFI_03750	PASA_10370	PASE_19940	PAST_17360
dppC		Dipeptide transport system permease protein DppC	4	4	1	1	10640	1	3213		899	908	902			PAFI_05050	PASA_34160	PASE_39690	PAST_26240
dppB_3		Dipeptide transport system permease protein DppB	4	4	1	1	10639	1	3210		1007	1007	1007			PAFI_05060	PASA_34150	PASE_39680	PAST_26250
group_2576		putative periplasmic iron-binding protein	4	4	1	1	5889	1	811		902	965	920			PAFI_07330	PASA_40480	PASE_35830	PAST_15550
group_2577		NCBI Protein Cluster (PRK): manganese/iron ABC transporter ATP-binding protein	4	4	1	1	5887	1	327		887	923	903			PAFI_07340	PASA_40470	PASE_35820	PAST_15560
group_2578	mntB_2	Manganese transport system membrane protein MntB	4	4	1	1	5886	1	326		863	866	863			PAFI_07350	PASA_40460	PASE_35810	PAST_15570
mntB_1		Manganese transport system membrane protein MntB	4	4	1	1	5885	1	325		830	842	833			PAFI_07360	PASA_40450	PASE_35800	PAST_15580
argO		Arginine exporter protein ArgO	4	4	1	1	12824	22	6		590	593	591			PAFI_08100	PASA_09150	PASE_12180	PAST_10890
group_2583		hypothetical protein	4	4	1	1	11516	355	3		254	257	254			PAFI_10490	PASA_27450	PASE_16150	PAST_14740
ybjJ		Inner membrane protein YbjJ	4	4	1	1	801	49	5		1145	1205	1172			PAFI_12200	PASA_18600	PASE_10560	PAST_08200
group_2585		hypothetical protein	4	4	1	1	848	533	1		674	746	707			PAFI_12280	PASA_18730	PASE_10490	PAST_08130
pcaJ		3-oxoadipate CoA-transferase subunit B	4	4	1	1	3848	1	2827		635	650	638			PAFI_13160	PASA_25980	PASE_27820	PAST_35050
pcaI		3-oxoadipate CoA-transferase subunit A	4	4	1	1	3842	1	2826		665	668	665			PAFI_13170	PASA_25970	PASE_27810	PAST_35060
group_2588		JCVI: TAXI family TRAP transporter solute-binding subunit	4	4	1	1	3839	1	2824		1121	1187	1140			PAFI_13190	PASA_25950	PASE_27790	PAST_35080
group_2589		NCBI Protein Cluster (PRK): sulfate transporter family protein	4	4	1	1	10655	58	3		716	731	719			PAFI_14800	PASA_34310	PASE_08800	PAST_09880
group_2594		NCBI Protein Cluster (PRK): mechanosensitive channel MscK	4	4	1	1	8978	525	1		1355	1367	1361			PAFI_18630	PASA_13630	PASE_03260	PAST_04210
irpA		Imelysin	4	4	1	1	92	1	5555		1256	1268	1259			PAFI_19120	PASA_33880	PASE_25920	PAST_03730
group_2596		NCBI Protein Cluster (PRK): potassium/proton antiporter	4	4	1	1	7848	392	1		1916	2123	2021			PAFI_19310	PASA_25420	PASE_23560	PAST_27640
mrpA		Na( )/H( ) antiporter subunit A	4	4	1	1	7095	1	1973		2843	2849	2844			PAFI_21390	PASA_13790	PASE_07200	PAST_26600
mrpC		Na( )/H( ) antiporter subunit C	4	4	1	1	7096	1	1974		395	404	399			PAFI_21400	PASA_13780	PASE_07190	PAST_26610
mrpD		Na( )/H( ) antiporter subunit D	4	4	1	1	7097	1	1975		1598	1598	1598			PAFI_21410	PASA_13770	PASE_07180	PAST_26620
mnhE1		Na( )/H( ) antiporter subunit E1	4	4	1	1	7098	1	1976		491	491	491			PAFI_21420	PASA_13760	PASE_07170	PAST_26630
mrpF		Na( )/H( ) antiporter subunit F	4	4	1	1	7099	1	1977		269	269	269			PAFI_21430	PASA_13750	PASE_07160	PAST_26640
group_2602		NCBI Protein Cluster (PRK): Na /H antiporter subunit G	4	4	1	1	7100	1	1978		410	416	414			PAFI_21440	PASA_13740	PASE_07150	PAST_26650
glpR		Glycerol-3-phosphate regulon repressor	4	4	1	1	10600	1	3671		761	809	773			PAFI_22670	PASA_01490	PASE_00260	PAST_01370
tcyC		L-cystine import ATP-binding protein TcyC	4	4	1	1	4052	1	7658		740	740	740			PAFI_24080	PASA_04120	PASE_01620	PAST_34890
yxeN		putative amino-acid permease protein YxeN	4	4	1	1	4049	1	7659		668	674	672			PAFI_24090	PASA_04130	PASE_01630	PAST_34900
yxeM		putative amino-acid-binding protein YxeM	4	4	1	1	4048	1	7662		755	767	761			PAFI_24100	PASA_04140	PASE_01640	PAST_34910
group_2607		JCVI: TRAP transporter fused permease subunit	4	4	1	1	10362	1	4205		2084	2093	2087			PAFI_25530	PASA_17820	PASE_15330	PAST_12040
group_2608		JCVI: uncharacterized protein, YkwD family (Provisional)	4	4	1	1	10508	477	1		512	521	515			PAFI_28690	PASA_16600	PASE_05240	PAST_29540
gpr		L-glyceraldehyde 3-phosphate reductase	4	4	1	1	8455	350	21		1049	1061	1053			PAFI_29480	PASA_03660	PASE_23080	PAST_27160
group_2610		Cyclohex-1-ene-1-carbonyl-CoA dehydrogenase	4	4	1	1	3761	1	2832		1163	1163	1163			PAFI_33060	PASA_03260	PASE_27670	PAST_35040
pdxK		Pyridoxine/pyridoxal/pyridoxamine kinase	4	4	1	1	6384	1	5812		848	854	849			PAFI_33160	PASA_11220	PASE_13070	PAST_19100
group_2612		hypothetical protein	4	4	1	1	7981	1	5324		674	677	674			PAFI_33620	PASA_19020	PASE_13160	PAST_08590
group_274		NCBI Protein Cluster (PRK): hypothetical protein (Provisional)	4	4	1	1	8215	1	7338		689	1268	836	PAAE_03360			PASA_07050	PASE_25170	PAST_33180
group_280		IS3 family transposase ISPye34	4	4	1	1	3612	1	9141		266	329	281	PAAE_14270	PAAL_04990	PAFI_14010		PASE_32700
arsH_1		NADPH-dependent FMN reductase ArsH	4	4	1	1	12477	1	8925		167	767	598		PAAL_18370	PAFI_33130	PASA_18320		PAST_13410
glnQ_1		Glutamine transport ATP-binding protein GlnQ	4	4	1	1	740	1	7860		785	788	787	PAAE_07220	PAAL_03010	PAFI_31020	PASA_31050
group_348		JCVI: sortase-associated OmpA-like protein PdsO	4	4	1	1	8567	1	3155		1892	2210	2015	PAAE_06640	PAAL_33720	PAFI_29580			PAST_27090
purU		Formyltetrahydrofolate deformylase	4	4	1	1	6933	1	7316		884	884	884	PAAE_25520		PAFI_29880		PASE_07090	PAST_26710
group_434		IS3 family transposase ISPye34	4	4	1	1	3621	1	9009		422	827	683	PAAE_14250	PAAL_04980	PAFI_14000		PASE_32730
group_450		Alpha-ketoglutaric semialdehyde dehydrogenase 2	4	4	1	1	5962	1	4536		1505	1511	1508	PAAE_01740	PAAL_39840	PAFI_14170	PASA_07430
group_457		NCBI Protein Cluster (PRK): rhodanese-related sulfurtransferase	4	4	1	1	1146	1	1819		347	956	777		PAAL_08830		PASA_28330	PASE_26380	PAST_03410
xerD		Tyrosine recombinase XerD	4	4	1	1	13487	1	5040		260	980	795	PAAE_22120	PAAL_29670	PAFI_03010			PAST_12150
group_497		IS3 family transposase ISPbe1	4	4	1	1	1727	1	6858		452	800	576	PAAE_23620	PAAL_05510		PASA_22550	PASE_27980
rfbD		UDP-galactopyranose mutase	4	4	1	1	2680	1	6899		1142	1175	1151	PAAE_00060	PAAL_06900	PAFI_24470		PASE_02170
group_54		IS5 family transposase ISPaes2	4	4	1	1	9173	1	4097		146	371	308	PAAE_07510	PAAL_46500	PAFI_00390	PASA_08330
group_82		IS5 family transposase ISPaes2	4	4	1	1	3341	1	3895		329	389	361	PAAE_07520	PAAL_46510	PAFI_00380	PASA_08340
group_105		hypothetical protein	3	3	1	1	10820	1	9635		1076	1076	1076		PAAL_04500	PAFI_04510			PAST_23220
yciC		Putative metal chaperone YciC	3	3	1	1	10088	1	5522		1169	1232	1203	PAAE_20860	PAAL_42840		PASA_20310
puuE		4-aminobutyrate aminotransferase PuuE	3	3	1	1	3184	1	305		1016	1298	1203			PAFI_32210		PASE_26280	PAST_03480
group_187		Peptidase M15	3	3	1	1	8761	1	9637		674	674	674		PAAL_04480	PAFI_04530			PAST_23240
group_1890		JCVI: P-type conjugative transfer protein TrbG	3	3	1	1	8313	1	6122		1001	1397	1139	PAAE_09430	PAAL_29020		PASA_44110
group_1893		NCBI Protein Cluster (PRK): conjugal transfer protein TrbF	3	3	1	1	8438	1	6120		689	689	689	PAAE_09440	PAAL_24520		PASA_44120
group_1896		NCBI Protein Cluster (PRK): conjugal transfer protein TrbL (Provisional)	3	3	1	1	8437	1	6112		1346	1361	1355	PAAE_09450	PAAL_29040		PASA_44130
group_1900		NCBI Protein Cluster (PRK): conjugal transfer protein TrbJ (Provisional)	3	3	1	1	8335	1	6110		776	797	786	PAAE_09470	PAAL_29060		PASA_44150
group_1902		JCVI: P-type conjugative transfer ATPase TrbB	3	3	1	1	8429	1	6094		932	995	970	PAAE_09510	PAAL_29100		PASA_44190
group_191		Peptidase M15	3	3	1	1	125	1	9256		194	674	514		PAAL_23850	PAFI_04710			PAST_13380
group_193		Peptidase M15	3	3	1	1	12096	1	8035		668	668	668		PAAL_05290	PAFI_17220			PAST_01600
group_198		GTA TIM-barrel-like domain protein	3	3	1	1	10821	1	9634		3530	3965	3820		PAAL_04510	PAFI_04500			PAST_23210
group_202		GTA TIM-barrel-like domain protein	3	3	1	1	12220	1	6019		3950	4586	4324		PAAL_05260	PAFI_17180			PAST_01630
zntR_2		HTH-type transcriptional regulator ZntR	3	3	1	1	9084	1	5889		437	455	444	PAAE_29610		PAFI_16290			PAST_24450
group_216		hypothetical protein	3	3	1	1	12314	1	9215		626	644	633		PAAL_05130	PAFI_22230			PAST_23110
group_2298		NCBI Protein Cluster (PRK): IncP-type conjugal transfer protein TrbI	3	3	1	1	8312	1	6133		1127	1148	1137	PAAE_09420	PAAL_29010		PASA_44100
virB4_2		Type IV secretion system protein virB4	3	3	1	1	8337	1	6108		2492	2564	2520	PAAE_09480	PAAL_29070		PASA_44160
group_2301		Type IV secretory pathway, VirB3-like protein	3	3	1	1	8431	1	6107		281	281	281	PAAE_09490	PAAL_24570		PASA_44170
group_2303		NCBI Protein Cluster (PRK): conjugal transfer pilin TrbC	3	3	1	1	8430	1	6096		329	332	331	PAAE_09500	PAAL_29090		PASA_44180
traG		Conjugal transfer protein TraG	3	3	1	1	8426	1	8365		1814	1988	1929	PAAE_09540	PAAL_29120		PASA_44230
group_2324		IS3 family transposase ISRhsp2	3	3	1	1	13659	1	2571		365	863	687	PAAE_11610	PAAL_27490				PAST_02460
zntA_2		Zinc/cadmium/lead-transporting P-type ATPase	3	3	1	1	9085	1	5890		2228	2282	2247	PAAE_29600		PAFI_16300			PAST_24460
group_2448		hypothetical protein	3	3	1	1	8760	1	9636		287	287	287		PAAL_04490	PAFI_04520			PAST_23230
cysD		Sulfate adenylyltransferase subunit 2	3	3	1	1	2899	1	1964		935	941	937		PAAL_41200		PASA_41660	PASE_02410
mpdC		Hydroxyisobutyraldehyde dehydrogenase	3	3	1	1	13504	377	2		170	1475	1037			PAFI_08840	PASA_09640		PAST_20790
group_2615		putative sulfate transporter	3	3	1	1	4411	1	5495		1709	1766	1740	PAAE_00660				PASE_38800	PAST_31290
group_2616		hypothetical protein	3	3	1	1	6691	1	5456		335	440	402	PAAE_00750				PASE_01740	PAST_00680
group_2617		NCBI Protein Cluster (PRK): two-component system sensor histidine kinase EnvZ	3	3	1	1	4074	1	7618		1400	1403	1402	PAAE_00860			PASA_11030	PASE_01600
ompR_1		Transcriptional regulatory protein OmpR	3	3	1	1	4073	1	7602		704	719	709	PAAE_00870			PASA_11020	PASE_01590
group_2619	cntI_1	JCVI: carboxylate/amino acid/amine transporter	3	3	1	1	11414	1	3568		956	959	958	PAAE_01330			PASA_08120	PASE_00930
group_2620		JCVI: ligase-associated DNA damage response exonuclease	3	3	1	1	4673	1	9334		992	992	992	PAAE_01560		PAFI_24670			PAST_05450
group_2621		JCVI: cisplatin damage response ATP-dependent DNA ligase	3	3	1	1	4672	1	9335		1550	1562	1554	PAAE_01570		PAFI_24680			PAST_05460
group_2622		JCVI: ligase-associated DNA damage response DEXH box helicase	3	3	1	1	4671	1	9342		2375	2381	2377	PAAE_01580		PAFI_24700			PAST_05470
group_2623		JCVI: alanine dehydrogenase	3	3	1	1	2609	23	11		1055	1073	1061	PAAE_02040		PAFI_23050			PAST_05150
group_2624		NCBI Protein Cluster (PRK): lipoprotein signal peptidase (Provisional)	3	3	1	1	6713	1	1696		638	710	663	PAAE_02120	PAAL_07800		PASA_05840
rbsK		Ribokinase	3	3	1	1	11424	1	3557		878	905	888	PAAE_02410			PASA_01640		PAST_03160
thlA		Acetyl-CoA acetyltransferase	3	3	1	1	3596	1	1706		1160	1166	1162	PAAE_02740			PASA_03240		PAST_04390
swrC_3		Multidrug resistance protein MdtC	3	3	1	1	3024	53	5		3353	3383	3372	PAAE_03210				PASE_25330	PAST_33020
aphA		Acetylpolyamine amidohydrolase	3	3	1	1	7150	1	2147		1022	1040	1032	PAAE_03720			PASA_10880		PAST_04830
group_2629	malL_1	Oligo-1,6-glucosidase 1	3	3	1	1	71	1	5601		1604	1613	1607	PAAE_03790			PASA_33980	PASE_26010
glgB		1,4-alpha-glucan branching enzyme GlgB	3	3	1	1	72	1	5596		2180	2201	2189	PAAE_03800			PASA_33970	PASE_26000
glgA1		Glycogen synthase 1	3	3	1	1	77	1	5594		1421	1424	1423	PAAE_03820			PASA_33950	PASE_25980
malP		Maltodextrin phosphorylase	3	3	1	1	85	1	5590		2387	2450	2408	PAAE_03850			PASA_33930	PASE_25960
hyuA		Hydantoin racemase	3	3	1	1	7884	1	5588		698	698	698	PAAE_03870	PAAL_40660		PASA_20220
yehW		Glycine betaine uptake system permease protein YehW	3	3	1	1	65	1	5556		734	743	737	PAAE_03890			PASA_33870	PASE_35760
group_2635	blh	Beta-lactamase hydrolase-like protein	3	3	1	1	236	61	2		908	920	913	PAAE_04560	PAAL_35020				PAST_28160
speB		Agmatinase	3	3	1	1	233	61	4		959	959	959	PAAE_04580		PAFI_19820			PAST_28140
group_2637	livF_1	High-affinity branched-chain amino acid transport ATP-binding protein LivF	3	3	1	1	8489	1	3060		707	722	712	PAAE_04710	PAAL_04340			PASE_24030
rbsA_1		Ribose import ATP-binding protein RbsA	3	3	1	1	8488	1	3042		740	740	740	PAAE_04720	PAAL_04350			PASE_24020
group_2639		JCVI: urea ABC transporter permease subunit UrtC	3	3	1	1	8487	1	3041		1175	1235	1215	PAAE_04730	PAAL_04360			PASE_24010
group_2640		JCVI: urea ABC transporter permease subunit UrtB	3	3	1	1	8500	1	3040		1916	1934	1925	PAAE_04740	PAAL_04370			PASE_24000
amiC		Aliphatic amidase expression-regulating protein	3	3	1	1	8502	1	3039		1280	1283	1281	PAAE_04750	PAAL_04380			PASE_23990
group_2642		Cbb3-type cytochrome oxidase component FixQ	3	3	1	1	7821	1	6761		188	188	188	PAAE_05050	PAAL_17660			PASE_23720
group_2643		Beta-lactamase	3	3	1	1	7778	82	2		995	1010	1002	PAAE_05440	PAAL_17970				PAST_27430
bigR		Biofilm growth-associated repressor	3	3	1	1	6224	1	5345		332	368	346	PAAE_06210			PASA_38570		PAST_07050
group_2645		Ribbon-helix-helix domain protein	3	3	1	1	4252	1	9022		287	296	290	PAAE_06510			PASA_32910		PAST_30710
group_2647	gph_2	Phosphoglycolate phosphatase	3	3	1	1	6983	66	5		656	659	657	PAAE_07170		PAFI_30970	PASA_31100
group_2654		JCVI: putative FMN-dependent luciferase-like monooxygenase	3	3	1	1	6300	1	4458		1016	1022	1019	PAAE_07420	PAAL_20370	PAFI_15190
group_2658		hypothetical protein	3	3	1	1	9287	42	5		293	299	297	PAAE_07980			PASA_05520		PAST_30250
group_2659		hypothetical protein	3	3	1	1	13376	1	832		584	596	589	PAAE_08280			PASA_10190		PAST_11040
group_2666		JCVI: urea carboxylase-associated protein 1 (Provisional)	3	3	1	1	11670	96	2		863	872	868	PAAE_10710		PAFI_34450	PASA_28160
group_2667		Putative glutamate--cysteine ligase 2	3	3	1	1	11655	75	2		1112	1130	1123	PAAE_10900	PAAL_14560				PAST_10600
frcC		Fructose import permease protein FrcC	3	3	1	1	11902	1	2854		1055	1055	1055	PAAE_11270	PAAL_42020	PAFI_23540
group_2669		NCBI Protein Cluster (PRK): IS2 repressor TnpA (Provisional)	3	3	1	1	13658	1	2570		377	383	381	PAAE_11600	PAAL_27480				PAST_02440
nsrR		HTH-type transcriptional repressor NsrR	3	3	1	1	13661	1	2677		419	446	437	PAAE_11630				PASE_13350	PAST_31790
group_2671		2-ketogluconate reductase	3	3	1	1	1701	1	8378		920	923	921	PAAE_11720	PAAL_39360		PASA_12620
group_2672		JCVI: ParB/RepB/Spo0J family partition protein	3	3	1	1	12154	1	8370		893	893	893	PAAE_11770	PAAL_05320	PAFI_22430
group_2673		Recombinase	3	3	1	1	12153	1	8369		1499	1577	1551	PAAE_11780	PAAL_05330	PAFI_22440
aceE		Pyruvate dehydrogenase E1 component	3	3	1	1	8138	1	6152		452	2396	1741	PAAE_11850	PAAL_15900		PASA_44030
group_2678		hypothetical protein	3	3	1	1	6356	340	1		128	131	129	PAAE_13390				PASE_22520	PAST_26110
thyX		Flavin-dependent thymidylate synthase	3	3	1	1	6767	1	2302		905	911	908	PAAE_13480	PAAL_18120		PASA_16300
metN		Methionine import ATP-binding protein MetN	3	3	1	1	3520	1	2091		1034	1061	1052	PAAE_13590	PAAL_10130			PASE_33830
metQ		D-methionine-binding lipoprotein MetQ	3	3	1	1	3522	1	2100		773	776	775	PAAE_13610	PAAL_10110			PASE_33810
group_2682		IS3 family transposase ISPye42	3	3	1	1	3726	1	7098		284	326	300	PAAE_13950		PAFI_20670		PASE_32630
xylA		Xylose isomerase	3	3	1	1	11149	1	1467		1301	1304	1303	PAAE_13990	PAAL_28020			PASE_35500
group_2684		Ion transport protein	3	3	1	1	1299	87	2		800	821	814	PAAE_14680				PASE_15680	PAST_18580
group_2685	dsbD_2	Thiol:disulfide interchange protein DsbD	3	3	1	1	1716	1	5549		737	737	737	PAAE_15560			PASA_19030	PASE_19750
group_2686		JCVI: thiosulfohydrolase SoxB	3	3	1	1	6194	1	5351		1688	1691	1689	PAAE_15620			PASA_38510	PASE_05590
group_2688		hypothetical protein	3	3	1	1	12532	146	1		356	356	356	PAAE_17430				PASE_14910	PAST_15090
group_2689		Outer membrane protein transport protein (OMPP1/FadL/TodX)	3	3	1	1	7913	148	1		1133	1202	1162	PAAE_18130				PASE_20760	PAST_25310
group_2690		putative oxidoreductase	3	3	1	1	5080	95	2		743	743	743	PAAE_18170			PASA_24800		PAST_25360
group_2691		hypothetical protein	3	3	1	1	13366	1	4434		323	404	352	PAAE_18270	PAAL_31680	PAFI_05430
group_2692		hypothetical protein	3	3	1	1	12490	7	6		1211	3122	2464	PAAE_18830	PAAL_26310			PASE_14770
phrB		(6-4) photolyase	3	3	1	1	2588	69	4		1523	1523	1523	PAAE_19000		PAFI_10920			PAST_18230
rbsD		D-ribose pyranase	3	3	1	1	13564	1	5666		383	383	383	PAAE_19040		PAFI_10970	PASA_11240
group_2695		JCVI: DASS family sodium-coupled anion symporter	3	3	1	1	12484	85	3		674	1778	1409	PAAE_19200				PASE_12150	PAST_10850
group_2696	acsA_1	Acetyl-coenzyme A synthetase	3	3	1	1	9730	19	4		1526	1553	1542	PAAE_20180			PASA_12690		PAST_11210
nemA		N-ethylmaleimide reductase	3	3	1	1	6748	1	3089		1055	1067	1063	PAAE_20290		PAFI_11550	PASA_37610
alx		Putative membrane-bound redox modulator Alx	3	3	1	1	10744	1	8786		980	1013	1001	PAAE_20710	PAAL_07460	PAFI_15880
bglA		Beta-glucosidase A	3	3	1	1	10086	1	5528		1304	1340	1319	PAAE_20870			PASA_19070	PASE_19780
alkJ		Alcohol dehydrogenase [acceptor]	3	3	1	1	10084	1	5527		1613	1625	1618	PAAE_20880			PASA_19080		PAST_17180
group_2703		JCVI: family ABC transporter substrate-binding protein	3	3	1	1	2387	52	4		1844	1904	1867	PAAE_21040	PAAL_20800			PASE_19930
pigA		JCVI: pimeloyl-CoA dehydrogenase small subunit	3	3	1	1	3801	1	2809		182	1088	782	PAAE_22660		PAFI_13060	PASA_25860
gutB		Sorbitol dehydrogenase	3	3	1	1	928	1	3269		1052	1055	1053	PAAE_23470			PASA_36020	PASE_28080
group_2710		hypothetical protein	3	3	1	1	5441	1	5624		188	191	189	PAAE_24810	PAAL_15100				PAST_10020
ribN_3		Riboflavin transporter	3	3	1	1	11312	38	6		935	938	937	PAAE_25700	PAAL_00170		PASA_31500
group_2713		NCBI Protein Cluster (PRK): hypothetical protein (Provisional)	3	3	1	1	12840	34	1		380	380	380	PAAE_26510			PASA_16740		PAST_29390
group_2714		hypothetical protein	3	3	1	1	12993	76	4		497	944	793	PAAE_27320			PASA_11670		PAST_06260
fadA_3		3-ketoacyl-CoA thiolase	3	3	1	1	5789	1	2751		1175	1175	1175	PAAE_28060				PASE_03940	PAST_35270
group_2716		hypothetical protein	3	3	1	1	6122	55	5		776	791	782	PAAE_28430		PAFI_26170	PASA_38390
msuD		Methanesulfonate monooxygenase	3	3	1	1	7638	1	591		1154	1157	1155	PAAE_28970			PASA_00810	PASE_28750
dctM_5		C4-dicarboxylate TRAP transporter large permease protein DctM	3	3	1	1	7634	1	586		1289	1292	1290	PAAE_29010			PASA_00850	PASE_28710
group_2719		JCVI: DctP family TRAP transporter solute-binding subunit	3	3	1	1	7628	1	584		1055	1058	1056	PAAE_29020			PASA_00860	PASE_28700
group_2720	yhhT	Putative transport protein YhhT	3	3	1	1	10497	1	7087		1202	1244	1229	PAAE_29070				PASE_24850	PAST_32790
group_2721		hypothetical protein	3	3	1	1	7173	1	3732		287	320	300	PAAE_29260		PAFI_32580	PASA_02910
intS_2		Prophage integrase IntS	3	3	1	1	7744	1	7918		1295	1307	1303	PAAE_30000		PAFI_16930			PAST_01970
group_2725		hypothetical protein	3	3	1	1	7736	1	7912		236	260	244	PAAE_30030		PAFI_16960			PAST_01950
group_2726		hypothetical protein	3	3	1	1	12241	1	7911		164	206	179	PAAE_30040		PAFI_16970			PAST_01940
cpg2		Carboxypeptidase G2	3	3	1	1	9417	1	3862		1130	1133	1131	PAAE_30520		PAFI_33430	PASA_15450
hipO_4		Hippurate hydrolase	3	3	1	1	9416	1	3863		1169	1175	1172	PAAE_30530		PAFI_33440	PASA_15440
gsiA_4		Glutathione import ATP-binding protein GsiA	3	3	1	1	9415	1	3864		1673	1673	1673	PAAE_30540		PAFI_33450	PASA_15430
dppE		Glutathione-binding protein GsiB	3	3	1	1	9409	1	3868		1565	1565	1565	PAAE_30570		PAFI_33480	PASA_15400
gsiD_1		Glutathione transport system permease protein GsiD	3	3	1	1	9405	1	3800		863	881	871	PAAE_30610		PAFI_06430	PASA_00460
group_2735	dppB_2	Dipeptide transport system permease protein DppB	3	3	1	1	9404	1	3799		944	947	945	PAAE_30620		PAFI_06440	PASA_00450
nasE		Assimilatory nitrite reductase [NAD(P)H] small subunit	3	3	1	1	7457	1	711		329	335	333	PAAE_30800	PAAL_36830		PASA_42920
nasD		Nitrite reductase [NAD(P)H]	3	3	1	1	7456	1	712		2429	2438	2434	PAAE_30810	PAAL_36820		PASA_42910
group_2738		Eukaryotic DNA topoisomerase I, catalytic core	3	3	1	1	4114	1	5328		1058	1061	1059	PAAE_30890	PAAL_06440				PAST_05640
rbtD		Ribitol 2-dehydrogenase	3	3	1	1	13723	1	1121		728	731	729	PAAE_31320	PAAL_41280		PASA_32000
dmg		Dimethylglycine oxidase	3	3	1	1	4905	1	1141		2561	2561	2561	PAAE_31520	PAAL_01530			PASE_33850
glmS		Glutamine--fructose-6-phosphate aminotransferase [isomerizing]	3	3	1	1	4917	1	1151		1025	1025	1025	PAAE_31620		PAFI_18200		PASE_25760
nagR_2		HTH-type transcriptional repressor NagR	3	3	1	1	4928	1	1601		770	770	770	PAAE_31630		PAFI_18190			PAST_33770
group_2744	dctM_4	C4-dicarboxylate TRAP transporter large permease protein DctM	3	3	1	1	2758	1	6625		1358	1361	1359	PAAE_31900			PASA_04280		PAST_14560
group_2749		hypothetical protein	3	3	1	1	11180	1	7138		560	623	599	PAAE_32740	PAAL_03450			PASE_32510
cysP		Thiosulfate-binding protein	3	3	1	1	1464	1	4803		992	998	994	PAAE_32810	PAAL_42880	PAFI_14270
cysT		Sulfate transport system permease protein CysT	3	3	1	1	1462	1	4804		857	863	860	PAAE_32820	PAAL_42870	PAFI_14260
cysW		Sulfate transport system permease protein CysW	3	3	1	1	1461	1	4925		815	839	829	PAAE_32830	PAAL_42860	PAFI_14250
kduI		4-deoxy-L-threo-5-hexosulose-uronate ketol-isomerase	3	3	1	1	12882	1	4728		824	824	824	PAAE_33010		PAFI_13790	PASA_14600
group_2756		hypothetical protein	3	3	1	1	6493	1	2006		665	668	667	PAAE_33320			PASA_06560	PASE_25850
dctM_4		C4-dicarboxylate TRAP transporter large permease protein DctM	3	3	1	1	4206	1	2000		1280	1283	1282	PAAE_33330			PASA_06550	PASE_25840
group_2758		Tripartite ATP-independent periplasmic transporters, DctQ component	3	3	1	1	4207	1	1999		536	545	542	PAAE_33340			PASA_06540	PASE_25830
group_2759		Lactate-binding periplasmic protein	3	3	1	1	4208	1	1998		1028	1037	1034	PAAE_33350			PASA_06530	PASE_25820
group_2760		Putative hydro-lyase	3	3	1	1	4209	1	1997		821	824	823	PAAE_33360			PASA_06520	PASE_25810
cynR_2		HTH-type transcriptional regulator CynR	3	3	1	1	4210	1	1996		878	881	880	PAAE_33370			PASA_06510	PASE_25800
ynjB		Protein YnjB	3	3	1	1	10804	1	9429		449	1190	942	PAAE_33450		PAFI_21550	PASA_07550
group_2763		NCBI Protein Cluster (PRK): FAD-containing oxidoreductase	3	3	1	1	10806	1	9434		2132	2150	2143	PAAE_33470		PAFI_21570	PASA_07570
nadA		Quinolinate synthase A	3	3	1	1	7452	1	714		1052	1052	1052	PAAE_33550			PASA_42890	PASE_18850
nadB		L-aspartate oxidase	3	3	1	1	7451	1	715		1244	1565	1457	PAAE_33560			PASA_42880	PASE_18860
nadC		putative nicotinate-nucleotide pyrophosphorylase [carboxylating]	3	3	1	1	4475	1	717		845	851	847	PAAE_33580			PASA_42870	PASE_18870
group_2767		JCVI: plasmid partitioning protein RepA	3	3	1	1	4469	1	5610		1385	1400	1395	PAAE_33640	PAAL_37680			PASE_39810
group_2768		NCBIFAM: replication initiation protein RepM	3	3	1	1	1166	1	6925		1193	1214	1201	PAAE_33650	PAAL_37670			PASE_39820
rbsB_3		Ribose import binding protein RbsB	3	3	1	1	925	1	5948		917	923	920	PAAE_34010			PASA_35060	PASE_28110
yjfF_1		Inner membrane ABC transporter permease protein YjfF	3	3	1	1	875	1	5945		1103	1106	1105	PAAE_34020			PASA_35050	PASE_28120
glcB		Malate synthase G	3	3	1	1	3454	1	2112		2153	2162	2157	PAAE_34250		PAFI_21720	PASA_05780
gmd		GDP-mannose 4,6-dehydratase	3	3	1	1	3534	1	2103		1118	1124	1121	PAAE_34320	PAAL_13570			PASE_33780
group_2775		Tripartite tricarboxylate transporter TctA family protein	3	3	1	1	2956	1	2117		1490	1538	1510	PAAE_34670	PAAL_37750	PAFI_21690
group_2776		NCBI Protein Cluster (PRK): transcriptional regulator SdiA	3	3	1	1	9746	1	4970		617	641	626	PAAE_35310		PAFI_11310			PAST_04760
anoI		hypothetical protein	3	3	1	1	9744	1	4968		602	665	624	PAAE_35330		PAFI_11330			PAST_04780
phnD1		putative ABC transporter phosphite binding protein PhnD1	3	3	1	1	6533	1	4965		863	929	906	PAAE_35360	PAAL_38600	PAFI_34330
fdoI		Formate dehydrogenase, cytochrome b556(fdo) subunit	3	3	1	1	6014	1	4479		686	689	687	PAAE_35400		PAFI_00670			PAST_21680
eryD_1		Erythritol catabolism regulatory protein EryD	3	3	1	1	13362	1	4454		956	971	961	PAAE_35630			PASA_15980	PASE_19690
group_2781		Bacterial extracellular solute-binding protein	3	3	1	1	12794	1	4456		1316	1325	1319	PAAE_35640		PAFI_15170	PASA_15970
mtlK		Mannitol 2-dehydrogenase	3	3	1	1	12804	1	5550		1466	1478	1471	PAAE_35680			PASA_15930	PASE_19740
group_2783		NCBI Protein Cluster (PRK): pyruvate carboxylase	3	3	1	1	136	1	5551		1763	1787	1772	PAAE_35690		PAFI_19130			PAST_13310
pxpA_2		5-oxoprolinase subunit A	3	3	1	1	133	1	5291		755	770	762	PAAE_35710		PAFI_19160			PAST_13340
group_2785		Natural resistance-associated macrophage protein	3	3	1	1	132	1	5290		1226	1235	1232	PAAE_35720		PAFI_19170			PAST_13350
group_2790		RVDB_22-putative capsid protein;Viruses;Riboviria;Orthornavirae;Pisuviricota;Pisoniviricetes;Picornavirales	3	3	1	1	10487	1	8866		476	521	506	PAAE_36040		PAFI_16420			PAST_32270
group_2795		JCVI: sarcosine oxidase subunit gamma family protein	3	3	1	1	6207	827	1		518	518	518		PAAL_01150		PASA_38640		PAST_06980
soxA_2		Sarcosine oxidase subunit alpha	3	3	1	1	1491	1	602		2990	3002	2994		PAAL_01580		PASA_29050	PASE_28820
soxD_1		Sarcosine oxidase subunit delta	3	3	1	1	1487	1	599		299	320	306		PAAL_01590		PASA_29060	PASE_28810
soxB_2		Sarcosine oxidase subunit beta	3	3	1	1	1486	1	598		1253	1253	1253		PAAL_01600		PASA_29070	PASE_28800
group_2808		ATP12 chaperone protein	3	3	1	1	736	66	3		713	713	713		PAAL_03050		PASA_31090		PAST_16070
group_2809		hypothetical protein	3	3	1	1	7017	615	4		605	620	611		PAAL_03200	PAFI_30840			PAST_30300
group_2821		hypothetical protein	3	3	1	1	12219	1	8033		743	743	743		PAAL_05270	PAFI_17190			PAST_01620
group_2822		putative protein	3	3	1	1	12151	1	8367		1133	1223	1163		PAAL_05350	PAFI_22460	PASA_44210
hel_2		Lipoprotein E	3	3	1	1	3348	1	3890		767	776	772		PAAL_06930		PASA_05920		PAST_01120
nmoA		Nitronate monooxygenase	3	3	1	1	5931	1	4610		1001	1007	1005		PAAL_07640		PASA_40700		PAST_04930
tusA		Sulfurtransferase TusA	3	3	1	1	5392	1	4548		272	278	274		PAAL_07660	PAFI_23130			PAST_05060
yliI		Aldose sugar dehydrogenase YliI	3	3	1	1	2610	23	6		1199	1205	1203		PAAL_07730	PAFI_23040	PASA_19700
group_2847		JCVI: 1-acylglycerol-3-phosphate O-acyltransferase	3	3	1	1	4464	1	5616		665	692	677		PAAL_10550		PASA_34120	PASE_39760
group_2848		NCBI Protein Cluster (PRK): phosphatidate cytidylyltransferase	3	3	1	1	4462	1	5617		950	953	951		PAAL_10560		PASA_34110	PASE_39750
soxR		Redox-sensitive transcriptional activator SoxR	3	3	1	1	6435	1	570		464	527	489		PAAL_10790	PAFI_32460	PASA_02780
group_2852		Rhomboid family protein	3	3	1	1	6428	1	575		725	725	725		PAAL_10820		PASA_02690	PASE_25120
ctaH		Cytochrome c oxidase subunit 4	3	3	1	1	13001	761	1		152	152	152		PAAL_11830		PASA_11620	PASE_04530
mlaC		JCVI: hopanoid biosynthesis associated membrane protein HpnM (Provisional)	3	3	1	1	8148	624	4		572	653	613		PAAL_12120			PASE_04820	PAST_06520
[truncated: 11,821 more rows]
