# Supplementary material for: Pan-genome analysis of six Paracoccus type strain genomes reveal lifestyle traits
Source: PLoS One. 2023 Dec 20;18(12):e0287947. doi: 10.1371/journal.pone.0287947 (PMC10732464; doi:10.1371/journal.pone.0287947)
Supplement: S6 Table — (XLSX) [file pone.0287947.s007.xlsx]

## Sheet: Tabelle1
S6 Table. Genes associated to lifestyle of Paracoccus genomes.
Fuction	Gene	P. aestuarii DSM19484T	P. alcaliphilus DSM8512T	P. fistulariae KCTC22803T	P. saliphilus DSM18447T	P. seriniphilus DSM14827T	P. stylophorae LMG25392T
specific shared host-associated genes
4-aminobutyrate aminotransferase PuuE	puuE	-	-	PAFI_32210	-	PASE_26280	PAST_03480
Phage head-tail joining protein	-	-	-	PAFI_02800	-	PASE_09720	PAST_19620
JCVI: putative phage cell wall peptidase, NlpC/P60 family (Provisional)	nlpC	-	-	PAFI_02880	-	PASE_09800	PAST_19540
Oligopeptide transport ATP-binding protein OppF	oppF	-	-	PAFI_05030	-	PASE_39710	PAST_26220
Dipeptide transport ATP-binding protein DppD	dppD	-	-	PAFI_05040	-	PASE_39700	PAST_26230
Periplasmic dipeptide transport protein	-	-	-	PAFI_05070	-	PASE_39670	PAST_26260
Osmoregulated proline transporter OpuE	opuE	-	-	PAFI_05180	-	PASE_12040	PAST_17050
JCVI: PGF-CTERM-anchored ABC transporter substrate-binding protein	-	-	-	PAFI_11100	-	PASE_20570	PAST_18390
Hemin transport system permease protein HmuU	hmuU	-	-	PAFI_11120	-	PASE_20590	PAST_18410
Thiamine-phosphate synthase	-	-	-	PAFI_12070	-	PASE_21260	PAST_31540
Thymidylate synthase 2	-	-	-	PAFI_12350	-	PASE_03740	PAST_28780
JCVI: TRAP transporter fused permease subunit	-	-	-	PAFI_13180	-	PASE_27800	PAST_35070
Hydrogen peroxide-inducible genes activator	-	-	-	PAFI_13200	-	PASE_27780	PAST_35090
Short-chain-enoyl-CoA hydratase	-	-	-	PAFI_13220	-	PASE_27760	PAST_35120
MaoC like domain protein	-	-	-	PAFI_13230	-	PASE_27750	PAST_35130
Acyl-CoA dehydrogenase	-	-	-	PAFI_13240	-	PASE_27700	PAST_35180
NCBI Protein Cluster (PRK): SDR family oxidoreductase	-	-	-	PAFI_13260	-	PASE_27680	PAST_35200
hypothetical protein	-	-	-	PAFI_18750	-	PASE_03100	PAST_04090
SPOR domain protein	-	-	-	PAFI_19290	-	PASE_23540	PAST_27620
JCVI: pyrimidine 5'-nucleotidase	-	-	-	PAFI_20800	-	PASE_24290	PAST_32320
hypothetical protein	-	-	-	PAFI_22990	-	PASE_00570	PAST_05240
SCO1/SenC	-	-	-	PAFI_24010	-	PASE_01490	PAST_34820
Flagellin flicC	fliC	-	-	PAFI_25110	-	PASE_26780	PAST_05780
NCBI Protein Cluster (PRK): flagellar biosynthesis regulator FlaF	flaF	-	-	PAFI_25120	-	PASE_26770	PAST_05790
NCBI Protein Cluster (PRK): Vi polysaccharide ABC transporter inner membrane protein VexB	vexB	-	-	PAFI_25750	-	PASE_26560	PAST_03230
HTH-type transcriptional regulator GmuR	gmuR	-	-	PAFI_26440	-	PASE_03950	PAST_28580
Tuberculostearic acid methyltransferase UfaA1	ufaA	-	-	PAFI_27740	-	PASE_25690	PAST_33680
NCBI Protein Cluster (PRK): NAD(+) diphosphatase	-	-	-	PAFI_30040	-	PASE_35270	PAST_30980
JCVI: homoprotocatechuate degradation operon regulator HpaR	hpaR	-	-	PAFI_31480	-	PASE_39870	PAST_00450
C4-dicarboxylate TRAP transporter large permease protein DctM	dctM	-	-	PAFI_31490	-	PASE_39940	PAST_00440
Tripartite ATP-independent periplasmic transporters, DctQ component	dctQ	-	-	PAFI_31500	-	PASE_39930	PAST_00430
Outer membrane transporter protein TsaT	tsaT	-	-	PAFI_31510	-	PASE_39920	PAST_00420
JCVI: quinoprotein relay system zinc metallohydrolase 2	-	-	-	PAFI_31550	-	PASE_39850	PAST_00370
NCBI Protein Cluster (PRK): FAD-dependent oxidoreductase (Provisional)	-	-	-	PAFI_31560	-	PASE_39840	PAST_00380
Acetyl-CoA:oxalate CoA-transferase	yfdE	-	-	PAFI_31610	-	PASE_39650	PAST_04750
NCBI Protein Cluster (PRK): biotin carboxylase	-	-	-	PAFI_32160	-	PASE_26260	PAST_03500
NCBI Protein Cluster (PRK): lysine decarboxylase LdcC	ldcC	-	-	PAFI_32170	-	PASE_26300	PAST_03460
NCBI Protein Cluster (PRK): formamidase	-	-	-	PAFI_32180	-	PASE_26270	PAST_03490
specific shared free-living genes
beta-glucosidase A	yciC	PAAE_20860	PAAL_42840	-	PASA_20310	-	-
JCVI: P-type conjugative transfer protein TrbG	trbG	PAAE_09430	PAAL_29020	-	PASA_44110	-	-
NCBI protein cluster (PRK): conjugal transfer protein TrbF	trbF	PAAE_09440	PAAL_24520	-	PASA_44120	-	-
NCBI protein cluster (PRK): conjugal transfer protein TrbL (provisional)	TrbL	PAAE_09450	PAAL_29040	-	PASA_44130	-	-
NCBI protein cluster (PRK): conjugal transfer protein TrbJ (provisional)	trbJ	PAAE_09470	PAAL_29060	-	PASA_44150	-	-
JCVI: P-type conjugative transfer ATPase TrbB	trbB	PAAE_09510	PAAL_29100	-	PASA_44190	-	-
NCBI protein cluster (PRK): IncP-type conjugal transfer protein TrbI	Trbl	PAAE_09420	PAAL_29010	-	PASA_44100	-	-
type IV secretion system protein virB4	virB4	PAAE_09480	PAAL_29070	-	PASA_44160	-	-
type IV secretory pathway, VirB3-like protein	virB3	PAAE_09490	PAAL_24570	-	PASA_44170	-	-
NCBI protein cluster (PRK): conjugal transfer pilin TrbC	trbC	PAAE_09500	PAAL_29090	-	PASA_44180	-	-
conjugal transfer protein TraG	traG	PAAE_09540	PAAL_29120	-	PASA_44230	-	-
NCBI protein cluster (PRK): lipoprotein signal peptidase (provisional)	-	PAAE_02120	PAAL_07800	-	PASA_05840	-	-
hydantoin racemase	hyuA	PAAE_03870	PAAL_40660	-	PASA_20220	-	-
2-ketogluconate reductase	-	PAAE_11720	PAAL_39360	-	PASA_12620	-	-
pyruvate dehydrogenase E1 component	aceE	PAAE_11850	PAAL_15900	-	PASA_44030	-	-
flavin-dependent thymidylate synthase	thyX	PAAE_13480	PAAL_18120	-	PASA_16300	-	-
riboflavin transporter	ribN	PAAE_25700	PAAL_00170	-	PASA_31500	-	-
assimilatory nitrite reductase [NAD(P)H] small subunit	nasE	PAAE_30800	PAAL_36830	-	PASA_42920	-	-
nitrite reductase [NAD(P)H]	nasD	PAAE_30810	PAAL_36820	-	PASA_42910	-	-
ribitol 2-dehydrogenase	rbtD	PAAE_31320	PAAL_41280	-	PASA_32000	-	-
glutamine transport ATP-binding protein GlnQ	glnQ	PAAE_11710	PAAL_39370	-	PASA_12630	-	-
NCBIFAM: IS5 family transposase	-	PAAE_24860	PAAL_46610	-	PASA_07190	-	-
