# Supplementary material for: Pan-genome analysis of six Paracoccus type strain genomes reveal lifestyle traits
Source: PLoS One. 2023 Dec 20;18(12):e0287947. doi: 10.1371/journal.pone.0287947 (PMC10732464; doi:10.1371/journal.pone.0287947)
Supplement: S7 Table — (XLSX) [file pone.0287947.s008.xlsx]

## Sheet: Tabelle1
S7 Table. Mobile Genetic Elements and Secondary Metabolite Gene Clusters found in Paracoccus genomes presented in this study.
a) Detection of genomic islands
Detailed output per genome	Island start	Island end	Length	Method	Locus	Gene start	Gene end	Product
P. aestuarii DSM 19484T	419833	432557	12724	IslandPath-DIMOB	PAAE_04160	419833	420873	Phage integrase family protein
	419833	432557	12724	IslandPath-DIMOB	PAAE_04170	421194	421523	hypothetical protein
	419833	432557	12724	IslandPath-DIMOB	PAAE_04180	421527	421742	Myoviridae;AFU62880.1;hypothetical_protein
	419833	432557	12724	IslandPath-DIMOB	PAAE_04190	421742	423520	Mu-like prophage major head subunit gpT
	419833	432557	12724	IslandPath-DIMOB	PAAE_04200	423517	424860	JCVI: phage portal protein
	419833	432557	12724	IslandPath-DIMOB	PAAE_04210	424864	425409	hypothetical protein
	419833	432557	12724	IslandPath-DIMOB	PAAE_04220	425687	425881	hypothetical protein
	419833	432557	12724	IslandPath-DIMOB	PAAE_04230	427003	428754	Phage terminase large subunit gpA, ATPase domain
	419833	432557	12724	IslandPath-DIMOB	PAAE_04240	428744	429190	Myoviridae;YP_009100019.1; small_terminase_subuni t
	419833	432557	12724	IslandPath-DIMOB	PAAE_04250	429575	431953	NCBI Protein Cluster (PRK): hypothetical protein (Provisional)
	419833	432557	12724	IslandPath-DIMOB	PAAE_04260	432198	432557	hypothetical protein
	721714	749147	27433	IslandPath-DIMOB	PAAE_07400	721714	721848	50S ribosomal protein L34
	721714	749147	27433	IslandPath-DIMOB	PAAE_07410	722098	723519	Adaptive-response sensory-kinase SasA
	721714	749147	27433	IslandPath-DIMOB	PAAE_07430	723772	724977	hypothetical protein
	721714	749147	27433	IslandPath-DIMOB	PAAE_07440	725463	726233	IS481 family transposase ISRel12
	721714	749147	27433	IslandPath-DIMOB	PAAE_07450	726564	726830	IS3 family transposase ISRpa2
	721714	749147	27433	IslandPath-DIMOB	PAAE_07460	726923	727753	IS3 family transposase ISRle4
	721714	749147	27433	IslandPath-DIMOB	PAAE_07470	727839	728354	hypothetical protein
	721714	749147	27433	IslandPath-DIMOB	PAAE_07480	728393	728890	hypothetical protein
	721714	749147	27433	IslandPath-DIMOB	PAAE_07490	729060	729419	IS5 family transposase ISPaes1
	721714	749147	27433	IslandPath-DIMOB	PAAE_07500	730486	731508	JCVI: putative FMN-dependent luciferase-like monooxygenase
	721714	749147	27433	IslandPath-DIMOB	PAAE_07510	731859	732245	hypothetical protein
	721714	749147	27433	IslandPath-DIMOB	PAAE_07520	732628	733728	hypothetical protein
	721714	749147	27433	IslandPath-DIMOB	PAAE_07530	733865	734278	NAD(P)H-binding protein
	721714	749147	27433	IslandPath-DIMOB	PAAE_07540	734285	734494	hypothetical protein
	721714	749147	27433	IslandPath-DIMOB	PAAE_07550	734623	735387	2,5-dichloro-2,5-cyclohexadiene-1,4-diol dehydrogenase
	721714	749147	27433	IslandPath-DIMOB	PAAE_07560	735384	738044	putative cation-transporting ATPase F
	721714	749147	27433	IslandPath-DIMOB	PAAE_07570	738041	739804	acetate kinase
	721714	749147	27433	IslandPath-DIMOB	PAAE_07580	739902	740291	IS5 family transposase ISPaes2
	721714	749147	27433	IslandPath-DIMOB	PAAE_07590	740288	740659	IS5 family transposase ISPaes2
	721714	749147	27433	IslandPath-DIMOB	PAAE_07600	740709	741038	IS5 family transposase ISPaes2
	721714	749147	27433	IslandPath-DIMOB	PAAE_07610	741833	742084	hypothetical protein
	721714	749147	27433	IslandPath-DIMOB	PAAE_07620	742107	742514	hypothetical protein
	721714	749147	27433	IslandPath-DIMOB	PAAE_07630	742686	743321	NCBI Protein Cluster (PRK): multidrug efflux transporter transcriptional repressor AcrR
	721714	749147	27433	IslandPath-DIMOB	PAAE_07640	743460	743861	RutC family protein YjgH
	721714	749147	27433	IslandPath-DIMOB	PAAE_07650	743907	744626	3-oxoacyl-[acyl-carrier-protein] reductase FabG
	721714	749147	27433	IslandPath-DIMOB	PAAE_07660	744693	745346	HTH-type transcriptional regulator BetI
	721714	749147	27433	IslandPath-DIMOB	PAAE_07670	746628	746894	IS3 family transposase ISRpa2
	721714	749147	27433	IslandPath-DIMOB	PAAE_07680	746987	747739	IS3 family transposase ISRle4
	721714	749147	27433	IslandPath-DIMOB	PAAE_07690	748281	748490	hypothetical protein
	721714	749147	27433	IslandPath-DIMOB	PAAE_07710	748833	749147	hypothetical protein
	907759	1005314	97555	IslandPath-DIMOB	PAAE_09300	907759	908253	hypothetical protein
	907759	1005314	97555	IslandPath-DIMOB	PAAE_09310	908278	909561	hypothetical protein
	907759	1005314	97555	IslandPath-DIMOB	PAAE_09320	909641	911170	Putative thymidine phosphorylase
	907759	1005314	97555	IslandPath-DIMOB	PAAE_09330	911167	912525	Ribonuclease
	907759	1005314	97555	IslandPath-DIMOB	PAAE_09340	912534	914903	Xylulose-5-phosphate phosphoketolase
	907759	1005314	97555	IslandPath-DIMOB	PAAE_09350	914938	915954	Putative ribose-phosphate pyrophosphokinase 2
	907759	1005314	97555	IslandPath-DIMOB	PAAE_09360	915951	918053	Copper-exporting P-type ATPase B
	907759	1005314	97555	IslandPath-DIMOB	PAAE_09370	918490	918807	hypothetical protein
	907759	1005314	97555	IslandPath-DIMOB	PAAE_09380	919041	919331	hypothetical protein
	907759	1005314	97555	IslandPath-DIMOB	PAAE_09390	919627	920271	hypothetical protein
	907759	1005314	97555	IslandPath-DIMOB	PAAE_09400	920294	920560	hypothetical protein
	907759	1005314	97555	IslandPath-DIMOB	PAAE_09410	920934	922121	Acetyl-CoA acetyltransferase
	907759	1005314	97555	IslandPath-DIMOB	PAAE_09420	922175	922621	hypothetical protein
	907759	1005314	97555	IslandPath-DIMOB	PAAE_09430	922690	924516	hypothetical protein
	907759	1005314	97555	IslandPath-DIMOB	PAAE_09440	924920	925324	hypothetical protein
	907759	1005314	97555	IslandPath-DIMOB	PAAE_09450	925402	925749	hypothetical protein
	907759	1005314	97555	IslandPath-DIMOB	PAAE_09460	926731	927633	NCBI Protein Cluster (PRK): fumarate/nitrate reduction transcriptional regulator Fnr
	907759	1005314	97555	IslandPath-DIMOB	PAAE_09470	927869	928522	ECF RNA polymerase sigma factor SigR
	907759	1005314	97555	IslandPath-DIMOB	PAAE_09480	929046	929945	HTH-type transcriptional regulator HdfR
	907759	1005314	97555	IslandPath-DIMOB	PAAE_09490	930024	930269	hypothetical protein
	907759	1005314	97555	IslandPath-DIMOB	PAAE_09500	930272	931420	NCBI Protein Cluster (PRK): IncP-type conjugal transfer protein TrbI
	907759	1005314	97555	IslandPath-DIMOB	PAAE_09510	931417	932436	JCVI: P-type conjugative transfer protein TrbG
	907759	1005314	97555	IslandPath-DIMOB	PAAE_09520	932433	933122	NCBI Protein Cluster (PRK): conjugal transfer protein TrbF
	907759	1005314	97555	IslandPath-DIMOB	PAAE_09530	933129	934475	NCBI Protein Cluster (PRK): conjugal transfer protein TrbL (Provisional)
	907759	1005314	97555	IslandPath-DIMOB	PAAE_09540	934482	934760	JCVI: putative entry exclusion protein TrbK-alt
	907759	1005314	97555	IslandPath-DIMOB	PAAE_09550	934777	935562	NCBI Protein Cluster (PRK): conjugal transfer protein TrbJ (Provisional)
	907759	1005314	97555	IslandPath-DIMOB	PAAE_09560	935559	938063	Type IV secretion system protein virB4
	907759	1005314	97555	IslandPath-DIMOB	PAAE_09570	938079	938360	Type IV secretory pathway, VirB3-like protein
	907759	1005314	97555	IslandPath-DIMOB	PAAE_09580	938360	938692	NCBI Protein Cluster (PRK): conjugal transfer pilin TrbC
	907759	1005314	97555	IslandPath-DIMOB	PAAE_09590	938689	939672	JCVI: P-type conjugative transfer ATPase TrbB
	907759	1005314	97555	IslandPath-DIMOB	PAAE_09600	939943	940335	hypothetical protein
	907759	1005314	97555	IslandPath-DIMOB	PAAE_09610	940379	940807	hypothetical protein
	907759	1005314	97555	IslandPath-DIMOB	PAAE_09620	940991	942805	Conjugal transfer protein TraG
	907759	1005314	97555	IslandPath-DIMOB	PAAE_09630	942827	944572	hypothetical protein
	907759	1005314	97555	IslandPath-DIMOB	PAAE_09640	944817	945581	Membrane-bound lytic murein transglycosylase C
	907759	1005314	97555	IslandPath-DIMOB	PAAE_09650	945585	945920	hypothetical protein
	907759	1005314	97555	IslandPath-DIMOB	PAAE_09660	945956	946513	JCVI: conjugative transfer signal peptidase TraF
	907759	1005314	97555	IslandPath-DIMOB	PAAE_09670	946510	947028	hypothetical protein
	907759	1005314	97555	IslandPath-DIMOB	PAAE_09680	947025	947279	hypothetical protein
	907759	1005314	97555	IslandPath-DIMOB	PAAE_09690	947276	948019	Modification methylase RsrI
	907759	1005314	97555	IslandPath-DIMOB	PAAE_09700	948016	948669	Chromosome-partitioning ATPase Soj
	907759	1005314	97555	IslandPath-DIMOB	PAAE_09710	948666	949685	Replication initiator protein A
	907759	1005314	97555	IslandPath-DIMOB	PAAE_09720	949797	950075	hypothetical protein
	907759	1005314	97555	IslandPath-DIMOB	PAAE_09730	950477	950881	Single-stranded DNA-binding protein
	907759	1005314	97555	IslandPath-DIMOB	PAAE_09740	951813	952556	hypothetical protein
	907759	1005314	97555	IslandPath-DIMOB	PAAE_09750	952435	952740	hypothetical protein
	907759	1005314	97555	IslandPath-DIMOB	PAAE_09760	952788	953033	hypothetical protein
	907759	1005314	97555	IslandPath-DIMOB	PAAE_09770	953600	954016	hypothetical protein
	907759	1005314	97555	IslandPath-DIMOB	PAAE_09780	954183	955118	YspA, cpYpsA-related SLOG family
	907759	1005314	97555	IslandPath-DIMOB	PAAE_09790	955443	956480	JCVI: conjugative transfer relaxase/helicase TraI
	907759	1005314	97555	IslandPath-DIMOB	PAAE_09800	956480	960823	P-loop containing NTP hydrolase pore-1
	907759	1005314	97555	IslandPath-DIMOB	PAAE_09810	960978	961400	Antirestriction protein KlcA
	907759	1005314	97555	IslandPath-DIMOB	PAAE_09820	961565	961822	JCVI: type II toxin-antitoxin system prevent-host-death family antitoxin
	907759	1005314	97555	IslandPath-DIMOB	PAAE_09830	961819	962202	Ribonuclease VapC30
	907759	1005314	97555	IslandPath-DIMOB	PAAE_09840	962220	962864	Myoviridae;AJK27246.1;hypothetical_protein
	907759	1005314	97555	IslandPath-DIMOB	PAAE_09850	962908	963273	hypothetical protein
	907759	1005314	97555	IslandPath-DIMOB	PAAE_09860	963367	963786	hypothetical protein
	907759	1005314	97555	IslandPath-DIMOB	PAAE_09870	963851	964507	hypothetical protein
	907759	1005314	97555	IslandPath-DIMOB	PAAE_09880	964576	964809	hypothetical protein
	907759	1005314	97555	IslandPath-DIMOB	PAAE_09890	964818	965363	hypothetical protein
	907759	1005314	97555	IslandPath-DIMOB	PAAE_09900	965593	965910	Trans-acting regulatory protein HvrA
	907759	1005314	97555	IslandPath-DIMOB	PAAE_09910	965991	966185	hypothetical protein
	907759	1005314	97555	IslandPath-DIMOB	PAAE_09920	966187	966567	Myoviridae;YP_009143283.1;hypothetical_protein
	907759	1005314	97555	IslandPath-DIMOB	PAAE_09930	966579	967061	hypothetical protein
	907759	1005314	97555	IslandPath-DIMOB	PAAE_09940	967174	967944	RVDB_22-hypothetical protein;Viruses;unclassified viruses
	907759	1005314	97555	IslandPath-DIMOB	PAAE_09950	968170	968334	hypothetical protein
	907759	1005314	97555	IslandPath-DIMOB	PAAE_09960	969050	969388	hypothetical protein
	907759	1005314	97555	IslandPath-DIMOB	PAAE_09970	969462	969938	hypothetical protein
	907759	1005314	97555	IslandPath-DIMOB	PAAE_09980	970040	972193	NCBI Protein Cluster (PRK): plasmid partitioning protein (Provisional)
	907759	1005314	97555	IslandPath-DIMOB	PAAE_09990	972356	972769	hypothetical protein
	907759	1005314	97555	IslandPath-DIMOB	PAAE_10000	972766	973542	hypothetical protein
	907759	1005314	97555	IslandPath-DIMOB	PAAE_10010	973542	973913	hypothetical protein
	907759	1005314	97555	IslandPath-DIMOB	PAAE_10020	973910	974878	DNA primase TraC
	907759	1005314	97555	IslandPath-DIMOB	PAAE_10030	975119	975973	hypothetical protein
	907759	1005314	97555	IslandPath-DIMOB	PAAE_10040	976500	977480	IS3 family transposase ISSsp2
	907759	1005314	97555	IslandPath-DIMOB	PAAE_10050	977477	977851	IS3 family transposase ISPko4
	907759	1005314	97555	IslandPath-DIMOB	PAAE_10060	977905	978270	NCBIFAM: CBASS cGAMP synthase
	907759	1005314	97555	IslandPath-DIMOB	PAAE_10070	978274	979353	NCBIFAM: CBASS cGAMP-activated phospholipase
	907759	1005314	97555	IslandPath-DIMOB	PAAE_10080	979506	979727	hypothetical protein
	907759	1005314	97555	IslandPath-DIMOB	PAAE_10090	979884	980243	JCVI: type II toxin-antitoxin system Y4mF family antitoxin
	907759	1005314	97555	IslandPath-DIMOB	PAAE_10100	980399	980767	hypothetical protein
	907759	1005314	97555	IslandPath-DIMOB	PAAE_10110	980775	982181	Exodeoxyribonuclease I
	907759	1005314	97555	IslandPath-DIMOB	PAAE_10120	982362	984125	hypothetical protein
	907759	1005314	97555	IslandPath-DIMOB	PAAE_10130	984122	984364	hypothetical protein
	907759	1005314	97555	IslandPath-DIMOB	PAAE_10140	984452	987463	AAA domain, putative AbiEii toxin, Type IV TA system
	907759	1005314	97555	IslandPath-DIMOB	PAAE_10150	987646	989382	hypothetical protein
	907759	1005314	97555	IslandPath-DIMOB	PAAE_10160	990150	993383	hypothetical protein
	907759	1005314	97555	IslandPath-DIMOB	PAAE_10170	993558	996290	hypothetical protein
	907759	1005314	97555	IslandPath-DIMOB	PAAE_10180	996287	998080	Tetratricopeptide repeat protein
	907759	1005314	97555	IslandPath-DIMOB	PAAE_10190	998088	999422	hypothetical protein
	907759	1005314	97555	IslandPath-DIMOB	PAAE_10200	999779	1000204	hypothetical protein
	907759	1005314	97555	IslandPath-DIMOB	PAAE_10220	1001037	1001474	hypothetical protein
	907759	1005314	97555	IslandPath-DIMOB	PAAE_10230	1001675	1002901	IS256 family transposase ISPaes3
	907759	1005314	97555	IslandPath-DIMOB	PAAE_10240	1003184	1004143	IS481 family transposase ISRel12
	907759	1005314	97555	IslandPath-DIMOB	PAAE_10250	1004636	1005022	hypothetical protein
	907759	1005314	97555	IslandPath-DIMOB	PAAE_10260	1005096	1005314	hypothetical protein
	1124122	1150898	26776	IslandPath-DIMOB	PAAE_11480	1124122	1124703	JCVI: polyhydroxyalkanoate synthesis repressor PhaR
	1124122	1150898	26776	IslandPath-DIMOB	PAAE_11500	1124969	1125352	hypothetical protein
	1124122	1150898	26776	IslandPath-DIMOB	PAAE_11510	1125658	1126092	hypothetical protein
	1124122	1150898	26776	IslandPath-DIMOB	PAAE_11520	1126936	1127244	hypothetical protein
	1124122	1150898	26776	IslandPath-DIMOB	PAAE_11530	1127241	1127585	hypothetical protein
	1124122	1150898	26776	IslandPath-DIMOB	PAAE_11540	1127751	1127996	hypothetical protein
	1124122	1150898	26776	IslandPath-DIMOB	PAAE_11550	1127993	1130164	ATP-dependent zinc metalloprotease FtsH
	1124122	1150898	26776	IslandPath-DIMOB	PAAE_11560	1130212	1131249	hypothetical protein
	1124122	1150898	26776	IslandPath-DIMOB	PAAE_11570	1131403	1131906	hypothetical protein
	1124122	1150898	26776	IslandPath-DIMOB	PAAE_11580	1133203	1134132	Chaperone protein HscA
	1124122	1150898	26776	IslandPath-DIMOB	PAAE_11590	1134090	1134347	hypothetical protein
	1124122	1150898	26776	IslandPath-DIMOB	PAAE_11600	1134425	1135006	SOS response associated peptidase (SRAP)
	1124122	1150898	26776	IslandPath-DIMOB	PAAE_11610	1135969	1137501	Protein ImuB
	1124122	1150898	26776	IslandPath-DIMOB	PAAE_11620	1137498	1140740	Error-prone DNA polymerase
	1124122	1150898	26776	IslandPath-DIMOB	PAAE_11630	1141092	1141463	IS5 family transposase ISAzs9
	1124122	1150898	26776	IslandPath-DIMOB	PAAE_11640	1141919	1142278	IS5 family transposase ISPaes1
	1124122	1150898	26776	IslandPath-DIMOB	PAAE_11650	1143006	1144571	JCVI: restriction system-associated AAA family ATPase
	1124122	1150898	26776	IslandPath-DIMOB	PAAE_11660	1144575	1145426	Siphoviridae;YP_007111802.1;Ea31_protein
	1124122	1150898	26776	IslandPath-DIMOB	PAAE_11670	1145761	1147200	IS1182 family transposase ISPse1
	1124122	1150898	26776	IslandPath-DIMOB	PAAE_11680	1147929	1148306	IS3 family transposase ISRhsp2
	1124122	1150898	26776	IslandPath-DIMOB	PAAE_11690	1148303	1149136	IS3 family transposase ISRhsp2
	1124122	1150898	26776	IslandPath-DIMOB	PAAE_11700	1149789	1150898	hypothetical protein
	1157087	1182226	25139	IslandPath-DIMOB	PAAE_11790	1157087	1157818	Glutamine transport ATP-binding protein GlnQ
	1157087	1182226	25139	IslandPath-DIMOB	PAAE_11800	1157815	1158735	2-ketogluconate reductase
	1157087	1182226	25139	IslandPath-DIMOB	PAAE_11810	1158737	1159666	2-dehydro-3-deoxygluconokinase
	1157087	1182226	25139	IslandPath-DIMOB	PAAE_11820	1159663	1160472	2-keto-4-pentenoate hydratase
	1157087	1182226	25139	IslandPath-DIMOB	PAAE_11830	1160526	1161809	Prophage integrase IntA
	1157087	1182226	25139	IslandPath-DIMOB	PAAE_11840	1161830	1162228	RepB plasmid partitioning protein
	1157087	1182226	25139	IslandPath-DIMOB	PAAE_11850	1162225	1163118	JCVI: ParB/RepB/Spo0J family partition protein
	1157087	1182226	25139	IslandPath-DIMOB	PAAE_11860	1163112	1164611	Recombinase
	1157087	1182226	25139	IslandPath-DIMOB	PAAE_11870	1164814	1165116	hypothetical protein
	1157087	1182226	25139	IslandPath-DIMOB	PAAE_11880	1165229	1165492	hypothetical protein
	1157087	1182226	25139	IslandPath-DIMOB	PAAE_11890	1165497	1165808	hypothetical protein
	1157087	1182226	25139	IslandPath-DIMOB	PAAE_11900	1166259	1166720	IS3 family transposase ISAzs24
	1157087	1182226	25139	IslandPath-DIMOB	PAAE_11910	1166879	1168105	IS256 family transposase ISPaes3
	1157087	1182226	25139	IslandPath-DIMOB	PAAE_11930	1168595	1168960	IS3 family transposase IS868
	1157087	1182226	25139	IslandPath-DIMOB	PAAE_11940	1169114	1171510	Pyruvate dehydrogenase E1 component
	1157087	1182226	25139	IslandPath-DIMOB	PAAE_11950	1171531	1172451	putative cystine transporter YijE
	1157087	1182226	25139	IslandPath-DIMOB	PAAE_11960	1172580	1173071	DNA-binding transcriptional activator DecR
	1157087	1182226	25139	IslandPath-DIMOB	PAAE_11970	1173075	1173449	hypothetical protein
	1157087	1182226	25139	IslandPath-DIMOB	PAAE_11980	1173553	1174566	Zinc-type alcohol dehydrogenase-like protein
	1157087	1182226	25139	IslandPath-DIMOB	PAAE_11990	1176221	1177132	HTH-type transcriptional regulator PgrR
	1157087	1182226	25139	IslandPath-DIMOB	PAAE_12000	1177267	1177899	Pyrroline-5-carboxylate reductase
	1157087	1182226	25139	IslandPath-DIMOB	PAAE_12010	1177926	1178369	hypothetical protein
	1157087	1182226	25139	IslandPath-DIMOB	PAAE_12020	1178431	1179294	Catechol-2,3-dioxygenase
	1157087	1182226	25139	IslandPath-DIMOB	PAAE_12030	1179305	1180267	Glutathionyl-hydroquinone reductase PcpF
	1157087	1182226	25139	IslandPath-DIMOB	PAAE_12040	1180301	1180774	hypothetical protein
	1157087	1182226	25139	IslandPath-DIMOB	PAAE_12050	1180981	1181940	IS481 family transposase ISRel12
	1157087	1182226	25139	IslandPath-DIMOB	PAAE_12060	1182029	1182226	hypothetical protein
	1391324	1400571	9247	IslandPath-DIMOB	PAAE_14240	1391324	1392859	ATP synthase subunit alpha
	1391324	1400571	9247	IslandPath-DIMOB	PAAE_14250	1392872	1393741	ATP synthase gamma chain
	1391324	1400571	9247	IslandPath-DIMOB	PAAE_14260	1393763	1395187	ATP synthase subunit beta
	1391324	1400571	9247	IslandPath-DIMOB	PAAE_14270	1395197	1395646	ATP synthase epsilon chain
	1391324	1400571	9247	IslandPath-DIMOB	PAAE_14280	1395832	1396221	IS5 family transposase ISPaes2
	1391324	1400571	9247	IslandPath-DIMOB	PAAE_14290	1396218	1396589	IS5 family transposase ISPaes2
	1391324	1400571	9247	IslandPath-DIMOB	PAAE_14300	1397254	1397412	hypothetical protein
	1391324	1400571	9247	IslandPath-DIMOB	PAAE_14310	1397462	1397833	IS5 family transposase ISPaes2
	1391324	1400571	9247	IslandPath-DIMOB	PAAE_14320	1397830	1398219	IS5 family transposase ISSpo7
	1391324	1400571	9247	IslandPath-DIMOB	PAAE_14330	1398395	1398640	IS3 family transposase ISPye57
	1391324	1400571	9247	IslandPath-DIMOB	PAAE_14340	1399052	1399540	IS110 family transposase ISCc4
	1391324	1400571	9247	IslandPath-DIMOB	PAAE_14350	1399915	1400571	NCBIFAM: IS3 family transposase
	2311645	2331967	20322	IslandPath-DIMOB	PAAE_23620	2311645	2313441	Ferredoxin--NADP reductase
	2311645	2331967	20322	IslandPath-DIMOB	PAAE_23630	2313504	2314556	Sorbitol dehydrogenase
	2311645	2331967	20322	IslandPath-DIMOB	PAAE_23640	2314765	2315109	hypothetical protein
	2311645	2331967	20322	IslandPath-DIMOB	PAAE_23650	2315416	2316375	IS481 family transposase ISRel12
	2311645	2331967	20322	IslandPath-DIMOB	PAAE_23660	2316412	2318649	Type III restriction enzyme, res subunit
	2311645	2331967	20322	IslandPath-DIMOB	PAAE_23670	2318649	2320235	NCBI Protein Cluster (PRK): adenine-specific DNA-methyltransferase
	2311645	2331967	20322	IslandPath-DIMOB	PAAE_23680	2320316	2321803	hypothetical protein
	2311645	2331967	20322	IslandPath-DIMOB	PAAE_23690	2322465	2323022	hypothetical protein
	2311645	2331967	20322	IslandPath-DIMOB	PAAE_23700	2323022	2323447	hypothetical protein
	2311645	2331967	20322	IslandPath-DIMOB	PAAE_23710	2323823	2324746	hypothetical protein
	2311645	2331967	20322	IslandPath-DIMOB	PAAE_23720	2325241	2325630	IS5 family transposase ISPaes2
	2311645	2331967	20322	IslandPath-DIMOB	PAAE_23730	2325627	2325998	IS5 family transposase ISPaes2
	2311645	2331967	20322	IslandPath-DIMOB	PAAE_23740	2326026	2326721	hypothetical protein
	2311645	2331967	20322	IslandPath-DIMOB	PAAE_23750	2327083	2327283	hypothetical protein
	2311645	2331967	20322	IslandPath-DIMOB	PAAE_23760	2327316	2329037	hypothetical protein
	2311645	2331967	20322	IslandPath-DIMOB	PAAE_23770	2329692	2329955	IS3 family transposase ISPbe1
	2311645	2331967	20322	IslandPath-DIMOB	PAAE_23780	2329979	2330779	IS3 family transposase ISPbe1
	2311645	2331967	20322	IslandPath-DIMOB	PAAE_23790	2331047	2331967	HTH-type transcriptional regulator YjiE
	2311645	2331967	20322	IslandPath-DIMOB	PAAE_23800	2331921	2333303	hypothetical protein
	2364075	2382923	18848	IslandPath-DIMOB	PAAE_24110	2364075	2365250	Caffeyl-CoA reductase-Etf complex subunit CarC
	2364075	2382923	18848	IslandPath-DIMOB	PAAE_24120	2365274	2366887	Acetyl-coenzyme A synthetase
	2364075	2382923	18848	IslandPath-DIMOB	PAAE_24130	2366899	2367579	Nitrobenzene nitroreductase
	2364075	2382923	18848	IslandPath-DIMOB	PAAE_24140	2367594	2368649	Acetyl-CoA:oxalate CoA-transferase
	2364075	2382923	18848	IslandPath-DIMOB	PAAE_24150	2368721	2369470	Gluconate 5-dehydrogenase
	2364075	2382923	18848	IslandPath-DIMOB	PAAE_24160	2369496	2370383	Fatty acid oxidation complex subunit alpha
	2364075	2382923	18848	IslandPath-DIMOB	PAAE_24170	2370380	2371606	Putative acyltransferase
	2364075	2382923	18848	IslandPath-DIMOB	PAAE_24180	2371620	2372387	putative oxidoreductase
	2364075	2382923	18848	IslandPath-DIMOB	PAAE_24190	2372485	2373501	hypothetical protein
	2364075	2382923	18848	IslandPath-DIMOB	PAAE_24200	2373570	2374313	HTH-type transcriptional regulator LutR
	2364075	2382923	18848	IslandPath-DIMOB	PAAE_24210	2374330	2375493	Lactaldehyde reductase
	2364075	2382923	18848	IslandPath-DIMOB	PAAE_24220	2375566	2376753	NCBI Protein Cluster (PRK): high-affinity branched-chain amino acid ABC transporter substrate-binding protein
	2364075	2382923	18848	IslandPath-DIMOB	PAAE_24230	2376792	2377802	NCBI Protein Cluster (PRK): high-affinity branched-chain amino acid ABC transporter permease LivM
	2364075	2382923	18848	IslandPath-DIMOB	PAAE_24240	2377804	2378685	High-affinity branched-chain amino acid transport system permease protein LivH
	2364075	2382923	18848	IslandPath-DIMOB	PAAE_24250	2378669	2379436	High-affinity branched-chain amino acid transport ATP-binding protein LivF
	2364075	2382923	18848	IslandPath-DIMOB	PAAE_24260	2379433	2380215	Lipopolysaccharide export system ATP-binding protein LptB
	2364075	2382923	18848	IslandPath-DIMOB	PAAE_24270	2380461	2380784	IS3 family transposase IS868
	2364075	2382923	18848	IslandPath-DIMOB	PAAE_24290	2380784	2381689	IS3 family transposase ISRtr2
	2364075	2382923	18848	IslandPath-DIMOB	PAAE_24300	2381734	2382000	IS3 family transposase ISRpa2
	2364075	2382923	18848	IslandPath-DIMOB	PAAE_24310	2381994	2382923	IS3 family transposase ISRle4
	2536839	2557988	21149	IslandPath-DIMOB	PAAE_25880	2536839	2537660	Putative rhamnosyl transferase
	2536839	2557988	21149	IslandPath-DIMOB	PAAE_25890	2537660	2538598	Riboflavin transporter
	2536839	2557988	21149	IslandPath-DIMOB	PAAE_25900	2538616	2538804	hypothetical protein
	2536839	2557988	21149	IslandPath-DIMOB	PAAE_25910	2538931	2543169	DNA-directed RNA polymerase subunit beta'
	2536839	2557988	21149	IslandPath-DIMOB	PAAE_25920	2543221	2547366	DNA-directed RNA polymerase subunit beta
	2536839	2557988	21149	IslandPath-DIMOB	PAAE_25940	2547596	2547967	50S ribosomal protein L7/L12
	2536839	2557988	21149	IslandPath-DIMOB	PAAE_25950	2548033	2548548	50S ribosomal protein L10
	2536839	2557988	21149	IslandPath-DIMOB	PAAE_25960	2548785	2549483	50S ribosomal protein L1
	2536839	2557988	21149	IslandPath-DIMOB	PAAE_25970	2549487	2549939	50S ribosomal protein L11
	2536839	2557988	21149	IslandPath-DIMOB	PAAE_25980	2550016	2550552	Transcription termination/antitermination protein NusG
	2536839	2557988	21149	IslandPath-DIMOB	PAAE_25990	2550718	2550987	Protein translocase subunit SecE
	2536839	2557988	21149	IslandPath-DIMOB	PAAE_26000	2551119	2551586	IS3 family transposase ISPye13
	2536839	2557988	21149	IslandPath-DIMOB	PAAE_26020	2552883	2554223	Tyrosine recombinase XerC
	2536839	2557988	21149	IslandPath-DIMOB	PAAE_26030	2554699	2554923	IS481 family transposase ISRel12
	2536839	2557988	21149	IslandPath-DIMOB	PAAE_26040	2554945	2555658	IS481 family transposase ISNwi5
	2536839	2557988	21149	IslandPath-DIMOB	PAAE_26060	2556227	2557207	Riboflavin-binding protein RibY
	2536839	2557988	21149	IslandPath-DIMOB	PAAE_26070	2557212	2557988	Nitrate import ATP-binding protein NrtD
	2570717	2615811	45094	IslandPath-DIMOB	PAAE_26200	2570717	2571691	2,3-diketo-L-gulonate-binding periplasmic protein YiaO
	2570717	2615811	45094	IslandPath-DIMOB	PAAE_26210	2571984	2572841	Apulose-4-phosphate transketolase subunit A
	2570717	2615811	45094	IslandPath-DIMOB	PAAE_26220	2572847	2573887	Apulose-4-phosphate transketolase subunit B
	2570717	2615811	45094	IslandPath-DIMOB	PAAE_26230	2573911	2574669	putative oxidoreductase
	2570717	2615811	45094	IslandPath-DIMOB	PAAE_26240	2574876	2577164	hypothetical protein
	2570717	2615811	45094	IslandPath-DIMOB	PAAE_26250	2577263	2579425	hypothetical protein
	2570717	2615811	45094	IslandPath-DIMOB	PAAE_26260	2579786	2581225	IS1182 family transposase ISPye55
	2570717	2615811	45094	IslandPath-DIMOB	PAAE_26270	2581584	2582300	JCVI: glutaredoxin 3
	2570717	2615811	45094	IslandPath-DIMOB	PAAE_26280	2582355	2582807	hypothetical protein
	2570717	2615811	45094	IslandPath-DIMOB	PAAE_26290	2582804	2583265	HTH-type transcriptional regulator HmrR
	2570717	2615811	45094	IslandPath-DIMOB	PAAE_26300	2583436	2583930	hypothetical protein
	2570717	2615811	45094	IslandPath-DIMOB	PAAE_26310	2584469	2585827	putative chromate transport protein
	2570717	2615811	45094	IslandPath-DIMOB	PAAE_26320	2585827	2586645	NCBIFAM: rhodanese family chromate resistance protein ChrE
	2570717	2615811	45094	IslandPath-DIMOB	PAAE_26340	2588000	2590291	hypothetical protein
	2570717	2615811	45094	IslandPath-DIMOB	PAAE_26350	2591060	2591881	hypothetical protein
	2570717	2615811	45094	IslandPath-DIMOB	PAAE_26360	2592617	2593225	IS3 family transposase ISNisp1
	2570717	2615811	45094	IslandPath-DIMOB	PAAE_26370	2593225	2593485	NCBIFAM: IS3 family transposase
	2570717	2615811	45094	IslandPath-DIMOB	PAAE_26380	2593523	2593810	NCBIFAM: IS3 family transposase
	2570717	2615811	45094	IslandPath-DIMOB	PAAE_26390	2594721	2595518	putative glucosamine-6-phosphate deaminase 2
	2570717	2615811	45094	IslandPath-DIMOB	PAAE_26400	2596108	2596710	SOS response associated peptidase (SRAP)
	2570717	2615811	45094	IslandPath-DIMOB	PAAE_26410	2597016	2597771	Protein ImuA
	2570717	2615811	45094	IslandPath-DIMOB	PAAE_26420	2597758	2599218	Protein ImuB
	2570717	2615811	45094	IslandPath-DIMOB	PAAE_26430	2599215	2602457	Error-prone DNA polymerase
	2570717	2615811	45094	IslandPath-DIMOB	PAAE_26440	2602515	2603177	hypothetical protein
	2570717	2615811	45094	IslandPath-DIMOB	PAAE_26450	2604761	2604940	hypothetical protein
	2570717	2615811	45094	IslandPath-DIMOB	PAAE_26460	2605017	2607173	ATP-dependent zinc metalloprotease FtsH
	2570717	2615811	45094	IslandPath-DIMOB	PAAE_26470	2607160	2607399	hypothetical protein
	2570717	2615811	45094	IslandPath-DIMOB	PAAE_26480	2607578	2608630	hypothetical protein
	2570717	2615811	45094	IslandPath-DIMOB	PAAE_26490	2608669	2609181	hypothetical protein
	2570717	2615811	45094	IslandPath-DIMOB	PAAE_26500	2609265	2609567	hypothetical protein
	2570717	2615811	45094	IslandPath-DIMOB	PAAE_26510	2611032	2611376	hypothetical protein
	2570717	2615811	45094	IslandPath-DIMOB	PAAE_26520	2612430	2612672	hypothetical protein
	2570717	2615811	45094	IslandPath-DIMOB	PAAE_26530	2612808	2613179	hypothetical protein
	2570717	2615811	45094	IslandPath-DIMOB	PAAE_26550	2614001	2615323	Glutamate--tRNA ligase 1
	2570717	2615811	45094	IslandPath-DIMOB	PAAE_26560	2615404	2615811	Zincin-like metallopeptidase
	2570717	2615811	45094	IslandPath-DIMOB	PAAE_26570	2615808	2616761	ATP-dependent 6-phosphofructokinase isozyme 2
	2753556	2776269	22713	IslandPath-DIMOB	PAAE_27960	2752924	2753559	Ribonuclease
	2753556	2776269	22713	IslandPath-DIMOB	PAAE_27970	2753556	2754542	Phthiocerol synthesis polyketide synthase type I PpsC
	2753556	2776269	22713	IslandPath-DIMOB	PAAE_27980	2754554	2755207	JCVI: COQ9 family protein
	2753556	2776269	22713	IslandPath-DIMOB	PAAE_27990	2755300	2755506	30S ribosomal protein S21
	2753556	2776269	22713	IslandPath-DIMOB	PAAE_28000	2755849	2757039	Prophage integrase IntS
	2753556	2776269	22713	IslandPath-DIMOB	PAAE_28010	2757039	2757911	hypothetical protein
	2753556	2776269	22713	IslandPath-DIMOB	PAAE_28020	2758027	2758224	hypothetical protein
	2753556	2776269	22713	IslandPath-DIMOB	PAAE_28030	2758325	2758669	hypothetical protein
	2753556	2776269	22713	IslandPath-DIMOB	PAAE_28040	2758669	2758767	hypothetical protein
	2753556	2776269	22713	IslandPath-DIMOB	PAAE_28050	2759216	2759647	hypothetical protein
	2753556	2776269	22713	IslandPath-DIMOB	PAAE_28060	2759644	2761185	hypothetical protein
	2753556	2776269	22713	IslandPath-DIMOB	PAAE_28070	2761879	2762838	IS481 family transposase ISRel12
	2753556	2776269	22713	IslandPath-DIMOB	PAAE_28080	2763541	2767050	RNA polymerase-associated protein RapA
	2753556	2776269	22713	IslandPath-DIMOB	PAAE_28090	2767057	2767854	hypothetical protein
	2753556	2776269	22713	IslandPath-DIMOB	PAAE_28100	2767870	2770665	hypothetical protein
	2753556	2776269	22713	IslandPath-DIMOB	PAAE_28110	2770677	2773979	hypothetical protein
	2753556	2776269	22713	IslandPath-DIMOB	PAAE_28130	2774506	2776269	Lipopolysaccharide assembly protein B
	2927370	2971866	44496	IslandPath-DIMOB	PAAE_29720	2927370	2927945	NCBI Protein Cluster (PRK): L,D-transpeptidase
	2927370	2971866	44496	IslandPath-DIMOB	PAAE_29730	2928173	2928550	NCBIFAM: peptidoglycan meso-diaminopimelic acid protein amidase
	2927370	2971866	44496	IslandPath-DIMOB	PAAE_29740	2928744	2929211	hypothetical protein
	2927370	2971866	44496	IslandPath-DIMOB	PAAE_29750	2929215	2929841	hypothetical protein
	2927370	2971866	44496	IslandPath-DIMOB	PAAE_29760	2929823	2930299	Copper chaperone PCu(A)C
	2927370	2971866	44496	IslandPath-DIMOB	PAAE_29770	2930301	2930882	SCO1/SenC
	2927370	2971866	44496	IslandPath-DIMOB	PAAE_29780	2930969	2931619	NCBIFAM: family thioredoxin-like (seleno)lipoprotein
	2927370	2971866	44496	IslandPath-DIMOB	PAAE_29790	2931616	2932056	disulfide formation protein
	2927370	2971866	44496	IslandPath-DIMOB	PAAE_29800	2932043	2932525	Lipoprotein signal peptidase
	2927370	2971866	44496	IslandPath-DIMOB	PAAE_29810	2932522	2933145	hypothetical protein
	2927370	2971866	44496	IslandPath-DIMOB	PAAE_29820	2933147	2935378	Zinc/cadmium/lead-transporting P-type ATPase
	2927370	2971866	44496	IslandPath-DIMOB	PAAE_29830	2935459	2935914	HTH-type transcriptional regulator ZntR
	2927370	2971866	44496	IslandPath-DIMOB	PAAE_29840	2935862	2936860	JCVI: bile acid:sodium symporter family transporter
	2927370	2971866	44496	IslandPath-DIMOB	PAAE_29850	2937280	2939523	hypothetical protein
	2927370	2971866	44496	IslandPath-DIMOB	PAAE_29860	2939554	2939673	hypothetical protein
	2927370	2971866	44496	IslandPath-DIMOB	PAAE_29870	2939749	2939982	hypothetical protein
	2927370	2971866	44496	IslandPath-DIMOB	PAAE_29880	2939979	2941076	IS91 family transposase ISMno23
	2927370	2971866	44496	IslandPath-DIMOB	PAAE_29890	2941185	2941826	IS91 family transposase ISMno24
	2927370	2971866	44496	IslandPath-DIMOB	PAAE_29900	2942130	2942495	hypothetical protein
	2927370	2971866	44496	IslandPath-DIMOB	PAAE_29910	2942972	2944129	Myoviridae;AFU62882.1; periplasmic_serine_proteas es_(ClpP_class)
	2927370	2971866	44496	IslandPath-DIMOB	PAAE_29920	2944227	2945498	hypothetical protein
	2927370	2971866	44496	IslandPath-DIMOB	PAAE_29930	2946255	2946554	hypothetical protein
	2927370	2971866	44496	IslandPath-DIMOB	PAAE_29940	2946551	2946898	NCBIFAM: IS66 family insertion sequence element accessory protein TnpB
	2927370	2971866	44496	IslandPath-DIMOB	PAAE_29950	2946957	2948456	IS66 family transposase ISPye33
	2927370	2971866	44496	IslandPath-DIMOB	PAAE_29960	2948744	2950192	hypothetical protein
	2927370	2971866	44496	IslandPath-DIMOB	PAAE_29970	2950192	2951040	hypothetical protein
	2927370	2971866	44496	IslandPath-DIMOB	PAAE_29980	2951040	2952308	hypothetical protein
	2927370	2971866	44496	IslandPath-DIMOB	PAAE_29990	2952434	2953432	hypothetical protein
	2927370	2971866	44496	IslandPath-DIMOB	PAAE_30000	2953476	2955515	ATP-dependent DNA helicase PcrA
	2927370	2971866	44496	IslandPath-DIMOB	PAAE_30010	2956760	2956876	hypothetical protein
	2927370	2971866	44496	IslandPath-DIMOB	PAAE_30020	2957059	2957709	SOS response associated peptidase (SRAP)
	2927370	2971866	44496	IslandPath-DIMOB	PAAE_30030	2957844	2958581	Staphylococcal nuclease homologue
	2927370	2971866	44496	IslandPath-DIMOB	PAAE_30040	2958482	2959036	NCBI Protein Cluster (PRK): cysteine/O-acetylserine transporter
	2927370	2971866	44496	IslandPath-DIMOB	PAAE_30050	2959143	2959586	Leucine-responsive regulatory protein
	2927370	2971866	44496	IslandPath-DIMOB	PAAE_30060	2959587	2961203	putative ABC transporter ATP-binding protein YbiT
	2927370	2971866	44496	IslandPath-DIMOB	PAAE_30070	2961394	2961672	hypothetical protein
	2927370	2971866	44496	IslandPath-DIMOB	PAAE_30080	2961980	2963224	AAA domain, putative AbiEii toxin, Type IV TA system
	2927370	2971866	44496	IslandPath-DIMOB	PAAE_30090	2964199	2964561	hypothetical protein
	2927370	2971866	44496	IslandPath-DIMOB	PAAE_30100	2964598	2965056	hypothetical protein
	2927370	2971866	44496	IslandPath-DIMOB	PAAE_30110	2965170	2965589	hypothetical protein
	2927370	2971866	44496	IslandPath-DIMOB	PAAE_30120	2965589	2966695	Lon protease
	2927370	2971866	44496	IslandPath-DIMOB	PAAE_30130	2968093	2968839	hypothetical protein
	2927370	2971866	44496	IslandPath-DIMOB	PAAE_30140	2968839	2969864	hypothetical protein
	2927370	2971866	44496	IslandPath-DIMOB	PAAE_30150	2969888	2970745	IS3 family transposase ISOba2
	2927370	2971866	44496	IslandPath-DIMOB	PAAE_30160	2970784	2971047	IS3 family transposase ISRssp1
	2927370	2971866	44496	IslandPath-DIMOB	PAAE_30170	2971284	2971445	hypothetical protein
	2927370	2971866	44496	IslandPath-DIMOB	PAAE_30180	2971442	2971660	hypothetical protein
	2927370	2971866	44496	IslandPath-DIMOB	PAAE_30190	2971657	2971866	hypothetical protein
	3106937	3146753	39816	IslandPath-DIMOB	PAAE_33590	3145932	3146753	Putative hydro-lyase
	3106937	3146753	39816	IslandPath-DIMOB	PAAE_33600	3144959	3145837	HTH-type transcriptional regulator CynR
	3106937	3146753	39816	IslandPath-DIMOB	PAAE_33610	3144470	3144910	ECF RNA polymerase sigma factor EcfG
	3106937	3146753	39816	IslandPath-DIMOB	PAAE_33620	3144042	3144197	hypothetical protein
	3106937	3146753	39816	IslandPath-DIMOB	PAAE_33630	3143588	3144034	NCBI Protein Cluster (PRK): fluoride efflux transporter CrcB
	3106937	3146753	39816	IslandPath-DIMOB	PAAE_33640	3142418	3143479	NADH dehydrogenase
	3106937	3146753	39816	IslandPath-DIMOB	PAAE_33650	3141776	3142411	Sulfate/thiosulfate import ATP-binding protein CysA
	3106937	3146753	39816	IslandPath-DIMOB	PAAE_33660	3140871	3141779	JCVI: molybdate ABC transporter permease subunit
	3106937	3146753	39816	IslandPath-DIMOB	PAAE_33670	3140656	3140763	hypothetical protein
	3106937	3146753	39816	IslandPath-DIMOB	PAAE_33680	3138909	3140096	Protein YnjB
	3106937	3146753	39816	IslandPath-DIMOB	PAAE_33690	3138289	3138912	Inner membrane protein YnjF
	3106937	3146753	39816	IslandPath-DIMOB	PAAE_33700	3136160	3138292	NCBI Protein Cluster (PRK): FAD-containing oxidoreductase
	3106937	3146753	39816	IslandPath-DIMOB	PAAE_33710	3135316	3136044	NCBI Protein Cluster (PRK): L,D-transpeptidase
	3106937	3146753	39816	IslandPath-DIMOB	PAAE_33720	3134603	3135244	Anti-sigma-F factor NrsF
	3106937	3146753	39816	IslandPath-DIMOB	PAAE_33730	3133941	3134606	NCBI Protein Cluster (PRK): RNA polymerase sigma factor (Provisional)
	3106937	3146753	39816	IslandPath-DIMOB	PAAE_33740	3133522	3133944	hypothetical protein
	3106937	3146753	39816	IslandPath-DIMOB	PAAE_33750	3132806	3133525	hypothetical protein
	3106937	3146753	39816	IslandPath-DIMOB	PAAE_33760	3131974	3132816	hypothetical protein
	3106937	3146753	39816	IslandPath-DIMOB	PAAE_33770	3131600	3131905	hypothetical protein
	3106937	3146753	39816	IslandPath-DIMOB	PAAE_33780	3130332	3131384	Quinolinate synthase A
	3106937	3146753	39816	IslandPath-DIMOB	PAAE_33790	3129095	3130339	L-aspartate oxidase
	3106937	3146753	39816	IslandPath-DIMOB	PAAE_33800	3128793	3129074	NCBI Protein Cluster (PRK): L-aspartate oxidase
	3106937	3146753	39816	IslandPath-DIMOB	PAAE_33810	3127951	3128796	putative nicotinate-nucleotide pyrophosphorylase [carboxylating]
	3106937	3146753	39816	IslandPath-DIMOB	PAAE_33820	3126755	3128014	hypothetical protein
	3106937	3146753	39816	IslandPath-DIMOB	PAAE_33830	3124050	3126758	2-succinylbenzoate--CoA ligase
	3106937	3146753	39816	IslandPath-DIMOB	PAAE_33840	3123491	3124060	Ferric iron reductase FhuF-like transporter
	3106937	3146753	39816	IslandPath-DIMOB	PAAE_33850	3122424	3123491	hypothetical protein
	3106937	3146753	39816	IslandPath-DIMOB	PAAE_33860	3121155	3122264	JCVI: plasmid partitioning protein RepB
	3106937	3146753	39816	IslandPath-DIMOB	PAAE_33870	3119777	3121162	JCVI: plasmid partitioning protein RepA
	3106937	3146753	39816	IslandPath-DIMOB	PAAE_33880	3118048	3119262	NCBIFAM: replication initiation protein RepM
	3106937	3146753	39816	IslandPath-DIMOB	PAAE_33890	3116372	3118069	Putative multidrug export ATP-binding/permease protein
	3106937	3146753	39816	IslandPath-DIMOB	PAAE_33900	3115581	3116360	Iron(3+)-hydroxamate import ATP-binding protein FhuC
	3106937	3146753	39816	IslandPath-DIMOB	PAAE_33910	3114694	3115584	Iron(3+)-hydroxamate import system permease protein FhuB
	3106937	3146753	39816	IslandPath-DIMOB	PAAE_33920	3114056	3114661	Iron(3+)-hydroxamate import system permease protein FhuB
	3106937	3146753	39816	IslandPath-DIMOB	PAAE_33930	3112832	3113719	Iron(3+)-hydroxamate-binding protein FhuD
	3106937	3146753	39816	IslandPath-DIMOB	PAAE_33940	3110775	3112838	Ferrichrome outer membrane transporter/phage receptor
	3106937	3146753	39816	IslandPath-DIMOB	PAAE_33950	3110099	3110644	hypothetical protein
	3106937	3146753	39816	IslandPath-DIMOB	PAAE_33960	3109693	3110010	hypothetical protein
	3106937	3146753	39816	IslandPath-DIMOB	PAAE_33970	3109261	3109638	hypothetical protein
	3106937	3146753	39816	IslandPath-DIMOB	PAAE_33980	3107938	3109152	Beta-ketoadipyl-CoA thiolase
	3106937	3146753	39816	IslandPath-DIMOB	PAAE_33990	3106937	3107923	1,2-phenylacetyl-CoA epoxidase, subunit A
	3576187	3638517	62330	IslandPath-DIMOB	PAAE_34180	3577272	3578576	JCVI: plasmid partitioning protein RepA
	3576187	3638517	62330	IslandPath-DIMOB	PAAE_34190	3576187	3577275	JCVI: plasmid partitioning protein RepB
	3576187	3638517	62330	IslandPath-DIMOB	PAAE_36030	3620312	3621292	hypothetical protein
	3576187	3638517	62330	IslandPath-DIMOB	PAAE_36040	3621401	3622030	hypothetical protein
	3576187	3638517	62330	IslandPath-DIMOB	PAAE_36050	3622221	3622922	NCBI Protein Cluster (PRK): master DNA invertase Mpi family serine-type recombinase
	3576187	3638517	62330	IslandPath-DIMOB	PAAE_36060	3623221	3623556	hypothetical protein
	3576187	3638517	62330	IslandPath-DIMOB	PAAE_36070	3623875	3624624	hypothetical protein
	3576187	3638517	62330	IslandPath-DIMOB	PAAE_36080	3624621	3625292	NCBI Protein Cluster (PRK): hypothetical protein (Provisional)
	3576187	3638517	62330	IslandPath-DIMOB	PAAE_36090	3625364	3625795	Protein UmuD
	3576187	3638517	62330	IslandPath-DIMOB	PAAE_36100	3625800	3627095	Protein UmuC
	3576187	3638517	62330	IslandPath-DIMOB	PAAE_36110	3627092	3627517	Ribonuclease VapC42
	3576187	3638517	62330	IslandPath-DIMOB	PAAE_36120	3627517	3627759	Rv0623-like transcription factor
	3576187	3638517	62330	IslandPath-DIMOB	PAAE_36130	3627893	3628075	hypothetical protein
	3576187	3638517	62330	IslandPath-DIMOB	PAAE_36140	3629012	3630010	JCVI: bile acid:sodium symporter family transporter
	3576187	3638517	62330	IslandPath-DIMOB	PAAE_36150	3629958	3630413	HTH-type transcriptional regulator ZntR
	3576187	3638517	62330	IslandPath-DIMOB	PAAE_36160	3630494	3632725	Zinc/cadmium/lead-transporting P-type ATPase
	3576187	3638517	62330	IslandPath-DIMOB	PAAE_36170	3632727	3633350	hypothetical protein
	3576187	3638517	62330	IslandPath-DIMOB	PAAE_36180	3633347	3633829	Lipoprotein signal peptidase
	3576187	3638517	62330	IslandPath-DIMOB	PAAE_36190	3633816	3634256	disulfide formation protein
	3576187	3638517	62330	IslandPath-DIMOB	PAAE_36200	3634253	3634903	NCBIFAM: family thioredoxin-like (seleno)lipoprotein
	3576187	3638517	62330	IslandPath-DIMOB	PAAE_36210	3634990	3635571	SCO1/SenC
	3576187	3638517	62330	IslandPath-DIMOB	PAAE_36220	3635573	3636052	Copper chaperone PCu(A)C
	3576187	3638517	62330	IslandPath-DIMOB	PAAE_36230	3636034	3636660	SCO1/SenC
	3576187	3638517	62330	IslandPath-DIMOB	PAAE_36240	3636664	3637131	hypothetical protein
	3576187	3638517	62330	IslandPath-DIMOB	PAAE_36250	3637345	3637722	NCBIFAM: peptidoglycan meso-diaminopimelic acid protein amidase
	3576187	3638517	62330	IslandPath-DIMOB	PAAE_36260	3637942	3638517	NCBI Protein Cluster (PRK): L,D-transpeptidase
	3576187	3638517	62330	IslandPath-DIMOB	PAAE_36710	3610120	3610368	hypothetical protein
	3576187	3638517	62330	IslandPath-DIMOB	PAAE_36720	3610355	3610762	hypothetical protein
	3576187	3638517	62330	IslandPath-DIMOB	PAAE_36730	3610768	3610947	JCVI: putative addiction module antidote protein
	3576187	3638517	62330	IslandPath-DIMOB	PAAE_36740	3610952	3611515	hypothetical protein
	3576187	3638517	62330	IslandPath-DIMOB	PAAE_36750	3611512	3611778	hypothetical protein
	3576187	3638517	62330	IslandPath-DIMOB	PAAE_36760	3611961	3613151	NCBI Protein Cluster (PRK): conjugal transfer relaxase TraA (Provisional)
	3576187	3638517	62330	IslandPath-DIMOB	PAAE_36770	3613893	3616727	MmeI, DNA-methyltransferase domain
	3576187	3638517	62330	IslandPath-DIMOB	PAAE_36780	3617253	3617684	hypothetical protein
	3576187	3638517	62330	IslandPath-DIMOB	PAAE_36790	3618422	3619075	hypothetical protein
	3576187	3638517	62330	IslandPath-DIMOB	PAAE_36800	3593267	3594265	NCBI Protein Cluster (PRK): decaprenyl-phosphate phosphoribosyltransferase
	3576187	3638517	62330	IslandPath-DIMOB	PAAE_36810	3594262	3595749	hypothetical protein
	3576187	3638517	62330	IslandPath-DIMOB	PAAE_36820	3596103	3596738	hypothetical protein
	3576187	3638517	62330	IslandPath-DIMOB	PAAE_36830	3596853	3597143	BrnA antitoxin of type II toxin-antitoxin system
	3576187	3638517	62330	IslandPath-DIMOB	PAAE_36840	3599141	3600409	Plasmid recombination enzyme
	3576187	3638517	62330	IslandPath-DIMOB	PAAE_36850	3600816	3601112	hypothetical protein
	3576187	3638517	62330	IslandPath-DIMOB	PAAE_36860	3579610	3580311	hypothetical protein
	3576187	3638517	62330	IslandPath-DIMOB	PAAE_36870	3580792	3581742	hypothetical protein
	3576187	3638517	62330	IslandPath-DIMOB	PAAE_36880	3582281	3582550	hypothetical protein
	3576187	3638517	62330	IslandPath-DIMOB	PAAE_36890	3582554	3582961	hypothetical protein
	3576187	3638517	62330	IslandPath-DIMOB	PAAE_36900	3583681	3584001	hypothetical protein
	3576187	3638517	62330	IslandPath-DIMOB	PAAE_36910	3584234	3584482	hypothetical protein
	3576187	3638517	62330	IslandPath-DIMOB	PAAE_36920	3584522	3584797	Endoribonuclease HigB
	3576187	3638517	62330	IslandPath-DIMOB	PAAE_36930	3584808	3585107	Antitoxin HigA
	3576187	3638517	62330	IslandPath-DIMOB	PAAE_36940	3587409	3588533	hypothetical protein
	3576187	3638517	62330	IslandPath-DIMOB	PAAE_36950	3589500	3590513	Initiator Replication protein
	3576187	3638517	62330	IslandPath-DIMOB	PAAE_36960	3603008	3603904	NCBIFAM: replication initiation protein RepM
	3576187	3638517	62330	IslandPath-DIMOB	PAAE_36970	3604322	3605278	Modification methylase HaeIII
	3576187	3638517	62330	IslandPath-DIMOB	PAAE_36980	3605278	3606138	Type-2 restriction enzyme NgoMIV
	3576187	3638517	62330	IslandPath-DIMOB	PAAE_36990	3606191	3606871	hypothetical protein
P. alcaliphilus DSM 8512T	624205	632213	8008	IslandPath-DIMOB	PAAL_02550	624205	625077	Phage integrase family protein
	624205	632213	8008	IslandPath-DIMOB	PAAL_02560	625137	626027	IS5 family transposase ISPlc1
	624205	632213	8008	IslandPath-DIMOB	PAAL_02570	626644	626952	hypothetical protein
	624205	632213	8008	IslandPath-DIMOB	PAAL_02580	627342	627521	hypothetical protein
	624205	632213	8008	IslandPath-DIMOB	PAAL_02590	627556	627702	hypothetical protein
	624205	632213	8008	IslandPath-DIMOB	PAAL_02600	627854	628339	Pyridoxamine 5'-phosphate oxidase like protein
	624205	632213	8008	IslandPath-DIMOB	PAAL_02610	628662	628880	hypothetical protein
	624205	632213	8008	IslandPath-DIMOB	PAAL_02620	628982	629341	hypothetical protein
	624205	632213	8008	IslandPath-DIMOB	PAAL_02630	629649	629792	Putative peptidoglycan binding domain protein
	624205	632213	8008	IslandPath-DIMOB	PAAL_02640	629799	630308	N-acetylmuramoyl-L-alanine amidase
	624205	632213	8008	IslandPath-DIMOB	PAAL_02650	631217	631519	hypothetical protein
	624205	632213	8008	IslandPath-DIMOB	PAAL_02660	631666	631785	hypothetical protein
	624205	632213	8008	IslandPath-DIMOB	PAAL_02670	632016	632213	hypothetical protein
	682446	695383	12937	IslandPath-DIMOB	PAAL_03230	682446	683153	hypothetical protein
	682446	695383	12937	IslandPath-DIMOB	PAAL_03240	683311	683496	50S ribosomal protein L30
	682446	695383	12937	IslandPath-DIMOB	PAAL_03250	683509	684087	30S ribosomal protein S5
	682446	695383	12937	IslandPath-DIMOB	PAAL_03260	684192	684551	50S ribosomal protein L18
	682446	695383	12937	IslandPath-DIMOB	PAAL_03270	684564	685097	50S ribosomal protein L6
	682446	695383	12937	IslandPath-DIMOB	PAAL_03280	685110	685508	30S ribosomal protein S8
	682446	695383	12937	IslandPath-DIMOB	PAAL_03290	685518	685823	30S ribosomal protein S14
	682446	695383	12937	IslandPath-DIMOB	PAAL_03300	685843	686403	50S ribosomal protein L5
	682446	695383	12937	IslandPath-DIMOB	PAAL_03310	686403	686708	50S ribosomal protein L24
	682446	695383	12937	IslandPath-DIMOB	PAAL_03320	686708	687076	50S ribosomal protein L14
	682446	695383	12937	IslandPath-DIMOB	PAAL_03330	687155	687400	30S ribosomal protein S17
	682446	695383	12937	IslandPath-DIMOB	PAAL_03340	687413	687619	50S ribosomal protein L29
	682446	695383	12937	IslandPath-DIMOB	PAAL_03350	687827	688240	50S ribosomal protein L16
	682446	695383	12937	IslandPath-DIMOB	PAAL_03360	688254	688964	30S ribosomal protein S3
	682446	695383	12937	IslandPath-DIMOB	PAAL_03370	688964	689344	50S ribosomal protein L22
	682446	695383	12937	IslandPath-DIMOB	PAAL_03380	689350	689628	30S ribosomal protein S19
	682446	695383	12937	IslandPath-DIMOB	PAAL_03390	689632	690471	50S ribosomal protein L2
	682446	695383	12937	IslandPath-DIMOB	PAAL_03400	690568	690864	50S ribosomal protein L23
	682446	695383	12937	IslandPath-DIMOB	PAAL_03410	690861	691481	50S ribosomal protein L4
	682446	695383	12937	IslandPath-DIMOB	PAAL_03420	691481	692344	JCVI: 50S ribosomal protein L3
	682446	695383	12937	IslandPath-DIMOB	PAAL_03430	692355	692663	30S ribosomal protein S10
	682446	695383	12937	IslandPath-DIMOB	PAAL_03440	693406	694533	RNA polymerase-associated protein RapA
	682446	695383	12937	IslandPath-DIMOB	PAAL_03450	694628	695383	IS21 family transposase ISPve1
	793416	819325	25909	IslandPath-DIMOB	PAAL_04420	792664	793419	IS21 family transposase ISPve1
	793416	819325	25909	IslandPath-DIMOB	PAAL_04430	793416	793859	hypothetical protein
	793416	819325	25909	IslandPath-DIMOB	PAAL_04440	793949	795112	hypothetical protein
	793416	819325	25909	IslandPath-DIMOB	PAAL_04450	795112	795879	hypothetical protein
	793416	819325	25909	IslandPath-DIMOB	PAAL_04460	796093	797103	Nucleotidyl transferase AbiEii toxin, Type IV TA system
	793416	819325	25909	IslandPath-DIMOB	PAAL_04470	797096	797689	hypothetical protein
	793416	819325	25909	IslandPath-DIMOB	PAAL_04480	797790	798191	Bicaudaviridae;YP_009230342.1;viral_integrase
	793416	819325	25909	IslandPath-DIMOB	PAAL_04490	798207	798458	hypothetical protein
	793416	819325	25909	IslandPath-DIMOB	PAAL_04500	798621	799295	Peptidase M15
	793416	819325	25909	IslandPath-DIMOB	PAAL_04510	799369	799656	hypothetical protein
	793416	819325	25909	IslandPath-DIMOB	PAAL_04520	799676	800752	hypothetical protein
	793416	819325	25909	IslandPath-DIMOB	PAAL_04530	800763	804293	GTA TIM-barrel-like domain protein
	793416	819325	25909	IslandPath-DIMOB	PAAL_04540	804250	804642	hypothetical protein
	793416	819325	25909	IslandPath-DIMOB	PAAL_04550	804750	805472	hypothetical protein
	793416	819325	25909	IslandPath-DIMOB	PAAL_04560	805483	805809	hypothetical protein
	793416	819325	25909	IslandPath-DIMOB	PAAL_04570	805934	807160	JCVI: exonuclease subunit SbcD
	793416	819325	25909	IslandPath-DIMOB	PAAL_04580	807160	810585	hypothetical protein
	793416	819325	25909	IslandPath-DIMOB	PAAL_04590	810661	812460	hypothetical protein
	793416	819325	25909	IslandPath-DIMOB	PAAL_04600	812457	814814	hypothetical protein
	793416	819325	25909	IslandPath-DIMOB	PAAL_04610	815085	816650	IS66 family transposase ISPye14
	793416	819325	25909	IslandPath-DIMOB	PAAL_04620	816719	817072	NCBIFAM: IS66 family insertion sequence element accessory protein TnpB
	793416	819325	25909	IslandPath-DIMOB	PAAL_04630	817072	817506	NCBI Protein Cluster (PRK): IS2 repressor TnpA (Provisional)
	793416	819325	25909	IslandPath-DIMOB	PAAL_04640	817788	818165	hypothetical protein
	793416	819325	25909	IslandPath-DIMOB	PAAL_04650	818414	819325	Polyketide cyclase / dehydrase and lipid transport
	829207	852476	23269	IslandPath-DIMOB	PAAL_04760	829207	829749	hypothetical protein
	829207	852476	23269	IslandPath-DIMOB	PAAL_04770	829772	830626	hypothetical protein
	829207	852476	23269	IslandPath-DIMOB	PAAL_04780	830623	832905	hypothetical protein
	829207	852476	23269	IslandPath-DIMOB	PAAL_04790	832929	833903	hypothetical protein
	829207	852476	23269	IslandPath-DIMOB	PAAL_04800	834014	834979	JCVI: transcriptional regulator EpsA
	829207	852476	23269	IslandPath-DIMOB	PAAL_04810	835314	835748	NCBI Protein Cluster (PRK): IS2 repressor TnpA (Provisional)
	829207	852476	23269	IslandPath-DIMOB	PAAL_04820	835748	836101	NCBIFAM: IS66 family insertion sequence element accessory protein TnpB
	829207	852476	23269	IslandPath-DIMOB	PAAL_04830	836170	837735	IS66 family transposase ISPye14
	829207	852476	23269	IslandPath-DIMOB	PAAL_04840	838149	841481	hypothetical protein
	829207	852476	23269	IslandPath-DIMOB	PAAL_04850	841494	844289	hypothetical protein
	829207	852476	23269	IslandPath-DIMOB	PAAL_04860	844286	844693	hypothetical protein
	829207	852476	23269	IslandPath-DIMOB	PAAL_04870	844690	848190	RNA polymerase-associated protein RapA
	829207	852476	23269	IslandPath-DIMOB	PAAL_04880	848245	849213	hypothetical protein
	829207	852476	23269	IslandPath-DIMOB	PAAL_04890	849179	849592	hypothetical protein
	829207	852476	23269	IslandPath-DIMOB	PAAL_04900	849816	850463	Bacterial regulatory proteins, tetR family
	829207	852476	23269	IslandPath-DIMOB	PAAL_04910	850653	851348	Methyltransferase domain protein
	829207	852476	23269	IslandPath-DIMOB	PAAL_04920	851517	852476	Xylose isomerase-like TIM barrel
	829207	852476	23269	IslandPath-DIMOB	PAAL_04930	852473	853492	Inositol 2-dehydrogenase/D-chiro-inositol 3-dehydrogenase
	893697	902715	9018	IslandPath-DIMOB	PAAL_05360	893697	894080	hypothetical protein
	893697	902715	9018	IslandPath-DIMOB	PAAL_05370	894167	895390	hypothetical protein
	893697	902715	9018	IslandPath-DIMOB	PAAL_05380	895974	896819	IS3 family transposase ISPye6
	893697	902715	9018	IslandPath-DIMOB	PAAL_05390	896953	897732	Phage tail tube protein
	893697	902715	9018	IslandPath-DIMOB	PAAL_05400	897838	898725	hypothetical protein
	893697	902715	9018	IslandPath-DIMOB	PAAL_05410	898727	899149	hypothetical protein
	893697	902715	9018	IslandPath-DIMOB	PAAL_05420	899247	900170	hypothetical protein
	893697	902715	9018	IslandPath-DIMOB	PAAL_05430	900190	900609	Myoviridae;YP_009103725.1; prohead_protease_and_m ajor_capsid_protein
	893697	902715	9018	IslandPath-DIMOB	PAAL_05440	900618	902228	ATP-dependent zinc metalloprotease FtsH
	893697	902715	9018	IslandPath-DIMOB	PAAL_05450	902074	902715	hypothetical protein
	1163545	1173418	9873	IslandPath-DIMOB	PAAL_08150	1163545	1163784	hypothetical protein
	1163545	1173418	9873	IslandPath-DIMOB	PAAL_08160	1163844	1163996	IS66 Orf2 like protein
	1163545	1173418	9873	IslandPath-DIMOB	PAAL_08170	1163987	1164595	IS5 family transposase ISPlc1
	1163545	1173418	9873	IslandPath-DIMOB	PAAL_08180	1165701	1166198	hypothetical protein
	1163545	1173418	9873	IslandPath-DIMOB	PAAL_08190	1166140	1168608	NCBIFAM: IS481 family transposase
	1163545	1173418	9873	IslandPath-DIMOB	PAAL_08200	1168605	1169129	hypothetical protein
	1163545	1173418	9873	IslandPath-DIMOB	PAAL_08210	1169508	1169750	hypothetical protein
	1163545	1173418	9873	IslandPath-DIMOB	PAAL_08220	1169936	1170376	hypothetical protein
	1163545	1173418	9873	IslandPath-DIMOB	PAAL_08230	1170385	1170756	hypothetical protein
	1163545	1173418	9873	IslandPath-DIMOB	PAAL_08240	1170815	1171009	hypothetical protein
	1163545	1173418	9873	IslandPath-DIMOB	PAAL_08250	1171098	1171685	ISKra4 family transposase ISCep1
	1163545	1173418	9873	IslandPath-DIMOB	PAAL_08260	1172168	1173418	IS256 family transposase ISPpa1
	1183194	1201777	18583	IslandPath-DIMOB	PAAL_08350	1183194	1184471	Sialic acid TRAP transporter large permease protein SiaM
	1183194	1201777	18583	IslandPath-DIMOB	PAAL_08360	1184468	1185037	Tripartite ATP-independent periplasmic transporters, DctQ component
	1183194	1201777	18583	IslandPath-DIMOB	PAAL_08370	1185082	1185450	Cupin domain protein
	1183194	1201777	18583	IslandPath-DIMOB	PAAL_08380	1185453	1186427	C4-dicarboxylate-binding periplasmic protein DctP
	1183194	1201777	18583	IslandPath-DIMOB	PAAL_08390	1186636	1188141	Long-chain-fatty-acid--CoA ligase
	1183194	1201777	18583	IslandPath-DIMOB	PAAL_08400	1188138	1189304	3-ketoacyl-CoA thiolase
	1183194	1201777	18583	IslandPath-DIMOB	PAAL_08410	1189394	1189978	NCBI Protein Cluster (PRK): response regulator FixJ
	1183194	1201777	18583	IslandPath-DIMOB	PAAL_08420	1190539	1191282	HTH-type transcriptional repressor RspR
	1183194	1201777	18583	IslandPath-DIMOB	PAAL_08430	1191279	1191572	hypothetical protein
	1183194	1201777	18583	IslandPath-DIMOB	PAAL_08440	1192114	1193583	IS66 family transposase ISPye14
	1183194	1201777	18583	IslandPath-DIMOB	PAAL_08450	1193651	1194004	NCBIFAM: IS66 family insertion sequence element accessory protein TnpB
	1183194	1201777	18583	IslandPath-DIMOB	PAAL_08460	1194004	1194438	NCBI Protein Cluster (PRK): IS2 repressor TnpA (Provisional)
	1183194	1201777	18583	IslandPath-DIMOB	PAAL_08470	1195112	1197019	hypothetical protein
	1183194	1201777	18583	IslandPath-DIMOB	PAAL_08480	1199160	1200083	NCBI Protein Cluster (PRK): MurR/RpiR family transcriptional regulator
	1183194	1201777	18583	IslandPath-DIMOB	PAAL_08490	1200031	1201059	NCBIFAM: C45 family autoproteolytic acyltransferase/hydolase
	1183194	1201777	18583	IslandPath-DIMOB	PAAL_08500	1201049	1201777	Glutamine transport ATP-binding protein GlnQ
	1183194	1201777	18583	IslandPath-DIMOB	PAAL_08510	1201774	1202430	Glutamine transport system permease protein GlnP
	1218148	1229303	11155	IslandPath-DIMOB	PAAL_08640	1218148	1218675	hypothetical protein
	1218148	1229303	11155	IslandPath-DIMOB	PAAL_08650	1219269	1219778	hypothetical protein
	1218148	1229303	11155	IslandPath-DIMOB	PAAL_08660	1219959	1220288	hypothetical protein
	1218148	1229303	11155	IslandPath-DIMOB	PAAL_08670	1220362	1220589	hypothetical protein
	1218148	1229303	11155	IslandPath-DIMOB	PAAL_08680	1220941	1223199	hypothetical protein
	1218148	1229303	11155	IslandPath-DIMOB	PAAL_08690	1223274	1224119	Uracil-DNA glycosylase
	1218148	1229303	11155	IslandPath-DIMOB	PAAL_08700	1224732	1225694	NCBIFAM: retron St85 family effector protein
	1218148	1229303	11155	IslandPath-DIMOB	PAAL_08710	1225691	1226647	NCBIFAM: retron St85 family RNA-directed DNA polymerase
	1218148	1229303	11155	IslandPath-DIMOB	PAAL_08730	1227477	1228598	3-isopropylmalate dehydrogenase
	1218148	1229303	11155	IslandPath-DIMOB	PAAL_08740	1228797	1229303	hypothetical protein
	1406408	1415722	9314	IslandPath-DIMOB	PAAL_10400	1406152	1406445	NCBI Protein Cluster (PRK): flagellar basal body rod modification protein (Provisional)
	1406408	1415722	9314	IslandPath-DIMOB	PAAL_10410	1406408	1407340	IS5 family transposase ISPpa3
	1406408	1415722	9314	IslandPath-DIMOB	PAAL_10420	1407651	1409165	IS66 family transposase ISAzs21
	1406408	1415722	9314	IslandPath-DIMOB	PAAL_10430	1409165	1409461	IS66 family transposase ISPpa5
	1406408	1415722	9314	IslandPath-DIMOB	PAAL_10440	1409582	1410997	IS4 family transposase ISPye60
	1406408	1415722	9314	IslandPath-DIMOB	PAAL_10450	1410977	1411372	hypothetical protein
	1406408	1415722	9314	IslandPath-DIMOB	PAAL_10460	1411596	1413023	hypothetical protein
	1406408	1415722	9314	IslandPath-DIMOB	PAAL_10470	1413234	1413440	Cold shock protein CspA
	1406408	1415722	9314	IslandPath-DIMOB	PAAL_10480	1413504	1413728	hypothetical protein
	1406408	1415722	9314	IslandPath-DIMOB	PAAL_10490	1413878	1414264	NCBIFAM: IS630 family transposase
	1406408	1415722	9314	IslandPath-DIMOB	PAAL_10500	1414297	1414836	IS630 family transposase ISSpo6
	1406408	1415722	9314	IslandPath-DIMOB	PAAL_10510	1414849	1415310	IS481 family transposase ISRel12
	1406408	1415722	9314	IslandPath-DIMOB	PAAL_10520	1415384	1415722	NCBIFAM: IS5 family transposase
	2205902	2220175	14273	IslandPath-DIMOB	PAAL_18450	2205902	2206348	hypothetical protein
	2205902	2220175	14273	IslandPath-DIMOB	PAAL_18460	2206547	2206771	hypothetical protein
	2205902	2220175	14273	IslandPath-DIMOB	PAAL_18470	2206768	2207505	hypothetical protein
	2205902	2220175	14273	IslandPath-DIMOB	PAAL_18480	2207653	2207985	NCBIFAM: metalloregulator ArsR/SmtB family transcription factor
	2205902	2220175	14273	IslandPath-DIMOB	PAAL_18490	2207982	2208749	NADPH-dependent FMN reductase ArsH
	2205902	2220175	14273	IslandPath-DIMOB	PAAL_18500	2208746	2209252	Arsenate reductase
	2205902	2220175	14273	IslandPath-DIMOB	PAAL_18510	2209249	2210316	Arsenical-resistance protein Acr3
	2205902	2220175	14273	IslandPath-DIMOB	PAAL_18520	2210431	2210634	hypothetical protein
	2205902	2220175	14273	IslandPath-DIMOB	PAAL_18540	2210959	2211207	hypothetical protein
	2205902	2220175	14273	IslandPath-DIMOB	PAAL_18550	2211212	2212609	JCVI: P-type conjugative transfer protein TrbL
	2205902	2220175	14273	IslandPath-DIMOB	PAAL_18560	2212650	2212886	JCVI: entry exclusion lipoprotein TrbK
	2205902	2220175	14273	IslandPath-DIMOB	PAAL_18570	2212899	2213678	NCBI Protein Cluster (PRK): P-type conjugative transfer protein TrbJ
	2205902	2220175	14273	IslandPath-DIMOB	PAAL_18590	2215040	2215921	Replication protein C (RepC)
	2205902	2220175	14273	IslandPath-DIMOB	PAAL_18600	2215908	2216735	Regulatory protein RepA
	2205902	2220175	14273	IslandPath-DIMOB	PAAL_18610	2217109	2218311	Prophage integrase IntA
	2205902	2220175	14273	IslandPath-DIMOB	PAAL_18620	2218616	2220175	GMP synthase [glutamine-hydrolyzing]
	2269982	2280940	10958	IslandPath-DIMOB	PAAL_19150	2269982	2270368	NCBIFAM: IS630 family transposase
	2269982	2280940	10958	IslandPath-DIMOB	PAAL_19160	2270401	2270940	IS630 family transposase ISSpo6
	2269982	2280940	10958	IslandPath-DIMOB	PAAL_19170	2271672	2272109	Transposase
	2269982	2280940	10958	IslandPath-DIMOB	PAAL_19180	2272530	2273528	NCBIFAM: IS66 family transposase
	2269982	2280940	10958	IslandPath-DIMOB	PAAL_19190	2273643	2274269	hypothetical protein
	2269982	2280940	10958	IslandPath-DIMOB	PAAL_19200	2274241	2275383	hypothetical protein
	2269982	2280940	10958	IslandPath-DIMOB	PAAL_19210	2275540	2275776	hypothetical protein
	2269982	2280940	10958	IslandPath-DIMOB	PAAL_19220	2275873	2276109	hypothetical protein
	2269982	2280940	10958	IslandPath-DIMOB	PAAL_19230	2276625	2276816	hypothetical protein
	2269982	2280940	10958	IslandPath-DIMOB	PAAL_19240	2277197	2277583	NCBIFAM: IS630 family transposase
	2269982	2280940	10958	IslandPath-DIMOB	PAAL_19250	2277616	2278155	IS630 family transposase ISSpo6
	2269982	2280940	10958	IslandPath-DIMOB	PAAL_19260	2278168	2278629	Myoviridae;AFV51555.1;putative_tail_fiber
	2269982	2280940	10958	IslandPath-DIMOB	PAAL_19270	2279141	2279746	Bacterial SH3 domain protein
	2269982	2280940	10958	IslandPath-DIMOB	PAAL_19280	2279933	2280940	Glycerate dehydrogenase
	2549881	2566245	16364	IslandPath-DIMOB	PAAL_21970	2549881	2550267	NCBIFAM: IS630 family transposase
	2549881	2566245	16364	IslandPath-DIMOB	PAAL_21980	2550470	2551885	IS4 family transposase ISPye60
	2549881	2566245	16364	IslandPath-DIMOB	PAAL_21990	2551878	2552417	IS630 family transposase ISSpo6
	2549881	2566245	16364	IslandPath-DIMOB	PAAL_22000	2552850	2553782	IS5 family transposase ISPpa3
	2549881	2566245	16364	IslandPath-DIMOB	PAAL_22010	2553974	2554342	hypothetical protein
	2549881	2566245	16364	IslandPath-DIMOB	PAAL_22020	2554346	2556013	hypothetical protein
	2549881	2566245	16364	IslandPath-DIMOB	PAAL_22030	2556014	2556988	hypothetical protein
	2549881	2566245	16364	IslandPath-DIMOB	PAAL_22040	2557355	2557684	NCBIFAM: IS5 family transposase
	2549881	2566245	16364	IslandPath-DIMOB	PAAL_22050	2559085	2559456	IS5 family transposase ISPha1
	2549881	2566245	16364	IslandPath-DIMOB	PAAL_22060	2559605	2560144	IS630 family transposase ISSpo6
	2549881	2566245	16364	IslandPath-DIMOB	PAAL_22070	2560177	2560563	NCBIFAM: IS630 family transposase
	2549881	2566245	16364	IslandPath-DIMOB	PAAL_22080	2561159	2562511	hypothetical protein
	2549881	2566245	16364	IslandPath-DIMOB	PAAL_22090	2562511	2563239	hypothetical protein
	2549881	2566245	16364	IslandPath-DIMOB	PAAL_22100	2563239	2563982	hypothetical protein
	2549881	2566245	16364	IslandPath-DIMOB	PAAL_22110	2564226	2564987	Lipopolysaccharide kinase (Kdo/WaaP) family protein
	2549881	2566245	16364	IslandPath-DIMOB	PAAL_22120	2565287	2565673	NCBIFAM: IS630 family transposase
	2549881	2566245	16364	IslandPath-DIMOB	PAAL_22130	2565706	2566245	IS630 family transposase ISSpo6
	2712497	2744891	32394	IslandPath-DIMOB	PAAL_23840	2712258	2712500	hypothetical protein
	2712497	2744891	32394	IslandPath-DIMOB	PAAL_23850	2712497	2712673	hypothetical protein
	2712497	2744891	32394	IslandPath-DIMOB	PAAL_23860	2712664	2713050	hypothetical protein
	2712497	2744891	32394	IslandPath-DIMOB	PAAL_23870	2712999	2713118	hypothetical protein
	2712497	2744891	32394	IslandPath-DIMOB	PAAL_23880	2713580	2713816	hypothetical protein
	2712497	2744891	32394	IslandPath-DIMOB	PAAL_23890	2713914	2714150	hypothetical protein
	2712497	2744891	32394	IslandPath-DIMOB	PAAL_23900	2714153	2716165	hypothetical protein
	2712497	2744891	32394	IslandPath-DIMOB	PAAL_23910	2716237	2716896	JCVI: spore cortex-lytic enzyme
	2712497	2744891	32394	IslandPath-DIMOB	PAAL_23920	2716926	2717285	hypothetical protein
	2712497	2744891	32394	IslandPath-DIMOB	PAAL_23930	2717476	2719032	NCBIFAM: anti-phage dCTP deaminase
	2712497	2744891	32394	IslandPath-DIMOB	PAAL_23940	2719453	2720064	SOS response associated peptidase (SRAP)
	2712497	2744891	32394	IslandPath-DIMOB	PAAL_23950	2720739	2721296	Cell cycle response regulator CtrA
	2712497	2744891	32394	IslandPath-DIMOB	PAAL_23960	2721406	2721681	hypothetical protein
	2712497	2744891	32394	IslandPath-DIMOB	PAAL_23970	2721845	2723017	tRNA-specific 2-thiouridylase MnmA
	2712497	2744891	32394	IslandPath-DIMOB	PAAL_23980	2722989	2723399	Cysteine desulfuration protein SufE
	2712497	2744891	32394	IslandPath-DIMOB	PAAL_23990	2723509	2724015	hypothetical protein
	2712497	2744891	32394	IslandPath-DIMOB	PAAL_24010	2725091	2725741	hypothetical protein
	2712497	2744891	32394	IslandPath-DIMOB	PAAL_24020	2725738	2725887	hypothetical protein
	2712497	2744891	32394	IslandPath-DIMOB	PAAL_24030	2725941	2726681	hypothetical protein
	2712497	2744891	32394	IslandPath-DIMOB	PAAL_24040	2726702	2726989	hypothetical protein
	2712497	2744891	32394	IslandPath-DIMOB	PAAL_24050	2727058	2727732	hypothetical protein
	2712497	2744891	32394	IslandPath-DIMOB	PAAL_24060	2727729	2727986	hypothetical protein
	2712497	2744891	32394	IslandPath-DIMOB	PAAL_24070	2728379	2728813	NCBI Protein Cluster (PRK): IS2 repressor TnpA (Provisional)
	2712497	2744891	32394	IslandPath-DIMOB	PAAL_24080	2728813	2729166	NCBIFAM: IS66 family insertion sequence element accessory protein TnpB
	2712497	2744891	32394	IslandPath-DIMOB	PAAL_24090	2729235	2730800	IS66 family transposase ISPye14
	2712497	2744891	32394	IslandPath-DIMOB	PAAL_24100	2730897	2731064	hypothetical protein
	2712497	2744891	32394	IslandPath-DIMOB	PAAL_24110	2731102	2738301	ATP-dependent DNA helicase Rep
	2712497	2744891	32394	IslandPath-DIMOB	PAAL_24120	2738817	2738996	hypothetical protein
	2712497	2744891	32394	IslandPath-DIMOB	PAAL_24130	2738993	2740060	NCBIFAM: IS481 family transposase
	2712497	2744891	32394	IslandPath-DIMOB	PAAL_24140	2740513	2741148	Phage tail tube protein
	2712497	2744891	32394	IslandPath-DIMOB	PAAL_24150	2741172	2741591	hypothetical protein
	2712497	2744891	32394	IslandPath-DIMOB	PAAL_24160	2741624	2741968	ParE toxin of type II toxin-antitoxin system, parDE
	2712497	2744891	32394	IslandPath-DIMOB	PAAL_24170	2741968	2742225	JCVI: type II toxin-antitoxin system ParD family antitoxin
	2712497	2744891	32394	IslandPath-DIMOB	PAAL_24180	2742289	2742675	hypothetical protein
	2712497	2744891	32394	IslandPath-DIMOB	PAAL_24190	2742793	2743227	JCVI: putative phage cell wall peptidase, NlpC/P60 family (Provisional)
	2712497	2744891	32394	IslandPath-DIMOB	PAAL_24200	2743237	2744328	hypothetical protein
	2712497	2744891	32394	IslandPath-DIMOB	PAAL_24210	2744193	2744891	hypothetical protein
	2880470	2896030	15560	IslandPath-DIMOB	PAAL_25610	2880470	2881213	Bacterial regulatory proteins, luxR family
	2880470	2896030	15560	IslandPath-DIMOB	PAAL_25620	2881365	2882132	2,5-dichloro-2,5-cyclohexadiene-1,4-diol dehydrogenase LinX
	2880470	2896030	15560	IslandPath-DIMOB	PAAL_25630	2882280	2882606	NCBIFAM: IS21 family transposase
	2880470	2896030	15560	IslandPath-DIMOB	PAAL_25640	2882660	2882938	IS3 family transposase ISPye6
	2880470	2896030	15560	IslandPath-DIMOB	PAAL_25650	2883088	2883786	IS3 family transposase ISPye6
	2880470	2896030	15560	IslandPath-DIMOB	PAAL_25660	2883872	2884675	ABC transporter glutamine-binding protein GlnH
	2880470	2896030	15560	IslandPath-DIMOB	PAAL_25670	2884682	2885092	N-carbamoyl-L-amino acid hydrolase
	2880470	2896030	15560	IslandPath-DIMOB	PAAL_25680	2885641	2885811	hypothetical protein
	2880470	2896030	15560	IslandPath-DIMOB	PAAL_25690	2886318	2886809	Aldehyde reductase YahK
	2880470	2896030	15560	IslandPath-DIMOB	PAAL_25700	2886858	2887367	Aldehyde reductase YahK
	2880470	2896030	15560	IslandPath-DIMOB	PAAL_25710	2887590	2888681	Inositol 2-dehydrogenase/D-chiro-inositol 3-dehydrogenase
	2880470	2896030	15560	IslandPath-DIMOB	PAAL_25720	2888674	2888922	hypothetical protein
	2880470	2896030	15560	IslandPath-DIMOB	PAAL_25730	2889288	2889647	hypothetical protein
	2880470	2896030	15560	IslandPath-DIMOB	PAAL_25740	2890102	2890389	hypothetical protein
	2880470	2896030	15560	IslandPath-DIMOB	PAAL_25750	2890467	2890616	hypothetical protein
	2880470	2896030	15560	IslandPath-DIMOB	PAAL_25760	2890679	2890996	Trans-acting regulatory protein HvrA
	2880470	2896030	15560	IslandPath-DIMOB	PAAL_25770	2891012	2891620	IS66 family transposase ISPre3
	2880470	2896030	15560	IslandPath-DIMOB	PAAL_25780	2891804	2892328	hypothetical protein
	2880470	2896030	15560	IslandPath-DIMOB	PAAL_25790	2892646	2892933	JCVI: P-type conjugative transfer ATPase TrbB
	2880470	2896030	15560	IslandPath-DIMOB	PAAL_25800	2892946	2893512	IS256 family transposase ISPko2
	2880470	2896030	15560	IslandPath-DIMOB	PAAL_25810	2893542	2895509	NCBIFAM: IS66 family transposase
	2880470	2896030	15560	IslandPath-DIMOB	PAAL_25820	2895671	2896030	IS256 family transposase ISPye53
	3040135	3048954	8819	IslandPath-DIMOB	PAAL_27190	3037871	3040138	hypothetical protein
	3040135	3048954	8819	IslandPath-DIMOB	PAAL_27200	3040135	3041517	NCBIFAM: IS66 family insertion sequence element accessory protein TnpB
	3040135	3048954	8819	IslandPath-DIMOB	PAAL_27210	3041504	3041788	Calcineurin-like phosphoesterase
	3040135	3048954	8819	IslandPath-DIMOB	PAAL_27220	3042735	3043208	hypothetical protein
	3040135	3048954	8819	IslandPath-DIMOB	PAAL_27230	3043379	3043516	hypothetical protein
	3040135	3048954	8819	IslandPath-DIMOB	PAAL_27240	3043513	3043707	hypothetical protein
	3040135	3048954	8819	IslandPath-DIMOB	PAAL_27250	3043704	3043892	JCVI: type II toxin-antitoxin system Y4mF family antitoxin
	3040135	3048954	8819	IslandPath-DIMOB	PAAL_27260	3043889	3044158	hypothetical protein
	3040135	3048954	8819	IslandPath-DIMOB	PAAL_27270	3044155	3044469	ADP-ribosylarginine hydrolase Tri1
	3040135	3048954	8819	IslandPath-DIMOB	PAAL_27280	3044466	3044888	hypothetical protein
	3040135	3048954	8819	IslandPath-DIMOB	PAAL_27290	3044885	3045613	hypothetical protein
	3040135	3048954	8819	IslandPath-DIMOB	PAAL_27300	3045610	3045885	hypothetical protein
	3040135	3048954	8819	IslandPath-DIMOB	PAAL_27310	3045882	3046277	hypothetical protein
	3040135	3048954	8819	IslandPath-DIMOB	PAAL_27320	3046231	3047091	hypothetical protein
	3040135	3048954	8819	IslandPath-DIMOB	PAAL_27330	3047091	3047552	hypothetical protein
	3040135	3048954	8819	IslandPath-DIMOB	PAAL_27340	3047549	3047749	hypothetical protein
	3040135	3048954	8819	IslandPath-DIMOB	PAAL_27350	3048056	3048514	hypothetical protein
	3040135	3048954	8819	IslandPath-DIMOB	PAAL_27360	3048724	3048954	hypothetical protein
	3140361	3162354	21993	IslandPath-DIMOB	PAAL_28350	3140361	3141776	IS4 family transposase ISPye60
	3140361	3162354	21993	IslandPath-DIMOB	PAAL_28360	3141982	3142164	Transposase
	3140361	3162354	21993	IslandPath-DIMOB	PAAL_28370	3142383	3142583	hypothetical protein
	3140361	3162354	21993	IslandPath-DIMOB	PAAL_28390	3142894	3143766	hypothetical protein
	3140361	3162354	21993	IslandPath-DIMOB	PAAL_28400	3143773	3145272	hypothetical protein
	3140361	3162354	21993	IslandPath-DIMOB	PAAL_28410	3145288	3145617	hypothetical protein
	3140361	3162354	21993	IslandPath-DIMOB	PAAL_28420	3146302	3146583	hypothetical protein
	3140361	3162354	21993	IslandPath-DIMOB	PAAL_28430	3147130	3148497	hypothetical protein
	3140361	3162354	21993	IslandPath-DIMOB	PAAL_28440	3148499	3148705	hypothetical protein
	3140361	3162354	21993	IslandPath-DIMOB	PAAL_28450	3148942	3149661	hypothetical protein
	3140361	3162354	21993	IslandPath-DIMOB	PAAL_28460	3149741	3150361	SOS response associated peptidase (SRAP)
	3140361	3162354	21993	IslandPath-DIMOB	PAAL_28470	3150397	3150723	hypothetical protein
	3140361	3162354	21993	IslandPath-DIMOB	PAAL_28480	3150883	3151995	DNA polymerase IV
	3140361	3162354	21993	IslandPath-DIMOB	PAAL_28490	3152269	3154848	Reverse gyrase
	3140361	3162354	21993	IslandPath-DIMOB	PAAL_28500	3155273	3155812	hypothetical protein
	3140361	3162354	21993	IslandPath-DIMOB	PAAL_28510	3155988	3156920	IS5 family transposase ISPpa3
	3140361	3162354	21993	IslandPath-DIMOB	PAAL_28520	3156907	3157515	N-acetylmuramoyl-L-alanine amidase
	3140361	3162354	21993	IslandPath-DIMOB	PAAL_28530	3157558	3157944	hypothetical protein
	3140361	3162354	21993	IslandPath-DIMOB	PAAL_28540	3157935	3158111	hypothetical protein
	3140361	3162354	21993	IslandPath-DIMOB	PAAL_28550	3158108	3158362	hypothetical protein
	3140361	3162354	21993	IslandPath-DIMOB	PAAL_28560	3159208	3159375	hypothetical protein
	3140361	3162354	21993	IslandPath-DIMOB	PAAL_28570	3159372	3161603	hypothetical protein
	3140361	3162354	21993	IslandPath-DIMOB	PAAL_28580	3161608	3162354	hypothetical protein
	3213796	3273649	59853	IslandPath-DIMOB	PAAL_29160	3213796	3214251	hypothetical protein
	3213796	3273649	59853	IslandPath-DIMOB	PAAL_29170	3214437	3215051	JCVI: polyhydroxyalkanoate synthesis repressor PhaR
	3213796	3273649	59853	IslandPath-DIMOB	PAAL_29190	3216793	3217182	hypothetical protein
	3213796	3273649	59853	IslandPath-DIMOB	PAAL_29200	3217179	3217532	hypothetical protein
	3213796	3273649	59853	IslandPath-DIMOB	PAAL_29210	3217529	3217849	hypothetical protein
	3213796	3273649	59853	IslandPath-DIMOB	PAAL_29220	3217985	3218206	hypothetical protein
	3213796	3273649	59853	IslandPath-DIMOB	PAAL_29230	3218209	3219345	NCBI Protein Cluster (PRK): IncP-type conjugal transfer protein TrbI
	3213796	3273649	59853	IslandPath-DIMOB	PAAL_29240	3219342	3220343	JCVI: P-type conjugative transfer protein TrbG
	3213796	3273649	59853	IslandPath-DIMOB	PAAL_29250	3220340	3221029	NCBI Protein Cluster (PRK): conjugal transfer protein TrbF
	3213796	3273649	59853	IslandPath-DIMOB	PAAL_29260	3221026	3222387	NCBI Protein Cluster (PRK): conjugal transfer protein TrbL (Provisional)
	3213796	3273649	59853	IslandPath-DIMOB	PAAL_29270	3222390	3222656	JCVI: putative entry exclusion protein TrbK-alt
	3213796	3273649	59853	IslandPath-DIMOB	PAAL_29280	3222671	3223447	NCBI Protein Cluster (PRK): conjugal transfer protein TrbJ (Provisional)
	3213796	3273649	59853	IslandPath-DIMOB	PAAL_29290	3223444	3225936	Type IV secretion system protein virB4
	3213796	3273649	59853	IslandPath-DIMOB	PAAL_29300	3225950	3226231	Type IV secretory pathway, VirB3-like protein
	3213796	3273649	59853	IslandPath-DIMOB	PAAL_29310	3226231	3226563	NCBI Protein Cluster (PRK): conjugal transfer pilin TrbC
	3213796	3273649	59853	IslandPath-DIMOB	PAAL_29320	3226560	3227555	JCVI: P-type conjugative transfer ATPase TrbB
	3213796	3273649	59853	IslandPath-DIMOB	PAAL_29330	3227702	3228181	hypothetical protein
	3213796	3273649	59853	IslandPath-DIMOB	PAAL_29340	3228192	3230180	Conjugal transfer protein TraG
	3213796	3273649	59853	IslandPath-DIMOB	PAAL_29350	3230312	3231295	Hca operon transcriptional activator HcaR
	3213796	3273649	59853	IslandPath-DIMOB	PAAL_29360	3231323	3232537	Inner membrane transport protein YdhC
	3213796	3273649	59853	IslandPath-DIMOB	PAAL_29370	3232853	3233815	Hca operon transcriptional activator HcaR
	3213796	3273649	59853	IslandPath-DIMOB	PAAL_29380	3233828	3234901	Dual-specificity RNA methyltransferase RlmN
	3213796	3273649	59853	IslandPath-DIMOB	PAAL_29390	3234995	3235390	hypothetical protein
	3213796	3273649	59853	IslandPath-DIMOB	PAAL_29400	3235577	3235924	IS5 family transposase ISPso2
	3213796	3273649	59853	IslandPath-DIMOB	PAAL_29410	3235945	3236334	IS5 family transposase ISKpn12
	3213796	3273649	59853	IslandPath-DIMOB	PAAL_29420	3236500	3238554	hypothetical protein
	3213796	3273649	59853	IslandPath-DIMOB	PAAL_29430	3238868	3239800	Membrane-bound lytic murein transglycosylase C
	3213796	3273649	59853	IslandPath-DIMOB	PAAL_29440	3239797	3240132	hypothetical protein
	3213796	3273649	59853	IslandPath-DIMOB	PAAL_29450	3240167	3240712	JCVI: conjugative transfer signal peptidase TraF
	3213796	3273649	59853	IslandPath-DIMOB	PAAL_29460	3240709	3241227	hypothetical protein
	3213796	3273649	59853	IslandPath-DIMOB	PAAL_29470	3241286	3242362	Replication initiator protein A
	3213796	3273649	59853	IslandPath-DIMOB	PAAL_29480	3242363	3242632	hypothetical protein
	3213796	3273649	59853	IslandPath-DIMOB	PAAL_29490	3243094	3243381	hypothetical protein
	3213796	3273649	59853	IslandPath-DIMOB	PAAL_29500	3243400	3243921	hypothetical protein
	3213796	3273649	59853	IslandPath-DIMOB	PAAL_29510	3243968	3244183	hypothetical protein
	3213796	3273649	59853	IslandPath-DIMOB	PAAL_29520	3244380	3244907	Antirestriction protein (ArdA)
	3213796	3273649	59853	IslandPath-DIMOB	PAAL_29530	3244846	3245556	hypothetical protein
	3213796	3273649	59853	IslandPath-DIMOB	PAAL_29540	3245609	3247147	hypothetical protein
	3213796	3273649	59853	IslandPath-DIMOB	PAAL_29550	3247134	3247790	hypothetical protein
	3213796	3273649	59853	IslandPath-DIMOB	PAAL_29560	3247823	3248587	IS6 family transposase IS6100
	3213796	3273649	59853	IslandPath-DIMOB	PAAL_29570	3249038	3250051	Tyrosine recombinase XerC
	3213796	3273649	59853	IslandPath-DIMOB	PAAL_29590	3250209	3250988	Streptomycin 3''-adenylyltransferase
	3213796	3273649	59853	IslandPath-DIMOB	PAAL_29600	3251493	3252332	Dihydropteroate synthase
	3213796	3273649	59853	IslandPath-DIMOB	PAAL_29610	3252460	3252960	Acetyltransferase (GNAT) family protein
	3213796	3273649	59853	IslandPath-DIMOB	PAAL_29620	3252943	3253080	hypothetical protein
	3213796	3273649	59853	IslandPath-DIMOB	PAAL_29630	3253316	3254080	IS6 family transposase IS6100
	3213796	3273649	59853	IslandPath-DIMOB	PAAL_29640	3254277	3254597	hypothetical protein
	3213796	3273649	59853	IslandPath-DIMOB	PAAL_29650	3254775	3256340	IS66 family transposase ISPye14
	3213796	3273649	59853	IslandPath-DIMOB	PAAL_29660	3256409	3256762	NCBIFAM: IS66 family insertion sequence element accessory protein TnpB
	3213796	3273649	59853	IslandPath-DIMOB	PAAL_29670	3256762	3257196	NCBI Protein Cluster (PRK): IS2 repressor TnpA (Provisional)
	3213796	3273649	59853	IslandPath-DIMOB	PAAL_29680	3257706	3259397	hypothetical protein
	3213796	3273649	59853	IslandPath-DIMOB	PAAL_29690	3259925	3260689	hypothetical protein
	3213796	3273649	59853	IslandPath-DIMOB	PAAL_29700	3260752	3261468	hypothetical protein
	3213796	3273649	59853	IslandPath-DIMOB	PAAL_29710	3262125	3262214	hypothetical protein
	3213796	3273649	59853	IslandPath-DIMOB	PAAL_29720	3262324	3262656	hypothetical protein
	3213796	3273649	59853	IslandPath-DIMOB	PAAL_29730	3262797	3263270	hypothetical protein
	3213796	3273649	59853	IslandPath-DIMOB	PAAL_29740	3263391	3265904	Copper-transporting P-type ATPase
	3213796	3273649	59853	IslandPath-DIMOB	PAAL_29750	3266058	3266255	hypothetical protein
	3213796	3273649	59853	IslandPath-DIMOB	PAAL_29760	3266768	3267262	hypothetical protein
	3213796	3273649	59853	IslandPath-DIMOB	PAAL_29770	3267383	3267781	HTH-type transcriptional regulator HmrR
	3213796	3273649	59853	IslandPath-DIMOB	PAAL_29780	3267798	3267908	hypothetical protein
	3213796	3273649	59853	IslandPath-DIMOB	PAAL_29790	3267908	3268408	Cytochrome C oxidase, cbb3-type, subunit III
	3213796	3273649	59853	IslandPath-DIMOB	PAAL_29800	3268425	3269036	Trans-aconitate 2-methyltransferase
	3213796	3273649	59853	IslandPath-DIMOB	PAAL_29810	3269047	3271413	Copper-transporting P-type ATPase
	3213796	3273649	59853	IslandPath-DIMOB	PAAL_29820	3272045	3273649	3'-5' exonuclease DinG
	3681794	3706722	24928	IslandPath-DIMOB	PAAL_33940	3681066	3681797	Phosphoadenosine phosphosulfate reductase
	3681794	3706722	24928	IslandPath-DIMOB	PAAL_33950	3681794	3682165	hypothetical protein
	3681794	3706722	24928	IslandPath-DIMOB	PAAL_33960	3682218	3683057	Flavodoxin/ferredoxin--NADP reductase
	3681794	3706722	24928	IslandPath-DIMOB	PAAL_33970	3683237	3685213	Peptidoglycan-associated lipoprotein
	3681794	3706722	24928	IslandPath-DIMOB	PAAL_33980	3685286	3685717	putative protein YccU
	3681794	3706722	24928	IslandPath-DIMOB	PAAL_33990	3685932	3686342	hypothetical protein
	3681794	3706722	24928	IslandPath-DIMOB	PAAL_34000	3686433	3687236	Putative TrmH family tRNA/rRNA methyltransferase
	3681794	3706722	24928	IslandPath-DIMOB	PAAL_34020	3687599	3687880	RelE-like toxin of type II toxin-antitoxin system HigB
	3681794	3706722	24928	IslandPath-DIMOB	PAAL_34030	3687894	3688184	putative HTH-type transcriptional regulator YbaQ
	3681794	3706722	24928	IslandPath-DIMOB	PAAL_34040	3688255	3688602	hypothetical protein
	3681794	3706722	24928	IslandPath-DIMOB	PAAL_34050	3688727	3688882	hypothetical protein
	3681794	3706722	24928	IslandPath-DIMOB	PAAL_34060	3688898	3689518	SOS response associated peptidase (SRAP)
	3681794	3706722	24928	IslandPath-DIMOB	PAAL_34070	3689523	3689771	hypothetical protein
	3681794	3706722	24928	IslandPath-DIMOB	PAAL_34080	3689853	3690101	hypothetical protein
	3681794	3706722	24928	IslandPath-DIMOB	PAAL_34090	3690245	3690961	Sulfite exporter TauE/SafE
	3681794	3706722	24928	IslandPath-DIMOB	PAAL_34100	3691290	3691772	hypothetical protein
	3681794	3706722	24928	IslandPath-DIMOB	PAAL_34110	3691781	3692200	hypothetical protein
	3681794	3706722	24928	IslandPath-DIMOB	PAAL_34120	3692178	3695177	hypothetical protein
	3681794	3706722	24928	IslandPath-DIMOB	PAAL_34130	3695174	3696622	hypothetical protein
	3681794	3706722	24928	IslandPath-DIMOB	PAAL_34140	3697035	3697505	hypothetical protein
	3681794	3706722	24928	IslandPath-DIMOB	PAAL_34150	3697778	3698341	DNA-invertase hin
	3681794	3706722	24928	IslandPath-DIMOB	PAAL_34160	3698386	3698715	hypothetical protein
	3681794	3706722	24928	IslandPath-DIMOB	PAAL_34170	3698835	3699176	hypothetical protein
	3681794	3706722	24928	IslandPath-DIMOB	PAAL_34180	3699173	3699718	hypothetical protein
	3681794	3706722	24928	IslandPath-DIMOB	PAAL_34190	3700314	3702446	hypothetical protein
	3681794	3706722	24928	IslandPath-DIMOB	PAAL_34200	3702542	3702991	hypothetical protein
	3681794	3706722	24928	IslandPath-DIMOB	PAAL_34210	3703092	3703313	hypothetical protein
	3681794	3706722	24928	IslandPath-DIMOB	PAAL_34220	3703408	3704145	hypothetical protein
	3681794	3706722	24928	IslandPath-DIMOB	PAAL_34230	3704142	3705386	hypothetical protein
	3681794	3706722	24928	IslandPath-DIMOB	PAAL_34240	3705901	3706722	hypothetical protein
	3681794	3706722	24928	IslandPath-DIMOB	PAAL_34250	3706703	3707635	IS5 family transposase ISPlc1
	3818181	3843451	25270	IslandPath-DIMOB	PAAL_35300	3818181	3818768	50S ribosomal protein L9
	3818181	3843451	25270	IslandPath-DIMOB	PAAL_35310	3818916	3819884	Bifunctional homocysteine S-methyltransferase/5,10-methylenetetrahydrofolate reductase
	3818181	3843451	25270	IslandPath-DIMOB	PAAL_35320	3819945	3820082	hypothetical protein
	3818181	3843451	25270	IslandPath-DIMOB	PAAL_35330	3820241	3821140	NCBIFAM: IS5 family transposase
	3818181	3843451	25270	IslandPath-DIMOB	PAAL_35340	3821234	3822292	hypothetical protein
	3818181	3843451	25270	IslandPath-DIMOB	PAAL_35350	3822289	3823335	Glycosyltransferase 61
	3818181	3843451	25270	IslandPath-DIMOB	PAAL_35360	3823805	3824293	putative oxidoreductase
	3818181	3843451	25270	IslandPath-DIMOB	PAAL_35370	3824324	3825508	Acetyl-CoA acetyltransferase
	3818181	3843451	25270	IslandPath-DIMOB	PAAL_35380	3825522	3825926	NCBI Protein Cluster (PRK): 4-oxalocrotonate tautomerase
	3818181	3843451	25270	IslandPath-DIMOB	PAAL_35390	3826007	3827125	NADPH-dependent curcumin reductase
	3818181	3843451	25270	IslandPath-DIMOB	PAAL_35400	3827294	3827584	hypothetical protein
	3818181	3843451	25270	IslandPath-DIMOB	PAAL_35410	3827822	3829366	hypothetical protein
	3818181	3843451	25270	IslandPath-DIMOB	PAAL_35420	3829381	3829593	hypothetical protein
	3818181	3843451	25270	IslandPath-DIMOB	PAAL_35430	3829621	3830718	JCVI: phage portal protein
	3818181	3843451	25270	IslandPath-DIMOB	PAAL_35440	3830711	3832609	Myoviridae;YP_009103725.1; prohead_protease_and_m ajor_capsid_protein
	3818181	3843451	25270	IslandPath-DIMOB	PAAL_35450	3832623	3833948	hypothetical protein
	3818181	3843451	25270	IslandPath-DIMOB	PAAL_35460	3833982	3834416	NCBI Protein Cluster (PRK): IS2 repressor TnpA (Provisional)
	3818181	3843451	25270	IslandPath-DIMOB	PAAL_35470	3834416	3834769	NCBIFAM: IS66 family insertion sequence element accessory protein TnpB
	3818181	3843451	25270	IslandPath-DIMOB	PAAL_35480	3834838	3836403	IS66 family transposase ISPye14
	3818181	3843451	25270	IslandPath-DIMOB	PAAL_35550	3842957	3843451	30S ribosomal protein S9
	4743027	4755153	12126	IslandPath-DIMOB	PAAL_43960	4743027	4743959	IS5 family transposase ISPth1
	4743027	4755153	12126	IslandPath-DIMOB	PAAL_43970	4743981	4744436	hypothetical protein
	4743027	4755153	12126	IslandPath-DIMOB	PAAL_43980	4744588	4744767	hypothetical protein
	4743027	4755153	12126	IslandPath-DIMOB	PAAL_43990	4744767	4744892	hypothetical protein
	4743027	4755153	12126	IslandPath-DIMOB	PAAL_44000	4745037	4745174	hypothetical protein
	4743027	4755153	12126	IslandPath-DIMOB	PAAL_44020	4745792	4746256	hypothetical protein
	4743027	4755153	12126	IslandPath-DIMOB	PAAL_44030	4746520	4747551	JCVI: mycofactocin biosynthesis glycosyltransferase MftF
	4743027	4755153	12126	IslandPath-DIMOB	PAAL_44040	4747548	4748585	hypothetical protein
	4743027	4755153	12126	IslandPath-DIMOB	PAAL_44050	4748582	4749271	1D-myo-inositol 2-acetamido-2-deoxy-alpha-D-glucopyranoside deacetylase
	4743027	4755153	12126	IslandPath-DIMOB	PAAL_44060	4749261	4749854	hypothetical protein
	4743027	4755153	12126	IslandPath-DIMOB	PAAL_44070	4749950	4750261	hypothetical protein
	4743027	4755153	12126	IslandPath-DIMOB	PAAL_44080	4750258	4752723	JCVI: cytochrome c oxidase subunit I
	4743027	4755153	12126	IslandPath-DIMOB	PAAL_44090	4752720	4753397	Cytochrome c oxidase subunit 2
	4743027	4755153	12126	IslandPath-DIMOB	PAAL_44100	4753434	4753976	hypothetical protein
	4743027	4755153	12126	IslandPath-DIMOB	PAAL_44110	4753943	4754419	hypothetical protein
	4743027	4755153	12126	IslandPath-DIMOB	PAAL_44120	4754416	4755153	Cytochrome c oxidase caa3 assembly factor (Caa3_CtaG)
	305133	331444	26311	IslandPath-DIMOB	PAAL_46760	305133	305381	Post-segregation antitoxin CcdA
	305133	331444	26311	IslandPath-DIMOB	PAAL_46770	305381	305674	CcdB protein
	371672	381467	9795	IslandPath-DIMOB	PAAL_46800	380823	381467	NCBI Protein Cluster (PRK): replication protein C domain-containing protein
	371672	381467	9795	IslandPath-DIMOB	PAAL_46810	379784	380131	IS5 family transposase ISPso2
	371672	381467	9795	IslandPath-DIMOB	PAAL_46820	379374	379763	IS5 family transposase IS1248A
	371672	381467	9795	IslandPath-DIMOB	PAAL_46830	378835	379182	Endoribonuclease L-PSP
	371672	381467	9795	IslandPath-DIMOB	PAAL_46840	377670	378809	Hydrogen cyanide synthase subunit HcnC
	371672	381467	9795	IslandPath-DIMOB	PAAL_46850	376264	377673	Hydrogen cyanide synthase subunit HcnB
	371672	381467	9795	IslandPath-DIMOB	PAAL_46860	374621	375919	D-amino acid dehydrogenase 1
	371672	381467	9795	IslandPath-DIMOB	PAAL_46870	373533	374537	Sialic acid-binding periplasmic protein SiaP
	371672	381467	9795	IslandPath-DIMOB	PAAL_46880	372202	373488	C4-dicarboxylate TRAP transporter large permease protein DctM
	371672	381467	9795	IslandPath-DIMOB	PAAL_46890	371672	372205	Tripartite ATP-independent periplasmic transporters, DctQ component
	305133	331444	26311	IslandPath-DIMOB	PAAL_47310	329579	331444	NCBI Protein Cluster (PRK): T-DNA border endonuclease VirD2
	305133	331444	26311	IslandPath-DIMOB	PAAL_47320	329181	329528	IS5 family transposase ISPso2
	305133	331444	26311	IslandPath-DIMOB	PAAL_47330	328771	329160	IS5 family transposase IS1248A
	305133	331444	26311	IslandPath-DIMOB	PAAL_47340	327946	328521	hypothetical protein
	305133	331444	26311	IslandPath-DIMOB	PAAL_47350	327183	327941	hypothetical protein
	305133	331444	26311	IslandPath-DIMOB	PAAL_47360	326480	326692	hypothetical protein
	305133	331444	26311	IslandPath-DIMOB	PAAL_47370	325556	326257	hypothetical protein
	305133	331444	26311	IslandPath-DIMOB	PAAL_47380	324276	325553	NCBI Protein Cluster (PRK): conjugal transfer relaxase TraA (Provisional)
	305133	331444	26311	IslandPath-DIMOB	PAAL_47390	323754	324041	hypothetical protein
	305133	331444	26311	IslandPath-DIMOB	PAAL_47400	321913	323757	NCBI Protein Cluster (PRK): conjugal transfer coupling protein TraG (Provisional)
	305133	331444	26311	IslandPath-DIMOB	PAAL_47410	320539	321567	Replication initiator protein A
	305133	331444	26311	IslandPath-DIMOB	PAAL_47420	319808	320479	Chromosome-partitioning ATPase Soj
	305133	331444	26311	IslandPath-DIMOB	PAAL_47430	319564	319863	hypothetical protein
	305133	331444	26311	IslandPath-DIMOB	PAAL_47440	318771	319466	DNA processing protein DprA
	305133	331444	26311	IslandPath-DIMOB	PAAL_47450	316428	318107	hypothetical protein
	305133	331444	26311	IslandPath-DIMOB	PAAL_47460	315642	316271	Tyrosine recombinase XerC
	305133	331444	26311	IslandPath-DIMOB	PAAL_47470	315385	315636	hypothetical protein
	305133	331444	26311	IslandPath-DIMOB	PAAL_47480	314378	315259	hypothetical protein
	305133	331444	26311	IslandPath-DIMOB	PAAL_47490	313696	314193	Nucleotidyl transferase AbiEii toxin, Type IV TA system
	305133	331444	26311	IslandPath-DIMOB	PAAL_47500	313404	313706	NCBIFAM: IS5 family transposase
	305133	331444	26311	IslandPath-DIMOB	PAAL_47510	312943	313353	NCBIFAM: IS5 family transposase
	305133	331444	26311	IslandPath-DIMOB	PAAL_47520	310219	312636	NCBIFAM: BREX-1 system adenine-specific DNA-methyltransferase PglX
	305133	331444	26311	IslandPath-DIMOB	PAAL_47530	309843	310190	IS5 family transposase ISPso2
	305133	331444	26311	IslandPath-DIMOB	PAAL_47540	309433	309822	IS5 family transposase IS1248A
	305133	331444	26311	IslandPath-DIMOB	PAAL_47550	307714	308766	Bicaudaviridae;YP_009230342.1;viral_integrase
	305133	331444	26311	IslandPath-DIMOB	PAAL_47560	307305	307709	hypothetical protein
	305133	331444	26311	IslandPath-DIMOB	PAAL_47570	307069	307308	NCBI Protein Cluster (PRK): type II toxin-antitoxin system PrlF family antitoxin
P. fistulariae KCTC 22803T	2864	26659	23795	IslandPath-DIMOB	PAFI_00030	2864	3250	hypothetical protein
	2864	26659	23795	IslandPath-DIMOB	PAFI_00040	3267	3392	hypothetical protein
	2864	26659	23795	IslandPath-DIMOB	PAFI_00050	3517	5031	Multicopper oxidase MmcO
	2864	26659	23795	IslandPath-DIMOB	PAFI_00060	5639	6040	NCBI Protein Cluster (PRK): putative bifunctional cbb3-type cytochrome c oxidase subunit II/cytochrome c (Provisional)
	2864	26659	23795	IslandPath-DIMOB	PAFI_00070	6381	7550	hypothetical protein
	2864	26659	23795	IslandPath-DIMOB	PAFI_00080	7571	8431	hypothetical protein
	2864	26659	23795	IslandPath-DIMOB	PAFI_00090	8635	8907	Copper-sensing transcriptional repressor CsoR
	2864	26659	23795	IslandPath-DIMOB	PAFI_00100	9595	11010	hypothetical protein
	2864	26659	23795	IslandPath-DIMOB	PAFI_00110	11063	11905	hypothetical protein
	2864	26659	23795	IslandPath-DIMOB	PAFI_00120	12290	12670	hypothetical protein
	2864	26659	23795	IslandPath-DIMOB	PAFI_00130	12746	12991	hypothetical protein
	2864	26659	23795	IslandPath-DIMOB	PAFI_00140	12897	13325	hypothetical protein
	2864	26659	23795	IslandPath-DIMOB	PAFI_00150	13581	14423	hypothetical protein
	2864	26659	23795	IslandPath-DIMOB	PAFI_00160	14420	14824	hypothetical protein
	2864	26659	23795	IslandPath-DIMOB	PAFI_00170	14828	15220	hypothetical protein
	2864	26659	23795	IslandPath-DIMOB	PAFI_00180	15445	15747	Peptidase M15
	2864	26659	23795	IslandPath-DIMOB	PAFI_00190	15809	16144	hypothetical protein
	2864	26659	23795	IslandPath-DIMOB	PAFI_00200	16169	16681	Inclusion body protein
	2864	26659	23795	IslandPath-DIMOB	PAFI_00210	16693	17205	Inclusion body protein
	2864	26659	23795	IslandPath-DIMOB	PAFI_00220	17229	18647	Clostridium P-47 protein
	2864	26659	23795	IslandPath-DIMOB	PAFI_00230	18726	20852	Clostridium P-47 protein
	2864	26659	23795	IslandPath-DIMOB	PAFI_00240	20893	22263	Clostridium P-47 protein
	2864	26659	23795	IslandPath-DIMOB	PAFI_00250	22541	22876	hypothetical protein
	2864	26659	23795	IslandPath-DIMOB	PAFI_00260	23041	23304	hypothetical protein
	2864	26659	23795	IslandPath-DIMOB	PAFI_00270	23351	23836	NCBIFAM: IS5 family transposase
	2864	26659	23795	IslandPath-DIMOB	PAFI_00280	24063	25277	IS256 family transposase ISPye43
	2864	26659	23795	IslandPath-DIMOB	PAFI_00290	25700	26659	IS110 family transposase ISGme8
	396367	467020	70653	IslandPath-DIMOB	PAFI_04140	396367	397464	Ribosome-binding ATPase YchF
	396367	467020	70653	IslandPath-DIMOB	PAFI_04150	397544	398074	hypothetical protein
	396367	467020	70653	IslandPath-DIMOB	PAFI_04170	398804	398986	JCVI: type II toxin-antitoxin system prevent-host-death family antitoxin
	396367	467020	70653	IslandPath-DIMOB	PAFI_04180	398999	400834	JCVI: type I restriction-modification system subunit M
	396367	467020	70653	IslandPath-DIMOB	PAFI_04190	400824	402116	NCBI Protein Cluster (PRK): type I restriction-modification system specificity subunit
	396367	467020	70653	IslandPath-DIMOB	PAFI_04200	402116	402826	hypothetical protein
	396367	467020	70653	IslandPath-DIMOB	PAFI_04210	402823	405942	JCVI: HsdR family type I site-specific deoxyribonuclease
	396367	467020	70653	IslandPath-DIMOB	PAFI_04220	406020	407804	hypothetical protein
	396367	467020	70653	IslandPath-DIMOB	PAFI_04230	407793	408215	hypothetical protein
	396367	467020	70653	IslandPath-DIMOB	PAFI_04240	408212	409537	hypothetical protein
	396367	467020	70653	IslandPath-DIMOB	PAFI_04250	409534	409989	hypothetical protein
	396367	467020	70653	IslandPath-DIMOB	PAFI_04260	410378	411091	hypothetical protein
	396367	467020	70653	IslandPath-DIMOB	PAFI_04270	411582	415073	hypothetical protein
	396367	467020	70653	IslandPath-DIMOB	PAFI_04280	415070	415597	hypothetical protein
	396367	467020	70653	IslandPath-DIMOB	PAFI_04290	415594	415803	hypothetical protein
	396367	467020	70653	IslandPath-DIMOB	PAFI_04300	415796	416176	hypothetical protein
	396367	467020	70653	IslandPath-DIMOB	PAFI_04310	416605	417369	hypothetical protein
	396367	467020	70653	IslandPath-DIMOB	PAFI_04320	417344	418702	NCBI Protein Cluster (PRK): DNA methyltransferase
	396367	467020	70653	IslandPath-DIMOB	PAFI_04330	418757	419419	hypothetical protein
	396367	467020	70653	IslandPath-DIMOB	PAFI_04340	419416	419898	Siphoviridae;YP_009197995.1; hypothetical_protein
	396367	467020	70653	IslandPath-DIMOB	PAFI_04350	419895	420119	Myoviridae;AFU62871.1;hypothetical_protein
	396367	467020	70653	IslandPath-DIMOB	PAFI_04360	420173	420745	hypothetical protein
	396367	467020	70653	IslandPath-DIMOB	PAFI_04370	420841	421113	hypothetical protein
	396367	467020	70653	IslandPath-DIMOB	PAFI_04380	421225	421821	hypothetical protein
	396367	467020	70653	IslandPath-DIMOB	PAFI_04390	421769	424318	Phage terminase large subunit gpA, ATPase domain
	396367	467020	70653	IslandPath-DIMOB	PAFI_04400	424393	424728	hypothetical protein
	396367	467020	70653	IslandPath-DIMOB	PAFI_04410	424728	425039	hypothetical protein
	396367	467020	70653	IslandPath-DIMOB	PAFI_04420	425036	425665	hypothetical protein
	396367	467020	70653	IslandPath-DIMOB	PAFI_04430	425716	427140	Mercuric reductase
	396367	467020	70653	IslandPath-DIMOB	PAFI_04440	427145	427378	NCBIFAM: mercury resistance system transport protein MerF
	396367	467020	70653	IslandPath-DIMOB	PAFI_04450	427383	427688	JCVI: mercury resistance system periplasmic binding protein MerP
	396367	467020	70653	IslandPath-DIMOB	PAFI_04460	427707	428096	Mercuric transport protein MerT
	396367	467020	70653	IslandPath-DIMOB	PAFI_04470	428173	428598	Mercuric resistance operon regulatory protein
	396367	467020	70653	IslandPath-DIMOB	PAFI_04480	428595	429011	hypothetical protein
	396367	467020	70653	IslandPath-DIMOB	PAFI_04490	429036	429977	Phage tail tube protein
	396367	467020	70653	IslandPath-DIMOB	PAFI_04500	429977	430414	hypothetical protein
	396367	467020	70653	IslandPath-DIMOB	PAFI_04520	433051	433677	hypothetical protein
	396367	467020	70653	IslandPath-DIMOB	PAFI_04530	433674	434558	hypothetical protein
	396367	467020	70653	IslandPath-DIMOB	PAFI_04540	434555	435001	JCVI: putative phage cell wall peptidase, NlpC/P60 family (Provisional)
	396367	467020	70653	IslandPath-DIMOB	PAFI_04550	435011	438976	hypothetical protein
	396367	467020	70653	IslandPath-DIMOB	PAFI_04560	438987	440063	hypothetical protein
	396367	467020	70653	IslandPath-DIMOB	PAFI_04570	440083	440370	hypothetical protein
	396367	467020	70653	IslandPath-DIMOB	PAFI_04580	440446	441120	Peptidase M15
	396367	467020	70653	IslandPath-DIMOB	PAFI_04590	441283	441540	hypothetical protein
	396367	467020	70653	IslandPath-DIMOB	PAFI_04600	441567	442046	hypothetical protein
	396367	467020	70653	IslandPath-DIMOB	PAFI_04610	442086	444419	Copper-transporting P-type ATPase
	396367	467020	70653	IslandPath-DIMOB	PAFI_04620	444487	445797	Inner membrane transport protein YbaT
	396367	467020	70653	IslandPath-DIMOB	PAFI_04630	445794	446468	TVP38/TMEM64 family inner membrane protein YdjZ
	396367	467020	70653	IslandPath-DIMOB	PAFI_04640	446470	446856	hypothetical protein
	396367	467020	70653	IslandPath-DIMOB	PAFI_04650	446873	447001	hypothetical protein
	396367	467020	70653	IslandPath-DIMOB	PAFI_04660	447122	448675	Multicopper oxidase MmcO
	396367	467020	70653	IslandPath-DIMOB	PAFI_04670	448748	449146	hypothetical protein
	396367	467020	70653	IslandPath-DIMOB	PAFI_04680	449255	449689	NCBI Protein Cluster (PRK): putative bifunctional cbb3-type cytochrome c oxidase subunit II/cytochrome c (Provisional)
	396367	467020	70653	IslandPath-DIMOB	PAFI_04690	449743	450009	hypothetical protein
	396367	467020	70653	IslandPath-DIMOB	PAFI_04700	450240	452471	Zinc/cadmium/lead-transporting P-type ATPase
	396367	467020	70653	IslandPath-DIMOB	PAFI_04710	452564	453004	HTH-type transcriptional regulator ZntR
	396367	467020	70653	IslandPath-DIMOB	PAFI_04720	453001	453342	hypothetical protein
	396367	467020	70653	IslandPath-DIMOB	PAFI_04730	454155	454304	hypothetical protein
	396367	467020	70653	IslandPath-DIMOB	PAFI_04740	454306	455337	hypothetical protein
	396367	467020	70653	IslandPath-DIMOB	PAFI_04750	455577	461207	Ternary complex associated domain 9
	396367	467020	70653	IslandPath-DIMOB	PAFI_04760	462311	462505	Peptidase M15
	396367	467020	70653	IslandPath-DIMOB	PAFI_04770	463084	463653	Arm DNA-binding domain protein
	396367	467020	70653	IslandPath-DIMOB	PAFI_04790	463988	464818	hypothetical protein
	396367	467020	70653	IslandPath-DIMOB	PAFI_04800	464815	465897	NCBI Protein Cluster (PRK): ADP-ribose diphosphatase
	396367	467020	70653	IslandPath-DIMOB	PAFI_04810	465989	467020	Cysteine synthase
	1920639	1928970	8331	IslandPath-DIMOB	PAFI_18990	1920639	1921229	hypothetical protein
	1920639	1928970	8331	IslandPath-DIMOB	PAFI_19000	1921291	1922505	IS256 family transposase ISPye43
	1920639	1928970	8331	IslandPath-DIMOB	PAFI_19010	1922597	1922860	hypothetical protein
	1920639	1928970	8331	IslandPath-DIMOB	PAFI_19020	1923138	1923407	hypothetical protein
	1920639	1928970	8331	IslandPath-DIMOB	PAFI_19030	1923395	1923700	IS5 family transposase ISPko1
	1920639	1928970	8331	IslandPath-DIMOB	PAFI_19040	1923895	1924614	tRNA-modifying protein YgfZ
	1920639	1928970	8331	IslandPath-DIMOB	PAFI_19050	1924611	1926353	Lipid A export ATP-binding/permease protein MsbA
	1920639	1928970	8331	IslandPath-DIMOB	PAFI_19060	1926596	1927774	Serine--glyoxylate aminotransferase
	1920639	1928970	8331	IslandPath-DIMOB	PAFI_19070	1927895	1928308	hypothetical protein
	1920639	1928970	8331	IslandPath-DIMOB	PAFI_19080	1928404	1928970	Ribosomal RNA small subunit methyltransferase D
	2224563	2285156	60593	IslandPath-DIMOB	PAFI_21930	2224563	2225210	IS630 family transposase ISRm2011-2
	2224563	2285156	60593	IslandPath-DIMOB	PAFI_21940	2225435	2225938	Peptidase M15
	2224563	2285156	60593	IslandPath-DIMOB	PAFI_21950	2226098	2226352	hypothetical protein
	2224563	2285156	60593	IslandPath-DIMOB	PAFI_21960	2226585	2226866	hypothetical protein
	2224563	2285156	60593	IslandPath-DIMOB	PAFI_21970	2227320	2227727	hypothetical protein
	2224563	2285156	60593	IslandPath-DIMOB	PAFI_21980	2227724	2228305	hypothetical protein
	2224563	2285156	60593	IslandPath-DIMOB	PAFI_21990	2228302	2229300	hypothetical protein
	2224563	2285156	60593	IslandPath-DIMOB	PAFI_22000	2229355	2230569	IS256 family transposase ISPye43
	2224563	2285156	60593	IslandPath-DIMOB	PAFI_22010	2230627	2231076	Ribose import permease protein RbsC
	2224563	2285156	60593	IslandPath-DIMOB	PAFI_22020	2231101	2232075	D-threitol-binding protein
	2224563	2285156	60593	IslandPath-DIMOB	PAFI_22030	2232138	2232836	NCBIFAM: IS66 family transposase
	2224563	2285156	60593	IslandPath-DIMOB	PAFI_22040	2232827	2233519	NCBIFAM: IS66 family transposase
	2224563	2285156	60593	IslandPath-DIMOB	PAFI_22050	2234005	2236455	hypothetical protein
	2224563	2285156	60593	IslandPath-DIMOB	PAFI_22060	2236755	2237195	hypothetical protein
	2224563	2285156	60593	IslandPath-DIMOB	PAFI_22070	2237460	2238731	Tyrosine recombinase XerC
	2224563	2285156	60593	IslandPath-DIMOB	PAFI_22080	2238735	2239337	hypothetical protein
	2224563	2285156	60593	IslandPath-DIMOB	PAFI_22090	2239960	2240208	hypothetical protein
	2224563	2285156	60593	IslandPath-DIMOB	PAFI_22100	2240205	2240444	hypothetical protein
	2224563	2285156	60593	IslandPath-DIMOB	PAFI_22110	2240441	2240836	Myoviridae;ADO14413.1;AB1gp42
	2224563	2285156	60593	IslandPath-DIMOB	PAFI_22120	2240833	2241834	hypothetical protein
	2224563	2285156	60593	IslandPath-DIMOB	PAFI_22130	2241846	2242316	hypothetical protein
	2224563	2285156	60593	IslandPath-DIMOB	PAFI_22140	2242351	2242923	hypothetical protein
	2224563	2285156	60593	IslandPath-DIMOB	PAFI_22150	2242920	2243600	hypothetical protein
	2224563	2285156	60593	IslandPath-DIMOB	PAFI_22160	2243667	2245205	JCVI: type I restriction-modification system subunit M
	2224563	2285156	60593	IslandPath-DIMOB	PAFI_22170	2245619	2246503	Type I restriction modification DNA specificity domain protein
	2224563	2285156	60593	IslandPath-DIMOB	PAFI_22180	2246500	2246931	hypothetical protein
	2224563	2285156	60593	IslandPath-DIMOB	PAFI_22190	2246947	2247705	hypothetical protein
	2224563	2285156	60593	IslandPath-DIMOB	PAFI_22200	2247705	2250839	JCVI: HsdR family type I site-specific deoxyribonuclease
	2224563	2285156	60593	IslandPath-DIMOB	PAFI_22210	2250987	2251235	hypothetical protein
	2224563	2285156	60593	IslandPath-DIMOB	PAFI_22220	2251634	2252896	NCBI Protein Cluster (PRK): DNA methyltransferase
	2224563	2285156	60593	IslandPath-DIMOB	PAFI_22230	2252893	2253396	hypothetical protein
	2224563	2285156	60593	IslandPath-DIMOB	PAFI_22240	2253393	2254760	NCBI Protein Cluster (PRK): adenine-specific DNA-methyltransferase
	2224563	2285156	60593	IslandPath-DIMOB	PAFI_22250	2254757	2254966	Myoviridae;AFU62871.1;hypothetical_protein
	2224563	2285156	60593	IslandPath-DIMOB	PAFI_22260	2255157	2255363	Cold shock protein CspA
	2224563	2285156	60593	IslandPath-DIMOB	PAFI_22270	2255434	2255994	hypothetical protein
	2224563	2285156	60593	IslandPath-DIMOB	PAFI_22280	2256090	2256317	hypothetical protein
	2224563	2285156	60593	IslandPath-DIMOB	PAFI_22290	2256435	2256971	hypothetical protein
	2224563	2285156	60593	IslandPath-DIMOB	PAFI_22300	2256919	2258970	Phage terminase large subunit gpA, ATPase domain
	2224563	2285156	60593	IslandPath-DIMOB	PAFI_22310	2258970	2259185	hypothetical protein
	2224563	2285156	60593	IslandPath-DIMOB	PAFI_22320	2259188	2260684	JCVI: phage portal protein
	2224563	2285156	60593	IslandPath-DIMOB	PAFI_22330	2260684	2261991	JCVI: signal peptide peptidase SppA
	2224563	2285156	60593	IslandPath-DIMOB	PAFI_22340	2262045	2262425	Bacteriophage lambda head decoration protein D
	2224563	2285156	60593	IslandPath-DIMOB	PAFI_22350	2262466	2263488	Phage major capsid protein E
	2224563	2285156	60593	IslandPath-DIMOB	PAFI_22360	2263507	2263821	hypothetical protein
	2224563	2285156	60593	IslandPath-DIMOB	PAFI_22370	2263818	2264447	hypothetical protein
	2224563	2285156	60593	IslandPath-DIMOB	PAFI_22380	2264511	2264768	JCVI: type II toxin-antitoxin system ParD family antitoxin
	2224563	2285156	60593	IslandPath-DIMOB	PAFI_22390	2264768	2265112	ParE toxin of type II toxin-antitoxin system, parDE
	2224563	2285156	60593	IslandPath-DIMOB	PAFI_22400	2265146	2265568	hypothetical protein
	2224563	2285156	60593	IslandPath-DIMOB	PAFI_22410	2265592	2266530	Phage tail tube protein
	2224563	2285156	60593	IslandPath-DIMOB	PAFI_22420	2266533	2266970	hypothetical protein
	2224563	2285156	60593	IslandPath-DIMOB	PAFI_22430	2267069	2267212	hypothetical protein
	2224563	2285156	60593	IslandPath-DIMOB	PAFI_22440	2267202	2267582	tRNA(fMet)-specific endonuclease VapC
	2224563	2285156	60593	IslandPath-DIMOB	PAFI_22450	2267582	2267794	hypothetical protein
	2224563	2285156	60593	IslandPath-DIMOB	PAFI_22460	2267864	2270326	Lambda phage tail tape-measure protein (Tape_meas_lam_C)
	2224563	2285156	60593	IslandPath-DIMOB	PAFI_22470	2270336	2270962	hypothetical protein
	2224563	2285156	60593	IslandPath-DIMOB	PAFI_22480	2270959	2271306	hypothetical protein
	2224563	2285156	60593	IslandPath-DIMOB	PAFI_22490	2271299	2271430	hypothetical protein
	2224563	2285156	60593	IslandPath-DIMOB	PAFI_22500	2271435	2272121	hypothetical protein
	2224563	2285156	60593	IslandPath-DIMOB	PAFI_22510	2272124	2272333	hypothetical protein
	2224563	2285156	60593	IslandPath-DIMOB	PAFI_22520	2272330	2273214	hypothetical protein
	2224563	2285156	60593	IslandPath-DIMOB	PAFI_22530	2273211	2273657	JCVI: putative phage cell wall peptidase, NlpC/P60 family (Provisional)
	2224563	2285156	60593	IslandPath-DIMOB	PAFI_22540	2273667	2277665	GTA TIM-barrel-like domain protein
	2224563	2285156	60593	IslandPath-DIMOB	PAFI_22550	2277687	2279609	hypothetical protein
	2224563	2285156	60593	IslandPath-DIMOB	PAFI_22560	2279831	2280766	RepB plasmid partitioning protein
	2224563	2285156	60593	IslandPath-DIMOB	PAFI_22570	2280763	2281656	JCVI: ParB/RepB/Spo0J family partition protein
	2224563	2285156	60593	IslandPath-DIMOB	PAFI_22580	2281650	2283227	Recombinase
	2224563	2285156	60593	IslandPath-DIMOB	PAFI_22590	2283354	2283734	hypothetical protein
	2224563	2285156	60593	IslandPath-DIMOB	PAFI_22600	2284023	2285156	hypothetical protein
	2568828	2579206	10378	IslandPath-DIMOB	PAFI_25240	2568828	2569505	NCBI Protein Cluster (PRK): flagellar basal body rod modification protein (Provisional)
	2568828	2579206	10378	IslandPath-DIMOB	PAFI_25250	2569515	2570762	Flagellar hook-length control protein FliK
	2568828	2579206	10378	IslandPath-DIMOB	PAFI_25260	2570865	2571107	hypothetical protein
	2568828	2579206	10378	IslandPath-DIMOB	PAFI_25270	2571104	2571421	hypothetical protein
	2568828	2579206	10378	IslandPath-DIMOB	PAFI_25280	2571594	2572436	Flagellin
	2568828	2579206	10378	IslandPath-DIMOB	PAFI_25290	2572635	2572862	NCBI Protein Cluster (PRK): flagellar biosynthesis regulator FlaF
	2568828	2579206	10378	IslandPath-DIMOB	PAFI_25300	2572859	2573263	flagellum biosynthesis repressor protein FlbT
	2568828	2579206	10378	IslandPath-DIMOB	PAFI_25310	2573271	2574050	hypothetical protein
	2568828	2579206	10378	IslandPath-DIMOB	PAFI_25320	2575499	2575942	hypothetical protein
	2568828	2579206	10378	IslandPath-DIMOB	PAFI_25330	2576573	2576878	hypothetical protein
	2568828	2579206	10378	IslandPath-DIMOB	PAFI_25340	2576859	2577800	NCBIFAM: retron St85 family RNA-directed DNA polymerase
	2568828	2579206	10378	IslandPath-DIMOB	PAFI_25360	2578232	2579206	Pseudopaline exporter CntI
	2788460	2803172	14712	IslandPath-DIMOB	PAFI_27460	2788460	2789044	Ribosome hibernation promotion factor
	2788460	2803172	14712	IslandPath-DIMOB	PAFI_27470	2789119	2789583	Nitrogen regulatory protein
	2788460	2803172	14712	IslandPath-DIMOB	PAFI_27480	2789647	2789832	hypothetical protein
	2788460	2803172	14712	IslandPath-DIMOB	PAFI_27490	2790047	2790427	IS630 family transposase ISRel6
	2788460	2803172	14712	IslandPath-DIMOB	PAFI_27500	2791000	2791185	hypothetical protein
	2788460	2803172	14712	IslandPath-DIMOB	PAFI_27510	2791668	2791934	IS3 family transposase ISPye34
	2788460	2803172	14712	IslandPath-DIMOB	PAFI_27520	2792030	2792857	IS3 family transposase ISPye34
	2788460	2803172	14712	IslandPath-DIMOB	PAFI_27530	2792862	2793311	hypothetical protein
	2788460	2803172	14712	IslandPath-DIMOB	PAFI_27540	2794441	2795073	hypothetical protein
	2788460	2803172	14712	IslandPath-DIMOB	PAFI_27550	2795070	2795384	hypothetical protein
	2788460	2803172	14712	IslandPath-DIMOB	PAFI_27560	2795391	2795651	Phage major capsid protein E
	2788460	2803172	14712	IslandPath-DIMOB	PAFI_27570	2795826	2796758	IS5 family transposase ISPth1
	2788460	2803172	14712	IslandPath-DIMOB	PAFI_27580	2796900	2798114	IS256 family transposase ISPye43
	2788460	2803172	14712	IslandPath-DIMOB	PAFI_27590	2798825	2799751	hypothetical protein
	2788460	2803172	14712	IslandPath-DIMOB	PAFI_27600	2800221	2802299	JCVI: type VI secretion system tip protein VgrG
	2788460	2803172	14712	IslandPath-DIMOB	PAFI_27610	2802483	2803172	hypothetical protein
	3047406	3060538	13132	IslandPath-DIMOB	PAFI_30060	3047406	3048572	Hippurate hydrolase
	3047406	3060538	13132	IslandPath-DIMOB	PAFI_30070	3048712	3049596	Formyltetrahydrofolate deformylase
	3047406	3060538	13132	IslandPath-DIMOB	PAFI_30080	3049992	3050657	hypothetical protein
	3047406	3060538	13132	IslandPath-DIMOB	PAFI_30090	3050915	3052231	Phage integrase family protein
	3047406	3060538	13132	IslandPath-DIMOB	PAFI_30100	3052866	3053087	hypothetical protein
	3047406	3060538	13132	IslandPath-DIMOB	PAFI_30110	3053074	3053622	hypothetical protein
	3047406	3060538	13132	IslandPath-DIMOB	PAFI_30120	3054942	3055352	hypothetical protein
	3047406	3060538	13132	IslandPath-DIMOB	PAFI_30130	3055589	3056014	hypothetical protein
	3047406	3060538	13132	IslandPath-DIMOB	PAFI_30140	3056368	3056997	Serine recombinase PinR
	3047406	3060538	13132	IslandPath-DIMOB	PAFI_30160	3057445	3058365	Arginase
	3047406	3060538	13132	IslandPath-DIMOB	PAFI_30170	3058451	3060538	Colicin I receptor
	3100146	3144996	44850	IslandPath-DIMOB	PAFI_30590	3100146	3100340	Protein translocase subunit SecE
	3100146	3144996	44850	IslandPath-DIMOB	PAFI_30600	3100517	3101053	Transcription termination/antitermination protein NusG
	3100146	3144996	44850	IslandPath-DIMOB	PAFI_30610	3101140	3101592	50S ribosomal protein L11
	3100146	3144996	44850	IslandPath-DIMOB	PAFI_30620	3101596	3102294	50S ribosomal protein L1
	3100146	3144996	44850	IslandPath-DIMOB	PAFI_30630	3102694	3103209	50S ribosomal protein L10
	3100146	3144996	44850	IslandPath-DIMOB	PAFI_30640	3103275	3103649	50S ribosomal protein L7/L12
	3100146	3144996	44850	IslandPath-DIMOB	PAFI_30660	3103880	3108025	DNA-directed RNA polymerase subunit beta
	3100146	3144996	44850	IslandPath-DIMOB	PAFI_30670	3108078	3112310	DNA-directed RNA polymerase subunit beta'
	3100146	3144996	44850	IslandPath-DIMOB	PAFI_30680	3112413	3112931	Acetyltransferase (GNAT) domain protein
	3100146	3144996	44850	IslandPath-DIMOB	PAFI_30690	3113006	3113944	EamA-like transporter family protein
	3100146	3144996	44850	IslandPath-DIMOB	PAFI_30700	3113944	3114759	Putative rhamnosyl transferase
	3100146	3144996	44850	IslandPath-DIMOB	PAFI_30710	3115030	3115401	30S ribosomal protein S12
	3100146	3144996	44850	IslandPath-DIMOB	PAFI_30720	3115414	3115884	30S ribosomal protein S7
	3100146	3144996	44850	IslandPath-DIMOB	PAFI_30730	3115903	3118026	Elongation factor G
	3100146	3144996	44850	IslandPath-DIMOB	PAFI_30740	3118111	3119286	Elongation factor Tu
	3100146	3144996	44850	IslandPath-DIMOB	PAFI_30750	3120060	3121415	IS1380 family transposase ISPme1
	3100146	3144996	44850	IslandPath-DIMOB	PAFI_30760	3121845	3122945	JCVI: efflux RND transporter periplasmic adaptor subunit
	3100146	3144996	44850	IslandPath-DIMOB	PAFI_30770	3122942	3126001	Multidrug resistance protein MexB
	3100146	3144996	44850	IslandPath-DIMOB	PAFI_30780	3126197	3127342	hypothetical protein
	3100146	3144996	44850	IslandPath-DIMOB	PAFI_30790	3127702	3131181	NCBIFAM: RTX family hemolysin
	3100146	3144996	44850	IslandPath-DIMOB	PAFI_30800	3131532	3131840	30S ribosomal protein S10
	3100146	3144996	44850	IslandPath-DIMOB	PAFI_30810	3131853	3132716	hypothetical protein
	3100146	3144996	44850	IslandPath-DIMOB	PAFI_30820	3132716	3133336	50S ribosomal protein L4
	3100146	3144996	44850	IslandPath-DIMOB	PAFI_30830	3133333	3133629	50S ribosomal protein L23
	3100146	3144996	44850	IslandPath-DIMOB	PAFI_30840	3133724	3134563	50S ribosomal protein L2
	3100146	3144996	44850	IslandPath-DIMOB	PAFI_30850	3134567	3134845	30S ribosomal protein S19
	3100146	3144996	44850	IslandPath-DIMOB	PAFI_30860	3134851	3135231	50S ribosomal protein L22
	3100146	3144996	44850	IslandPath-DIMOB	PAFI_30870	3135231	3135941	30S ribosomal protein S3
	3100146	3144996	44850	IslandPath-DIMOB	PAFI_30880	3135954	3136367	50S ribosomal protein L16
	3100146	3144996	44850	IslandPath-DIMOB	PAFI_30890	3136446	3137096	JCVI: phosphonate utilization associated transcriptional regulator
	3100146	3144996	44850	IslandPath-DIMOB	PAFI_30900	3137279	3138715	NCBI Protein Cluster (PRK): putative basic amino acid antiporter YfcC
	3100146	3144996	44850	IslandPath-DIMOB	PAFI_30910	3138984	3139190	50S ribosomal protein L29
	3100146	3144996	44850	IslandPath-DIMOB	PAFI_30920	3139203	3139448	30S ribosomal protein S17
	3100146	3144996	44850	IslandPath-DIMOB	PAFI_30930	3139526	3139894	50S ribosomal protein L14
	3100146	3144996	44850	IslandPath-DIMOB	PAFI_30940	3139894	3140199	50S ribosomal protein L24
	3100146	3144996	44850	IslandPath-DIMOB	PAFI_30950	3140199	3140759	50S ribosomal protein L5
	3100146	3144996	44850	IslandPath-DIMOB	PAFI_30960	3140779	3141084	30S ribosomal protein S14
	3100146	3144996	44850	IslandPath-DIMOB	PAFI_30970	3141095	3141493	30S ribosomal protein S8
	3100146	3144996	44850	IslandPath-DIMOB	PAFI_30980	3141504	3142037	50S ribosomal protein L6
	3100146	3144996	44850	IslandPath-DIMOB	PAFI_30990	3142050	3142409	50S ribosomal protein L18
	3100146	3144996	44850	IslandPath-DIMOB	PAFI_31000	3142524	3143093	30S ribosomal protein S5
	3100146	3144996	44850	IslandPath-DIMOB	PAFI_31010	3143106	3143291	50S ribosomal protein L30
	3100146	3144996	44850	IslandPath-DIMOB	PAFI_31020	3143402	3144124	hypothetical protein
	3100146	3144996	44850	IslandPath-DIMOB	PAFI_31030	3144307	3144996	hypothetical protein
	3575360	3629281	53921	IslandPath-DIMOB	PAFI_35200	3575360	3575809	hypothetical protein
	3575360	3629281	53921	IslandPath-DIMOB	PAFI_35210	3575961	3576578	JCVI: polyhydroxyalkanoate synthesis repressor PhaR
	3575360	3629281	53921	IslandPath-DIMOB	PAFI_35230	3577290	3577868	Thiol:disulfide interchange protein CycY
	3575360	3629281	53921	IslandPath-DIMOB	PAFI_35240	3577865	3578386	Thiol-disulfide oxidoreductase ResA
	3575360	3629281	53921	IslandPath-DIMOB	PAFI_35250	3578502	3579203	Thiol:disulfide interchange protein DsbD
	3575360	3629281	53921	IslandPath-DIMOB	PAFI_35260	3579208	3579822	2-methoxy-6-polyprenyl-1,4-benzoquinol methylase, mitochondrial
	3575360	3629281	53921	IslandPath-DIMOB	PAFI_35270	3579935	3580594	JCVI: cation diffusion facilitator family transporter
	3575360	3629281	53921	IslandPath-DIMOB	PAFI_35280	3580578	3581825	Fatty-acid peroxygenase
	3575360	3629281	53921	IslandPath-DIMOB	PAFI_35290	3581829	3582329	Lipoprotein signal peptidase
	3575360	3629281	53921	IslandPath-DIMOB	PAFI_35300	3582326	3583180	Zinc transporter ZitB
	3575360	3629281	53921	IslandPath-DIMOB	PAFI_35310	3583237	3583581	NCBIFAM: metalloregulator ArsR/SmtB family transcription factor
	3575360	3629281	53921	IslandPath-DIMOB	PAFI_35320	3584248	3585792	Cell division protein FtsP
	3575360	3629281	53921	IslandPath-DIMOB	PAFI_35330	3586036	3586419	hypothetical protein
	3575360	3629281	53921	IslandPath-DIMOB	PAFI_35340	3586416	3587741	hypothetical protein
	3575360	3629281	53921	IslandPath-DIMOB	PAFI_35350	3587738	3588277	hypothetical protein
	3575360	3629281	53921	IslandPath-DIMOB	PAFI_35360	3588672	3589892	hypothetical protein
	3575360	3629281	53921	IslandPath-DIMOB	PAFI_35370	3589889	3590239	hypothetical protein
	3575360	3629281	53921	IslandPath-DIMOB	PAFI_35380	3590591	3591214	hypothetical protein
	3575360	3629281	53921	IslandPath-DIMOB	PAFI_35390	3591229	3592917	UvrABC system protein B
	3575360	3629281	53921	IslandPath-DIMOB	PAFI_35400	3592914	3593132	hypothetical protein
	3575360	3629281	53921	IslandPath-DIMOB	PAFI_35410	3593125	3593331	hypothetical protein
	3575360	3629281	53921	IslandPath-DIMOB	PAFI_35420	3593328	3593729	hypothetical protein
	3575360	3629281	53921	IslandPath-DIMOB	PAFI_35430	3593716	3594483	hypothetical protein
	3575360	3629281	53921	IslandPath-DIMOB	PAFI_35440	3594480	3596801	hypothetical protein
	3575360	3629281	53921	IslandPath-DIMOB	PAFI_35450	3597142	3597681	hypothetical protein
	3575360	3629281	53921	IslandPath-DIMOB	PAFI_35460	3597678	3597878	hypothetical protein
	3575360	3629281	53921	IslandPath-DIMOB	PAFI_35470	3597871	3598251	hypothetical protein
	3575360	3629281	53921	IslandPath-DIMOB	PAFI_35480	3598667	3600031	NCBI Protein Cluster (PRK): DNA methyltransferase
	3575360	3629281	53921	IslandPath-DIMOB	PAFI_35490	3600086	3600748	hypothetical protein
	3575360	3629281	53921	IslandPath-DIMOB	PAFI_35500	3600745	3601227	Siphoviridae;YP_009197995.1; hypothetical_protein
	3575360	3629281	53921	IslandPath-DIMOB	PAFI_35510	3601224	3601448	Myoviridae;AFU62871.1;hypothetical_protein
	3575360	3629281	53921	IslandPath-DIMOB	PAFI_35520	3601502	3602074	hypothetical protein
	3575360	3629281	53921	IslandPath-DIMOB	PAFI_35530	3602170	3602442	hypothetical protein
	3575360	3629281	53921	IslandPath-DIMOB	PAFI_35540	3602554	3603150	hypothetical protein
	3575360	3629281	53921	IslandPath-DIMOB	PAFI_35550	3603098	3605101	Phage terminase large subunit gpA, ATPase domain
	3575360	3629281	53921	IslandPath-DIMOB	PAFI_35560	3605092	3605313	hypothetical protein
	3575360	3629281	53921	IslandPath-DIMOB	PAFI_35570	3605313	3606881	hypothetical protein
	3575360	3629281	53921	IslandPath-DIMOB	PAFI_35580	3606887	3608941	Myoviridae;YP_009103725.1; prohead_protease_and_m ajor_capsid_protein
	3575360	3629281	53921	IslandPath-DIMOB	PAFI_35590	3609016	3609351	hypothetical protein
	3575360	3629281	53921	IslandPath-DIMOB	PAFI_35600	3609351	3609662	hypothetical protein
	3575360	3629281	53921	IslandPath-DIMOB	PAFI_35610	3609659	3610288	hypothetical protein
	3575360	3629281	53921	IslandPath-DIMOB	PAFI_35620	3610339	3611763	Mercuric reductase
	3575360	3629281	53921	IslandPath-DIMOB	PAFI_35630	3611768	3612001	NCBIFAM: mercury resistance system transport protein MerF
	3575360	3629281	53921	IslandPath-DIMOB	PAFI_35640	3612006	3612311	JCVI: mercury resistance system periplasmic binding protein MerP
	3575360	3629281	53921	IslandPath-DIMOB	PAFI_35650	3612330	3612719	Mercuric transport protein MerT
	3575360	3629281	53921	IslandPath-DIMOB	PAFI_35660	3612796	3613221	Mercuric resistance operon regulatory protein
	3575360	3629281	53921	IslandPath-DIMOB	PAFI_35670	3613218	3613634	hypothetical protein
	3575360	3629281	53921	IslandPath-DIMOB	PAFI_35680	3613659	3614600	Phage tail tube protein
	3575360	3629281	53921	IslandPath-DIMOB	PAFI_35690	3614600	3615037	hypothetical protein
	3575360	3629281	53921	IslandPath-DIMOB	PAFI_35710	3617671	3618108	hypothetical protein
	3575360	3629281	53921	IslandPath-DIMOB	PAFI_35720	3618150	3618614	Peptidase M15
	3575360	3629281	53921	IslandPath-DIMOB	PAFI_35730	3618777	3619034	hypothetical protein
	3575360	3629281	53921	IslandPath-DIMOB	PAFI_35740	3619061	3619540	hypothetical protein
	3575360	3629281	53921	IslandPath-DIMOB	PAFI_35750	3619580	3621061	Copper-transporting P-type ATPase
	3692385	3724950	32565	IslandPath-DIMOB	PAFI_35760	3711000	3712304	JCVI: plasmid partitioning protein RepA
	3692385	3724950	32565	IslandPath-DIMOB	PAFI_35770	3709903	3711003	JCVI: plasmid partitioning protein RepB
	3692385	3724950	32565	IslandPath-DIMOB	PAFI_35780	3708827	3709861	Bicaudaviridae;YP_009230342.1;viral_integrase
	3692385	3724950	32565	IslandPath-DIMOB	PAFI_35790	3705819	3708413	hypothetical protein
	3692385	3724950	32565	IslandPath-DIMOB	PAFI_35800	3704949	3705677	hypothetical protein
	3692385	3724950	32565	IslandPath-DIMOB	PAFI_35810	3704446	3704847	hypothetical protein
	3692385	3724950	32565	IslandPath-DIMOB	PAFI_35820	3703711	3704196	IS110 family transposase ISGme8
	3692385	3724950	32565	IslandPath-DIMOB	PAFI_35830	3702541	3702864	hypothetical protein
	3692385	3724950	32565	IslandPath-DIMOB	PAFI_35840	3701538	3702002	JCVI: excisionase family DNA-binding protein
	3692385	3724950	32565	IslandPath-DIMOB	PAFI_35850	3700915	3701541	hypothetical protein
	3692385	3724950	32565	IslandPath-DIMOB	PAFI_35860	3699756	3700970	IS256 family transposase ISPye43
	3692385	3724950	32565	IslandPath-DIMOB	PAFI_35870	3699377	3699619	JCVI: type II toxin-antitoxin system prevent-host-death family antitoxin
	3692385	3724950	32565	IslandPath-DIMOB	PAFI_35880	3699006	3699380	hypothetical protein
	3692385	3724950	32565	IslandPath-DIMOB	PAFI_35890	3698450	3698539	hypothetical protein
	3692385	3724950	32565	IslandPath-DIMOB	PAFI_35900	3698225	3698386	NCBIFAM: IS21 family transposase
	3692385	3724950	32565	IslandPath-DIMOB	PAFI_35910	3697918	3698142	IS481 family transposase ISRel12
	3692385	3724950	32565	IslandPath-DIMOB	PAFI_35920	3696932	3697921	Inositol 2-dehydrogenase
	3692385	3724950	32565	IslandPath-DIMOB	PAFI_35930	3696100	3696930	Fructose-bisphosphate aldolase
	3692385	3724950	32565	IslandPath-DIMOB	PAFI_35940	3695246	3696103	5-deoxy-glucuronate isomerase
	3692385	3724950	32565	IslandPath-DIMOB	PAFI_35950	3694253	3695233	5-dehydro-2-deoxygluconokinase
	3692385	3724950	32565	IslandPath-DIMOB	PAFI_35960	3692385	3694253	3D-(3,5/4)-trihydroxycyclohexane-1,2-dione hydrolase
	3663348	3679212	15864	IslandPath-DIMOB	PAFI_36110	3677998	3679212	IS256 family transposase ISPye43
	3663348	3679212	15864	IslandPath-DIMOB	PAFI_36120	3677390	3677593	hypothetical protein
	3663348	3679212	15864	IslandPath-DIMOB	PAFI_36130	3674234	3676738	Heparinase II/III-like protein
	3663348	3679212	15864	IslandPath-DIMOB	PAFI_36140	3673538	3674248	hypothetical protein
	3663348	3679212	15864	IslandPath-DIMOB	PAFI_36150	3671764	3672888	UDP-N-acetylglucosamine 2-epimerase
	3663348	3679212	15864	IslandPath-DIMOB	PAFI_36160	3670497	3671756	UDP-N-acetyl-D-mannosamine dehydrogenase
	3663348	3679212	15864	IslandPath-DIMOB	PAFI_36170	3668266	3670461	NCBI Protein Cluster (PRK): glycosyltransferase
	3663348	3679212	15864	IslandPath-DIMOB	PAFI_36180	3666932	3668188	hypothetical protein
	3663348	3679212	15864	IslandPath-DIMOB	PAFI_36190	3666321	3666836	hypothetical protein
	3663348	3679212	15864	IslandPath-DIMOB	PAFI_36200	3664441	3666024	D-inositol-3-phosphate glycosyltransferase
	3663348	3679212	15864	IslandPath-DIMOB	PAFI_36210	3663348	3664364	hypothetical protein
	3575360	3629281	53921	IslandPath-DIMOB	PAFI_36590	3625010	3629281	NCBIFAM: MSCRAMM family adhesin SdrD
	3575360	3629281	53921	IslandPath-DIMOB	PAFI_36600	3624661	3624864	hypothetical protein
	3575360	3629281	53921	IslandPath-DIMOB	PAFI_36610	3623230	3624384	hypothetical protein
	3575360	3629281	53921	IslandPath-DIMOB	PAFI_36620	3622536	3623219	hypothetical protein
	3692385	3724950	32565	IslandPath-DIMOB	PAFI_36630	3719346	3720353	Replication initiator protein A
	3692385	3724950	32565	IslandPath-DIMOB	PAFI_36640	3720481	3720891	NCBIFAM: plasmid replication DNA-binding protein
	3692385	3724950	32565	IslandPath-DIMOB	PAFI_36650	3721529	3721783	Peptidase propeptide and YPEB domain protein
	3692385	3724950	32565	IslandPath-DIMOB	PAFI_36660	3721788	3722363	Prokaryotic cytochrome b561
	3692385	3724950	32565	IslandPath-DIMOB	PAFI_36670	3722360	3722947	hypothetical protein
	3692385	3724950	32565	IslandPath-DIMOB	PAFI_36680	3722944	3723648	VIT family protein
	3692385	3724950	32565	IslandPath-DIMOB	PAFI_36690	3723733	3724950	NCBI Protein Cluster (PRK): conjugal transfer relaxase TraA (Provisional)
	3692385	3724950	32565	IslandPath-DIMOB	PAFI_36740	3713317	3714360	hypothetical protein
	3692385	3724950	32565	IslandPath-DIMOB	PAFI_36750	3715139	3715678	hypothetical protein
	3692385	3724950	32565	IslandPath-DIMOB	PAFI_36760	3716216	3717268	JCVI: Ti-type conjugative transfer relaxase TraA
	3692385	3724950	32565	IslandPath-DIMOB	PAFI_36770	3717578	3717841	JCVI: type II toxin-antitoxin system ParD family antitoxin
	3692385	3724950	32565	IslandPath-DIMOB	PAFI_36780	3717845	3718135	ParE toxin of type II toxin-antitoxin system, parDE
P. saliphilus DSM 18447T	3726391	3746967	20576	IslandPath-DIMOB	PASA_06010	3746809	3746967	hypothetical protein
	3726391	3746967	20576	IslandPath-DIMOB	PASA_06020	3746024	3746743	hypothetical protein
	3726391	3746967	20576	IslandPath-DIMOB	PASA_06030	3745467	3746000	hypothetical protein
	3726391	3746967	20576	IslandPath-DIMOB	PASA_06040	3745138	3745359	hypothetical protein
	3726391	3746967	20576	IslandPath-DIMOB	PASA_06050	3744292	3744963	hypothetical protein
	3726391	3746967	20576	IslandPath-DIMOB	PASA_06060	3743668	3744234	hypothetical protein
	3726391	3746967	20576	IslandPath-DIMOB	PASA_06070	3742042	3742572	hypothetical protein
	3726391	3746967	20576	IslandPath-DIMOB	PASA_06080	3741216	3741974	hypothetical protein
	3726391	3746967	20576	IslandPath-DIMOB	PASA_06090	3739521	3741041	hypothetical protein
	3726391	3746967	20576	IslandPath-DIMOB	PASA_06100	3738640	3739524	JCVI: conjugative transfer relaxase/helicase TraI
	3726391	3746967	20576	IslandPath-DIMOB	PASA_06110	3738546	3738647	hypothetical protein
	3726391	3746967	20576	IslandPath-DIMOB	PASA_06120	3738244	3738549	hypothetical protein
	3726391	3746967	20576	IslandPath-DIMOB	PASA_06130	3737951	3738136	Prophage CP4-57 regulatory protein (AlpA)
	3726391	3746967	20576	IslandPath-DIMOB	PASA_06140	3736708	3737589	hypothetical protein
	3726391	3746967	20576	IslandPath-DIMOB	PASA_06150	3735564	3736715	Prophage integrase IntA
	3726391	3746967	20576	IslandPath-DIMOB	PASA_06160	3732746	3734998	hypothetical protein
	3726391	3746967	20576	IslandPath-DIMOB	PASA_06170	3731575	3732576	hypothetical protein
	3726391	3746967	20576	IslandPath-DIMOB	PASA_06180	3731137	3731418	hypothetical protein
	3726391	3746967	20576	IslandPath-DIMOB	PASA_06190	3730101	3730532	hypothetical protein
	3726391	3746967	20576	IslandPath-DIMOB	PASA_06200	3728476	3729801	dCTP deaminase, dUMP-forming
	3726391	3746967	20576	IslandPath-DIMOB	PASA_06210	3727569	3727790	IS3 family transposase ISPko4
	3726391	3746967	20576	IslandPath-DIMOB	PASA_06220	3727368	3727565	hypothetical protein
	3726391	3746967	20576	IslandPath-DIMOB	PASA_06230	3726391	3727371	IS3 family transposase ISSsp2
	3494641	3523706	29065	IslandPath-DIMOB	PASA_08160	3522747	3523706	Pseudopaline exporter CntI
	3494641	3523706	29065	IslandPath-DIMOB	PASA_08180	3521034	3522221	hypothetical protein
	3494641	3523706	29065	IslandPath-DIMOB	PASA_08190	3518988	3520313	Type-1 restriction enzyme EcoKI specificity protein
	3494641	3523706	29065	IslandPath-DIMOB	PASA_08200	3517516	3518991	Type I restriction enzyme EcoKI M protein
	3494641	3523706	29065	IslandPath-DIMOB	PASA_08210	3514064	3517519	hypothetical protein
	3494641	3523706	29065	IslandPath-DIMOB	PASA_08220	3513846	3514025	hypothetical protein
	3494641	3523706	29065	IslandPath-DIMOB	PASA_08230	3512063	3513307	NCBI Protein Cluster (PRK): 5-methylcytosine-specific restriction endonuclease system specificity protein McrC
	3494641	3523706	29065	IslandPath-DIMOB	PASA_08240	3510249	3512063	NCBI Protein Cluster (PRK): 5-methylcytosine-specific restriction enzyme subunit McrB (Provisional)
	3494641	3523706	29065	IslandPath-DIMOB	PASA_08250	3509388	3509990	Tyrosine recombinase XerD
	3494641	3523706	29065	IslandPath-DIMOB	PASA_08260	3508913	3509383	hypothetical protein
	3494641	3523706	29065	IslandPath-DIMOB	PASA_08270	3508506	3508742	hypothetical protein
	3494641	3523706	29065	IslandPath-DIMOB	PASA_08280	3507607	3508296	hypothetical protein
	3494641	3523706	29065	IslandPath-DIMOB	PASA_08290	3505451	3507610	NCBIFAM: IS481 family transposase
	3494641	3523706	29065	IslandPath-DIMOB	PASA_08300	3504496	3505482	Bacterial TniB protein
	3494641	3523706	29065	IslandPath-DIMOB	PASA_08310	3502641	3504506	hypothetical protein
	3494641	3523706	29065	IslandPath-DIMOB	PASA_08320	3502063	3502452	hypothetical protein
	3494641	3523706	29065	IslandPath-DIMOB	PASA_08330	3500426	3501997	hypothetical protein
	3494641	3523706	29065	IslandPath-DIMOB	PASA_08340	3499533	3500429	JCVI: ParB/RepB/Spo0J family partition protein
	3494641	3523706	29065	IslandPath-DIMOB	PASA_08350	3498643	3499536	RepB plasmid partitioning protein
	3494641	3523706	29065	IslandPath-DIMOB	PASA_08360	3497173	3498060	hypothetical protein
	3494641	3523706	29065	IslandPath-DIMOB	PASA_08370	3496712	3497083	IS5 family transposase ISPye51
	3494641	3523706	29065	IslandPath-DIMOB	PASA_08380	3496326	3496715	IS5 family transposase ISPaes2
	3494641	3523706	29065	IslandPath-DIMOB	PASA_08390	3494882	3496201	IS701 family transposase ISBj6_B
	3494641	3523706	29065	IslandPath-DIMOB	PASA_08400	3494641	3494838	IS3 family transposase ISRosp5
	2962586	3007817	45231	IslandPath-DIMOB	PASA_13130	3007814	3009655	hypothetical protein
	2962586	3007817	45231	IslandPath-DIMOB	PASA_13140	3006813	3007817	hypothetical protein
	2962586	3007817	45231	IslandPath-DIMOB	PASA_13150	3005731	3006810	hypothetical protein
	2962586	3007817	45231	IslandPath-DIMOB	PASA_13160	3005546	3005734	hypothetical protein
	2962586	3007817	45231	IslandPath-DIMOB	PASA_13170	3003752	3004654	IS3 family transposase ISPye52
	2962586	3007817	45231	IslandPath-DIMOB	PASA_13190	3003423	3003755	IS3 family transposase ISPye52
	2962586	3007817	45231	IslandPath-DIMOB	PASA_13200	3002075	3002719	Maleamate amidohydrolase
	2962586	3007817	45231	IslandPath-DIMOB	PASA_13210	3000760	3001995	Imidazolonepropionase
	2962586	3007817	45231	IslandPath-DIMOB	PASA_13220	3000038	3000760	JCVI: haloacid dehalogenase type II
	2962586	3007817	45231	IslandPath-DIMOB	PASA_13230	2998839	3000041	NCBIFAM: TRAP transporter substrate-binding protein DctP
	2962586	3007817	45231	IslandPath-DIMOB	PASA_13240	2998273	2998767	Tripartite ATP-independent periplasmic transporters, DctQ component
	2962586	3007817	45231	IslandPath-DIMOB	PASA_13250	2996931	2998238	Sialic acid TRAP transporter permease protein SiaT
	2962586	3007817	45231	IslandPath-DIMOB	PASA_13260	2996220	2996894	HTH-type transcriptional regulator BetI
	2962586	3007817	45231	IslandPath-DIMOB	PASA_13270	2995799	2996050	hypothetical protein
	2962586	3007817	45231	IslandPath-DIMOB	PASA_13280	2994934	2995707	hypothetical protein
	2962586	3007817	45231	IslandPath-DIMOB	PASA_13290	2994519	2994926	hypothetical protein
	2962586	3007817	45231	IslandPath-DIMOB	PASA_13300	2994031	2994327	hypothetical protein
	2962586	3007817	45231	IslandPath-DIMOB	PASA_13310	2993777	2994034	hypothetical protein
	2962586	3007817	45231	IslandPath-DIMOB	PASA_13320	2993405	2993698	hypothetical protein
	2962586	3007817	45231	IslandPath-DIMOB	PASA_13330	2993099	2993356	hypothetical protein
	2962586	3007817	45231	IslandPath-DIMOB	PASA_13340	2992624	2992872	hypothetical protein
	2962586	3007817	45231	IslandPath-DIMOB	PASA_13350	2992354	2992530	hypothetical protein
	2962586	3007817	45231	IslandPath-DIMOB	PASA_13360	2991735	2992295	Myoviridae;YP_004300651.1; putative_phosphoestera se_or_phosphohydrolase
	2962586	3007817	45231	IslandPath-DIMOB	PASA_13370	2991383	2991730	Myoviridae;YP_008125857.1;hypothetical_protein
	2962586	3007817	45231	IslandPath-DIMOB	PASA_13380	2991121	2991348	hypothetical protein
	2962586	3007817	45231	IslandPath-DIMOB	PASA_13390	2989368	2990252	hypothetical protein
	2962586	3007817	45231	IslandPath-DIMOB	PASA_13400	2983926	2989088	JCVI: helicase/secretion neighborhood putative DEAH-box helicase (Provisional)
	2962586	3007817	45231	IslandPath-DIMOB	PASA_13410	2981153	2983924	RNA polymerase-associated protein RapA
	2962586	3007817	45231	IslandPath-DIMOB	PASA_13420	2976711	2981150	NCBIFAM: BREX-2 system adenine-specific DNA-methyltransferase PglX
	2962586	3007817	45231	IslandPath-DIMOB	PASA_13430	2974757	2976721	hypothetical protein
	2962586	3007817	45231	IslandPath-DIMOB	PASA_13440	2973987	2974760	hypothetical protein
	2962586	3007817	45231	IslandPath-DIMOB	PASA_13450	2972214	2973818	hypothetical protein
	2962586	3007817	45231	IslandPath-DIMOB	PASA_13460	2970791	2972221	hypothetical protein
	2962586	3007817	45231	IslandPath-DIMOB	PASA_13470	2968249	2970318	ATP-dependent DNA helicase Rep
	2962586	3007817	45231	IslandPath-DIMOB	PASA_13480	2966219	2968267	NCBIFAM: retron Eco8 family effector endonuclease
	2962586	3007817	45231	IslandPath-DIMOB	PASA_13500	2963836	2964675	Diaminopimelate epimerase
	2962586	3007817	45231	IslandPath-DIMOB	PASA_13510	2962586	2963839	Threonylcarbamoyladenosine tRNA methylthiotransferase MtaB
	2778765	2800901	22136	IslandPath-DIMOB	PASA_15140	2800659	2800901	hypothetical protein
	2778765	2800901	22136	IslandPath-DIMOB	PASA_15150	2799399	2800625	Vitamin B12 transporter BtuB
	2778765	2800901	22136	IslandPath-DIMOB	PASA_15160	2798795	2799343	hypothetical protein
	2778765	2800901	22136	IslandPath-DIMOB	PASA_15170	2798622	2798711	hypothetical protein
	2778765	2800901	22136	IslandPath-DIMOB	PASA_15180	2797753	2798001	NCBIFAM: IS5 family transposase
	2778765	2800901	22136	IslandPath-DIMOB	PASA_15190	2794891	2796585	Glycosyl transferase family 2
	2778765	2800901	22136	IslandPath-DIMOB	PASA_15200	2794043	2794846	Polysaccharide pyruvyl transferase
	2778765	2800901	22136	IslandPath-DIMOB	PASA_15210	2792903	2793388	hypothetical protein
	2778765	2800901	22136	IslandPath-DIMOB	PASA_15220	2791306	2792601	Tyrosine recombinase XerC
	2778765	2800901	22136	IslandPath-DIMOB	PASA_15230	2790662	2791309	hypothetical protein
	2778765	2800901	22136	IslandPath-DIMOB	PASA_15240	2790342	2790569	hypothetical protein
	2778765	2800901	22136	IslandPath-DIMOB	PASA_15250	2790001	2790342	hypothetical protein
	2778765	2800901	22136	IslandPath-DIMOB	PASA_15260	2788937	2790001	hypothetical protein
	2778765	2800901	22136	IslandPath-DIMOB	PASA_15270	2788743	2788940	hypothetical protein
	2778765	2800901	22136	IslandPath-DIMOB	PASA_15280	2788313	2788750	hypothetical protein
	2778765	2800901	22136	IslandPath-DIMOB	PASA_15290	2787632	2788285	hypothetical protein
	2778765	2800901	22136	IslandPath-DIMOB	PASA_15300	2787486	2787635	hypothetical protein
	2778765	2800901	22136	IslandPath-DIMOB	PASA_15310	2787148	2787489	hypothetical protein
	2778765	2800901	22136	IslandPath-DIMOB	PASA_15320	2784239	2787151	hypothetical protein
	2778765	2800901	22136	IslandPath-DIMOB	PASA_15330	2784087	2784242	hypothetical protein
	2778765	2800901	22136	IslandPath-DIMOB	PASA_15340	2783917	2784072	hypothetical protein
	2778765	2800901	22136	IslandPath-DIMOB	PASA_15350	2783084	2783824	hypothetical protein
	2778765	2800901	22136	IslandPath-DIMOB	PASA_15360	2782581	2783087	hypothetical protein
	2778765	2800901	22136	IslandPath-DIMOB	PASA_15370	2781814	2782584	hypothetical protein
	2778765	2800901	22136	IslandPath-DIMOB	PASA_15380	2781378	2781656	hypothetical protein
	2778765	2800901	22136	IslandPath-DIMOB	PASA_15390	2780980	2781249	CRISPR-associated endoribonuclease Cas2
	2778765	2800901	22136	IslandPath-DIMOB	PASA_15400	2780387	2780614	hypothetical protein
	2778765	2800901	22136	IslandPath-DIMOB	PASA_15410	2780110	2780310	hypothetical protein
	2778765	2800901	22136	IslandPath-DIMOB	PASA_15420	2779904	2780113	hypothetical protein
	2778765	2800901	22136	IslandPath-DIMOB	PASA_15430	2779632	2779907	hypothetical protein
	2778765	2800901	22136	IslandPath-DIMOB	PASA_15440	2779306	2779635	hypothetical protein
	2778765	2800901	22136	IslandPath-DIMOB	PASA_15450	2778765	2779238	Rap1a immunity proteins
	2506183	2518167	11984	IslandPath-DIMOB	PASA_17980	2517457	2518167	hypothetical protein
	2506183	2518167	11984	IslandPath-DIMOB	PASA_17990	2515973	2516614	hypothetical protein
	2506183	2518167	11984	IslandPath-DIMOB	PASA_18000	2510099	2515678	JCVI: IGHMBP2 family helicase
	2506183	2518167	11984	IslandPath-DIMOB	PASA_18010	2508385	2509611	Fic/DOC family protein
	2506183	2518167	11984	IslandPath-DIMOB	PASA_18020	2507758	2508294	NCBIFAM: IS21-like element helper ATPase IstB
	2506183	2518167	11984	IslandPath-DIMOB	PASA_18030	2506800	2507438	tRNA 5-carboxymethoxyuridine methyltransferase
	2506183	2518167	11984	IslandPath-DIMOB	PASA_18040	2506183	2506677	Copper chaperone PCu(A)C
	2288274	2301550	13276	IslandPath-DIMOB	PASA_20070	2301383	2301550	50S ribosomal protein L33
	2288274	2301550	13276	IslandPath-DIMOB	PASA_20090	2299597	2300595	tRNA-dihydrouridine(20/20a) synthase
	2288274	2301550	13276	IslandPath-DIMOB	PASA_20100	2298365	2299483	Phage integrase family protein
	2288274	2301550	13276	IslandPath-DIMOB	PASA_20110	2297378	2297926	hypothetical protein
	2288274	2301550	13276	IslandPath-DIMOB	PASA_20120	2295838	2297385	hypothetical protein
	2288274	2301550	13276	IslandPath-DIMOB	PASA_20130	2295506	2295841	hypothetical protein
	2288274	2301550	13276	IslandPath-DIMOB	PASA_20140	2295045	2295509	Myoviridae;YP_009100019.1; small_terminase_subuni t
	2288274	2301550	13276	IslandPath-DIMOB	PASA_20150	2293276	2295048	Phage terminase large subunit gpA, ATPase domain
	2288274	2301550	13276	IslandPath-DIMOB	PASA_20160	2293092	2293298	hypothetical protein
	2288274	2301550	13276	IslandPath-DIMOB	PASA_20170	2292322	2292879	hypothetical protein
	2288274	2301550	13276	IslandPath-DIMOB	PASA_20180	2290994	2292316	JCVI: phage portal protein
	2288274	2301550	13276	IslandPath-DIMOB	PASA_20190	2289208	2291001	hypothetical protein
	2288274	2301550	13276	IslandPath-DIMOB	PASA_20200	2288993	2289208	Myoviridae;AFU62880.1;hypothetical_protein
	2288274	2301550	13276	IslandPath-DIMOB	PASA_20210	2288671	2288991	hypothetical protein
	2288274	2301550	13276	IslandPath-DIMOB	PASA_20220	2288274	2288534	Pyocin activator protein PrtN
	2171750	2226819	55069	IslandPath-DIMOB	PASA_20890	2226493	2226819	Bicaudaviridae;YP_009230342.1;viral_integrase
	2171750	2226819	55069	IslandPath-DIMOB	PASA_20900	2224755	2225969	Major Facilitator Superfamily protein
	2171750	2226819	55069	IslandPath-DIMOB	PASA_20910	2223956	2224585	Protease synthase and sporulation protein PAI 2
	2171750	2226819	55069	IslandPath-DIMOB	PASA_20920	2223309	2223950	HTH-type transcriptional regulator SutR
	2171750	2226819	55069	IslandPath-DIMOB	PASA_20930	2222494	2223207	B3/4 domain protein
	2171750	2226819	55069	IslandPath-DIMOB	PASA_20940	2221375	2221776	hypothetical protein
	2171750	2226819	55069	IslandPath-DIMOB	PASA_20950	2220554	2221111	hypothetical protein
	2171750	2226819	55069	IslandPath-DIMOB	PASA_20960	2218874	2220181	NCBIFAM: C17 cyclopropane fatty acid synthase CfaB
	2171750	2226819	55069	IslandPath-DIMOB	PASA_20970	2217975	2218766	hypothetical protein
	2171750	2226819	55069	IslandPath-DIMOB	PASA_20980	2217069	2217665	ECF RNA polymerase sigma factor EcfG
	2171750	2226819	55069	IslandPath-DIMOB	PASA_20990	2216569	2216769	hypothetical protein
	2171750	2226819	55069	IslandPath-DIMOB	PASA_21000	2215243	2216658	Trk system potassium uptake protein TrkI
	2171750	2226819	55069	IslandPath-DIMOB	PASA_21010	2214749	2214937	hypothetical protein
	2171750	2226819	55069	IslandPath-DIMOB	PASA_21020	2212980	2214665	Potassium-transporting ATPase potassium-binding subunit
	2171750	2226819	55069	IslandPath-DIMOB	PASA_21030	2210896	2212920	Potassium-transporting ATPase ATP-binding subunit
	2171750	2226819	55069	IslandPath-DIMOB	PASA_21040	2210302	2210883	Potassium-transporting ATPase KdpC subunit
	2171750	2226819	55069	IslandPath-DIMOB	PASA_21050	2207611	2210298	Sensor protein KdpD
	2171750	2226819	55069	IslandPath-DIMOB	PASA_21060	2206934	2207614	KDP operon transcriptional regulatory protein KdpE
	2171750	2226819	55069	IslandPath-DIMOB	PASA_21070	2205621	2206379	hypothetical protein
	2171750	2226819	55069	IslandPath-DIMOB	PASA_21080	2205138	2205569	Nitroreductase NfnB
	2171750	2226819	55069	IslandPath-DIMOB	PASA_21090	2203856	2204803	hypothetical protein
	2171750	2226819	55069	IslandPath-DIMOB	PASA_21100	2202453	2203553	hypothetical protein
	2171750	2226819	55069	IslandPath-DIMOB	PASA_21110	2201375	2202289	Pseudopaline exporter CntI
	2171750	2226819	55069	IslandPath-DIMOB	PASA_21120	2200588	2201184	NCBI Protein Cluster (PRK): arabinose operon transcriptional regulator AraC
	2171750	2226819	55069	IslandPath-DIMOB	PASA_21130	2199249	2200256	Metallo-beta-lactamase superfamily protein
	2171750	2226819	55069	IslandPath-DIMOB	PASA_21140	2198001	2198732	HTH-type transcriptional repressor RspR
	2171750	2226819	55069	IslandPath-DIMOB	PASA_21150	2196835	2197878	Putative amino-acid ABC transporter-binding protein YhdW
	2171750	2226819	55069	IslandPath-DIMOB	PASA_21160	2195585	2196751	NCBI Protein Cluster (PRK): glutamine ABC transporter permease GlnP
	2171750	2226819	55069	IslandPath-DIMOB	PASA_21170	2194498	2195580	Inner membrane amino-acid ABC transporter permease protein YhdY
	2171750	2226819	55069	IslandPath-DIMOB	PASA_21180	2193746	2194486	Glutamine transport ATP-binding protein GlnQ
	2171750	2226819	55069	IslandPath-DIMOB	PASA_21190	2192809	2193687	4-hydroxy-tetrahydrodipicolinate synthase
	2171750	2226819	55069	IslandPath-DIMOB	PASA_21200	2191499	2192746	D-amino acid dehydrogenase 1
	2171750	2226819	55069	IslandPath-DIMOB	PASA_21210	2190784	2191485	2-dehydro-3-deoxy-D-gluconate 5-dehydrogenase
	2171750	2226819	55069	IslandPath-DIMOB	PASA_21220	2189301	2190776	Betaine aldehyde dehydrogenase
	2171750	2226819	55069	IslandPath-DIMOB	PASA_21230	2188281	2189297	4-hydroxyproline 2-epimerase
	2171750	2226819	55069	IslandPath-DIMOB	PASA_21240	2188161	2188277	hypothetical protein
	2171750	2226819	55069	IslandPath-DIMOB	PASA_21250	2186277	2188016	hypothetical protein
	2171750	2226819	55069	IslandPath-DIMOB	PASA_21260	2185190	2185975	Pyrroline-5-carboxylate reductase
	2171750	2226819	55069	IslandPath-DIMOB	PASA_21270	2184439	2185050	hypothetical protein
	2171750	2226819	55069	IslandPath-DIMOB	PASA_21280	2183589	2184446	hypothetical protein
	2171750	2226819	55069	IslandPath-DIMOB	PASA_21290	2183088	2183219	hypothetical protein
	2171750	2226819	55069	IslandPath-DIMOB	PASA_21300	2182057	2183091	NCBIFAM: InlH/InlC2 family class 1 internalin
	2171750	2226819	55069	IslandPath-DIMOB	PASA_21310	2181631	2181999	IS5 family transposase IS711
	2171750	2226819	55069	IslandPath-DIMOB	PASA_21320	2181242	2181610	IS5 family transposase IS711
	2171750	2226819	55069	IslandPath-DIMOB	PASA_21330	2180557	2180859	hypothetical protein
	2171750	2226819	55069	IslandPath-DIMOB	PASA_21340	2180109	2180564	hypothetical protein
	2171750	2226819	55069	IslandPath-DIMOB	PASA_21350	2179209	2180036	hypothetical protein
	2171750	2226819	55069	IslandPath-DIMOB	PASA_21360	2178704	2179195	hypothetical protein
	2171750	2226819	55069	IslandPath-DIMOB	PASA_21370	2177542	2178555	hypothetical protein
	2171750	2226819	55069	IslandPath-DIMOB	PASA_21380	2176481	2176978	DCC1-like thiol-disulfide oxidoreductase
	2171750	2226819	55069	IslandPath-DIMOB	PASA_21390	2175321	2176223	Protein QmcA
	2171750	2226819	55069	IslandPath-DIMOB	PASA_21400	2174855	2175250	hypothetical protein
	2171750	2226819	55069	IslandPath-DIMOB	PASA_21410	2174271	2174540	hypothetical protein
	2171750	2226819	55069	IslandPath-DIMOB	PASA_21420	2172316	2173596	hypothetical protein
	2171750	2226819	55069	IslandPath-DIMOB	PASA_21430	2171750	2171938	hypothetical protein
	2093503	2131560	38057	IslandPath-DIMOB	PASA_21850	2131381	2131560	hypothetical protein
	2093503	2131560	38057	IslandPath-DIMOB	PASA_21860	2130502	2131458	Tripartite tricarboxylate transporter family receptor
	2093503	2131560	38057	IslandPath-DIMOB	PASA_21870	2129444	2130364	Hca operon transcriptional activator HcaR
	2093503	2131560	38057	IslandPath-DIMOB	PASA_21880	2128379	2129209	3-phenylpropionate-dihydrodiol/cinnamic acid-dihydrodiol dehydrogenase
	2093503	2131560	38057	IslandPath-DIMOB	PASA_21890	2127812	2128339	hypothetical protein
	2093503	2131560	38057	IslandPath-DIMOB	PASA_21900	2126543	2127340	NCBI Protein Cluster (PRK): anaerobic benzoate catabolism transcriptional regulator (Provisional)
	2093503	2131560	38057	IslandPath-DIMOB	PASA_21910	2125888	2126352	Leucine-responsive regulatory protein
	2093503	2131560	38057	IslandPath-DIMOB	PASA_21920	2124518	2125717	L-methionine gamma-lyase
	2093503	2131560	38057	IslandPath-DIMOB	PASA_21930	2123788	2124432	hypothetical protein
	2093503	2131560	38057	IslandPath-DIMOB	PASA_21940	2123181	2123795	Disulfide-bond oxidoreductase YfcG
	2093503	2131560	38057	IslandPath-DIMOB	PASA_21950	2121909	2122700	Glutamine transport ATP-binding protein GlnQ
	2093503	2131560	38057	IslandPath-DIMOB	PASA_21960	2120592	2121899	Inner membrane amino-acid ABC transporter permease protein YhdY
	2093503	2131560	38057	IslandPath-DIMOB	PASA_21970	2119322	2120590	NCBI Protein Cluster (PRK): glutamine ABC transporter permease GlnP
	2093503	2131560	38057	IslandPath-DIMOB	PASA_21980	2118177	2119205	Putative amino-acid ABC transporter-binding protein YhdW
	2093503	2131560	38057	IslandPath-DIMOB	PASA_21990	2116739	2117671	IS5 family transposase ISTasp1
	2093503	2131560	38057	IslandPath-DIMOB	PASA_22000	2114358	2116043	Dihydrolipoyl dehydrogenase
	2093503	2131560	38057	IslandPath-DIMOB	PASA_22010	2113045	2114346	Dihydrolipoyllysine-residue acetyltransferase component of pyruvate dehydrogenase complex
	2093503	2131560	38057	IslandPath-DIMOB	PASA_22020	2110367	2113033	Pyruvate dehydrogenase E1 component
	2093503	2131560	38057	IslandPath-DIMOB	PASA_22030	2109104	2109604	NCBI Protein Cluster (PRK): HTH-type transcriptional regulator PuuR
	2093503	2131560	38057	IslandPath-DIMOB	PASA_22040	2107984	2108937	Tetrachlorobenzoquinone reductase
	2093503	2131560	38057	IslandPath-DIMOB	PASA_22050	2107478	2107987	hypothetical protein
	2093503	2131560	38057	IslandPath-DIMOB	PASA_22060	2105867	2107444	Acetolactate synthase large subunit IlvB1
	2093503	2131560	38057	IslandPath-DIMOB	PASA_22070	2104212	2105717	Tripartite tricarboxylate transporter TctA family protein
	2093503	2131560	38057	IslandPath-DIMOB	PASA_22080	2103743	2104201	Tripartite tricarboxylate transporter TctB family protein
	2093503	2131560	38057	IslandPath-DIMOB	PASA_22090	2103339	2103689	Putative aminoacrylate peracid reductase RutC
	2093503	2131560	38057	IslandPath-DIMOB	PASA_22100	2102351	2103328	Acrylyl-CoA reductase AcuI
	2093503	2131560	38057	IslandPath-DIMOB	PASA_22110	2100938	2101909	hypothetical protein
	2093503	2131560	38057	IslandPath-DIMOB	PASA_22120	2099725	2100918	Caffeyl-CoA reductase-Etf complex subunit CarC
	2093503	2131560	38057	IslandPath-DIMOB	PASA_22130	2099075	2099728	3-oxoadipate CoA-transferase subunit A
	2093503	2131560	38057	IslandPath-DIMOB	PASA_22140	2098393	2099073	3-oxoadipate CoA-transferase subunit B
	2093503	2131560	38057	IslandPath-DIMOB	PASA_22160	2097197	2098270	hypothetical protein
	2093503	2131560	38057	IslandPath-DIMOB	PASA_22170	2096436	2097032	putative GST-like protein YibF
	2093503	2131560	38057	IslandPath-DIMOB	PASA_22180	2095147	2096439	C4-dicarboxylate TRAP transporter large permease protein DctM
	2093503	2131560	38057	IslandPath-DIMOB	PASA_22190	2094576	2095109	Tripartite ATP-independent periplasmic transporters, DctQ component
	2093503	2131560	38057	IslandPath-DIMOB	PASA_22200	2093503	2094501	Solute-binding protein
	2030163	2044951	14788	IslandPath-DIMOB	PASA_22630	2043992	2044951	Transcriptional activator NphR
	2030163	2044951	14788	IslandPath-DIMOB	PASA_22640	2043807	2043962	hypothetical protein
	2030163	2044951	14788	IslandPath-DIMOB	PASA_22650	2043315	2043761	hypothetical protein
	2030163	2044951	14788	IslandPath-DIMOB	PASA_22660	2042796	2043128	hypothetical protein
	2030163	2044951	14788	IslandPath-DIMOB	PASA_22670	2041703	2042794	hypothetical protein
	2030163	2044951	14788	IslandPath-DIMOB	PASA_22680	2040853	2041446	IS3 family transposase ISPbe1
	2030163	2044951	14788	IslandPath-DIMOB	PASA_22690	2040596	2040856	hypothetical protein
	2030163	2044951	14788	IslandPath-DIMOB	PASA_22700	2039802	2040554	Pectin degradation repressor protein KdgR
	2030163	2044951	14788	IslandPath-DIMOB	PASA_22710	2038337	2039659	C4-dicarboxylate TRAP transporter large permease protein DctM
	2030163	2044951	14788	IslandPath-DIMOB	PASA_22720	2037762	2038295	hypothetical protein
	2030163	2044951	14788	IslandPath-DIMOB	PASA_22730	2036669	2037751	Solute-binding protein
	2030163	2044951	14788	IslandPath-DIMOB	PASA_22740	2035005	2036612	Benzoylformate decarboxylase
	2030163	2044951	14788	IslandPath-DIMOB	PASA_22750	2033469	2034920	Vanillin dehydrogenase
	2030163	2044951	14788	IslandPath-DIMOB	PASA_22760	2032455	2033315	Hydroxyquinol 1,2-dioxygenase
	2030163	2044951	14788	IslandPath-DIMOB	PASA_22770	2031373	2032458	Maleylacetate reductase
	2030163	2044951	14788	IslandPath-DIMOB	PASA_22780	2030163	2031368	5-methylphenazine-1-carboxylate 1-monooxygenase
	1936421	1946886	10465	IslandPath-DIMOB	PASA_23540	1946365	1946886	Inner membrane protein YgjV
	1936421	1946886	10465	IslandPath-DIMOB	PASA_23550	1946031	1946225	hypothetical protein
	1936421	1946886	10465	IslandPath-DIMOB	PASA_23560	1945012	1945908	Glycine cleavage system transcriptional activator
	1936421	1946886	10465	IslandPath-DIMOB	PASA_23570	1943993	1944952	Quinone oxidoreductase 1
	1936421	1946886	10465	IslandPath-DIMOB	PASA_23580	1943622	1943927	hypothetical protein
	1936421	1946886	10465	IslandPath-DIMOB	PASA_23590	1943269	1943475	hypothetical protein
	1936421	1946886	10465	IslandPath-DIMOB	PASA_23600	1943173	1943262	hypothetical protein
	1936421	1946886	10465	IslandPath-DIMOB	PASA_23610	1942651	1943112	hypothetical protein
	1936421	1946886	10465	IslandPath-DIMOB	PASA_23620	1940598	1942130	Propionyl-CoA carboxylase beta chain
	1936421	1946886	10465	IslandPath-DIMOB	PASA_23630	1940255	1940392	hypothetical protein
	1936421	1946886	10465	IslandPath-DIMOB	PASA_23640	1939781	1940173	hypothetical protein
	1936421	1946886	10465	IslandPath-DIMOB	PASA_23650	1939408	1939647	hypothetical protein
	1936421	1946886	10465	IslandPath-DIMOB	PASA_23660	1939111	1939332	hypothetical protein
	1936421	1946886	10465	IslandPath-DIMOB	PASA_23670	1937007	1939004	Acetyl-/propionyl-coenzyme A carboxylase alpha chain
	1936421	1946886	10465	IslandPath-DIMOB	PASA_23680	1936421	1937002	hypothetical protein
	1936421	1946886	10465	IslandPath-DIMOB	PASA_23690	1936246	1936455	hypothetical protein
	1166574	1181380	14806	IslandPath-DIMOB	PASA_31060	1180313	1181380	Ribose import permease protein RbsC
	1166574	1181380	14806	IslandPath-DIMOB	PASA_31070	1178748	1180316	Ribose import ATP-binding protein RbsA
	1166574	1181380	14806	IslandPath-DIMOB	PASA_31080	1178102	1178746	hypothetical protein
	1166574	1181380	14806	IslandPath-DIMOB	PASA_31090	1177082	1178029	Ribose import binding protein RbsB
	1166574	1181380	14806	IslandPath-DIMOB	PASA_31100	1175700	1176947	3-oxo-isoapionate-4-phosphate decarboxylase
	1166574	1181380	14806	IslandPath-DIMOB	PASA_31110	1175447	1175689	Vitamin B12 import ATP-binding protein BtuD
	1166574	1181380	14806	IslandPath-DIMOB	PASA_31120	1174875	1175168	hypothetical protein
	1166574	1181380	14806	IslandPath-DIMOB	PASA_31130	1174177	1174359	hypothetical protein
	1166574	1181380	14806	IslandPath-DIMOB	PASA_31140	1173519	1174130	hypothetical protein
	1166574	1181380	14806	IslandPath-DIMOB	PASA_31150	1172376	1173434	hypothetical protein
	1166574	1181380	14806	IslandPath-DIMOB	PASA_31160	1170373	1172247	ATP-dependent zinc metalloprotease FtsH
	1166574	1181380	14806	IslandPath-DIMOB	PASA_31170	1169414	1169683	hypothetical protein
	1166574	1181380	14806	IslandPath-DIMOB	PASA_31180	1168039	1168827	Glutamine transport ATP-binding protein GlnQ
	1166574	1181380	14806	IslandPath-DIMOB	PASA_31190	1166574	1168028	NCBI Protein Cluster (PRK): cystine ABC transporter permease
	932508	942998	10490	IslandPath-DIMOB	PASA_33540	939948	942998	putative efflux pump membrane transporter TtgB
	932508	942998	10490	IslandPath-DIMOB	PASA_33550	938851	939951	Multidrug resistance protein MdtA
	932508	942998	10490	IslandPath-DIMOB	PASA_33560	937793	938854	Efflux pump periplasmic linker BepF
	932508	942998	10490	IslandPath-DIMOB	PASA_33570	936543	937730	Kynureninase
	932508	942998	10490	IslandPath-DIMOB	PASA_33580	935653	936441	hypothetical protein
	932508	942998	10490	IslandPath-DIMOB	PASA_33590	934828	935652	putative oxidoreductase/MSMEI_2347
	932508	942998	10490	IslandPath-DIMOB	PASA_33600	934329	934799	JCVI: Cys-tRNA(Pro) deacylase
	932508	942998	10490	IslandPath-DIMOB	PASA_33610	933870	934199	hypothetical protein
	932508	942998	10490	IslandPath-DIMOB	PASA_33620	932508	933767	Tn3 family transposase TnXax1
	729819	740172	10353	IslandPath-DIMOB	PASA_35310	740169	741818	JCVI: DHA2 family efflux MFS transporter permease subunit
	729819	740172	10353	IslandPath-DIMOB	PASA_35320	739744	740172	Transcriptional regulator SlyA
	729819	740172	10353	IslandPath-DIMOB	PASA_35330	738625	739560	NCBIFAM: IS701 family transposase
	729819	740172	10353	IslandPath-DIMOB	PASA_35340	736818	737633	3-phenylpropionate-dihydrodiol/cinnamic acid-dihydrodiol dehydrogenase
	729819	740172	10353	IslandPath-DIMOB	PASA_35350	735822	736715	HTH-type transcriptional regulator PgrR
	729819	740172	10353	IslandPath-DIMOB	PASA_35360	734632	735378	Diacetyl reductase [(S)-acetoin forming]
	729819	740172	10353	IslandPath-DIMOB	PASA_35370	734169	734534	putative HTH-type transcriptional regulator YtcD
	729819	740172	10353	IslandPath-DIMOB	PASA_35380	732110	733672	Argininosuccinate lyase
	729819	740172	10353	IslandPath-DIMOB	PASA_35390	729819	732005	JCVI: TRAP transporter fused permease subunit
	684708	695807	11099	IslandPath-DIMOB	PASA_35700	694776	695807	NCBIFAM: IS66 family transposase
	684708	695807	11099	IslandPath-DIMOB	PASA_35710	693701	694120	Nickel/cobalt transporter regulator
	684708	695807	11099	IslandPath-DIMOB	PASA_35720	692773	693354	NCBI Protein Cluster (PRK): RNA polymerase sigma factor
	684708	695807	11099	IslandPath-DIMOB	PASA_35730	692429	692776	hypothetical protein
	684708	695807	11099	IslandPath-DIMOB	PASA_35740	691926	692423	Heavy-metal resistance
	684708	695807	11099	IslandPath-DIMOB	PASA_35750	691361	691813	hypothetical protein
	684708	695807	11099	IslandPath-DIMOB	PASA_35760	689883	691106	Multidrug resistance protein MdtA
	684708	695807	11099	IslandPath-DIMOB	PASA_35770	686776	689883	Efflux pump membrane transporter BepE
	684708	695807	11099	IslandPath-DIMOB	PASA_35780	685929	686057	Transposase DDE domain protein
	684708	695807	11099	IslandPath-DIMOB	PASA_35790	685678	685926	NCBIFAM: IS5 family transposase
	684708	695807	11099	IslandPath-DIMOB	PASA_35810	684708	685310	Alpha-D-glucose 1-phosphate phosphatase YihX
	684708	695807	11099	IslandPath-DIMOB	PASA_35820	684259	684711	tRNA-specific adenosine deaminase
	659905	668602	8697	IslandPath-DIMOB	PASA_36020	668282	668602	hypothetical protein
	659905	668602	8697	IslandPath-DIMOB	PASA_36030	667344	668237	HTH-type transcriptional regulator DmlR
	659905	668602	8697	IslandPath-DIMOB	PASA_36040	666597	667214	Putative NAD(P)H nitroreductase YodC
	659905	668602	8697	IslandPath-DIMOB	PASA_36050	665608	666549	JCVI: carboxylate/amino acid/amine transporter
	659905	668602	8697	IslandPath-DIMOB	PASA_36060	664096	665076	IS3 family transposase ISSsp2
	659905	668602	8697	IslandPath-DIMOB	PASA_36070	663902	664099	hypothetical protein
	659905	668602	8697	IslandPath-DIMOB	PASA_36080	663677	663898	IS3 family transposase ISPko4
	659905	668602	8697	IslandPath-DIMOB	PASA_36090	663135	663539	hypothetical protein
	659905	668602	8697	IslandPath-DIMOB	PASA_36100	662256	662906	hypothetical protein
	659905	668602	8697	IslandPath-DIMOB	PASA_36110	661971	662078	hypothetical protein
	659905	668602	8697	IslandPath-DIMOB	PASA_36120	660547	661953	IS1182 family transposase ISRssp12
	659905	668602	8697	IslandPath-DIMOB	PASA_36130	660182	660496	NCBIFAM: IS3 family transposase
	659905	668602	8697	IslandPath-DIMOB	PASA_36140	659905	659997	hypothetical protein
	547647	589417	41770	IslandPath-DIMOB	PASA_36740	589348	589716	hypothetical protein
	547647	589417	41770	IslandPath-DIMOB	PASA_36750	589028	589417	IS5 family transposase IS1248A
	547647	589417	41770	IslandPath-DIMOB	PASA_36760	588660	589007	IS5 family transposase IS1248A
	547647	589417	41770	IslandPath-DIMOB	PASA_36770	587509	588528	Acetyl esterase
	547647	589417	41770	IslandPath-DIMOB	PASA_36780	586778	587407	JCVI: mycofactocin system transcriptional regulator
	547647	589417	41770	IslandPath-DIMOB	PASA_36790	585433	586467	NCBIFAM: esterase EstD
	547647	589417	41770	IslandPath-DIMOB	PASA_36800	584488	585306	3-phenylpropionate-dihydrodiol/cinnamic acid-dihydrodiol dehydrogenase
	547647	589417	41770	IslandPath-DIMOB	PASA_36810	583488	584390	HTH-type transcriptional regulator PgrR
	547647	589417	41770	IslandPath-DIMOB	PASA_36820	582960	583217	hypothetical protein
	547647	589417	41770	IslandPath-DIMOB	PASA_36830	581896	582963	hypothetical protein
	547647	589417	41770	IslandPath-DIMOB	PASA_36840	581209	581817	hypothetical protein
	547647	589417	41770	IslandPath-DIMOB	PASA_36850	580097	581056	2-haloacrylate reductase
	547647	589417	41770	IslandPath-DIMOB	PASA_36860	579435	579863	HxlR-like helix-turn-helix
	547647	589417	41770	IslandPath-DIMOB	PASA_36870	578390	579337	JCVI: hopanoid-associated sugar epimerase (Provisional)
	547647	589417	41770	IslandPath-DIMOB	PASA_36880	577425	578231	MltA-interacting protein MipA
	547647	589417	41770	IslandPath-DIMOB	PASA_36890	575724	576869	Amidohydrolase
	547647	589417	41770	IslandPath-DIMOB	PASA_36900	574818	575015	NCBIFAM: IS6 family transposase
	547647	589417	41770	IslandPath-DIMOB	PASA_36910	573135	574421	Adaptive-response sensory-kinase SasA
	547647	589417	41770	IslandPath-DIMOB	PASA_36920	572428	573129	Transcriptional regulatory protein OmpR
	547647	589417	41770	IslandPath-DIMOB	PASA_36930	571609	572394	PAP2 superfamily protein
	547647	589417	41770	IslandPath-DIMOB	PASA_36940	570579	571250	NCBIFAM: IS5 family transposase
	547647	589417	41770	IslandPath-DIMOB	PASA_36950	569456	570499	1-deoxyxylulose-5-phosphate synthase YajO
	547647	589417	41770	IslandPath-DIMOB	PASA_36960	568719	569243	Bacterial regulatory proteins, tetR family
	547647	589417	41770	IslandPath-DIMOB	PASA_36970	566546	567778	Tryptophan synthase beta chain
	547647	589417	41770	IslandPath-DIMOB	PASA_36980	566408	566524	hypothetical protein
	547647	589417	41770	IslandPath-DIMOB	PASA_36990	565586	566428	HTH-type transcriptional activator RhaS
	547647	589417	41770	IslandPath-DIMOB	PASA_37000	563455	564627	Prophage integrase IntA
	547647	589417	41770	IslandPath-DIMOB	PASA_37010	562604	563455	hypothetical protein
	547647	589417	41770	IslandPath-DIMOB	PASA_37020	562289	562486	hypothetical protein
	547647	589417	41770	IslandPath-DIMOB	PASA_37030	561978	562289	hypothetical protein
	547647	589417	41770	IslandPath-DIMOB	PASA_37040	559963	561981	NCBI Protein Cluster (PRK): hypothetical protein (Provisional)
	547647	589417	41770	IslandPath-DIMOB	PASA_37050	557674	559617	Reverse transcriptase (RNA-dependent DNA polymerase)
	547647	589417	41770	IslandPath-DIMOB	PASA_37060	556389	557681	JCVI: group II intron reverse transcriptase/maturase
	547647	589417	41770	IslandPath-DIMOB	PASA_37130	549529	550032	30S ribosomal protein S9
	547647	589417	41770	IslandPath-DIMOB	PASA_37140	549062	549526	50S ribosomal protein L13
	547647	589417	41770	IslandPath-DIMOB	PASA_37150	548489	548911	JCVI: hotdog fold thioesterase
	547647	589417	41770	IslandPath-DIMOB	PASA_37160	547647	548432	Enoyl-CoA-hydratase
	520790	530216	9426	IslandPath-DIMOB	PASA_37320	530213	530602	IS5 family transposase ISPaes2
	520790	530216	9426	IslandPath-DIMOB	PASA_37330	529845	530216	IS5 family transposase ISPye51
	520790	530216	9426	IslandPath-DIMOB	PASA_37340	529179	529400	IS3 family transposase ISPko4
	520790	530216	9426	IslandPath-DIMOB	PASA_37350	528978	529175	hypothetical protein
	520790	530216	9426	IslandPath-DIMOB	PASA_37360	528001	528981	IS3 family transposase ISSsp2
	520790	530216	9426	IslandPath-DIMOB	PASA_37370	527270	527923	hypothetical protein
	520790	530216	9426	IslandPath-DIMOB	PASA_37380	526096	527268	Bacterial low temperature requirement A protein (LtrA)
	520790	530216	9426	IslandPath-DIMOB	PASA_37390	525115	525888	2,5-dichloro-2,5-cyclohexadiene-1,4-diol dehydrogenase LinX
	520790	530216	9426	IslandPath-DIMOB	PASA_37400	524075	524971	HTH-type transcriptional regulator PgrR
	520790	530216	9426	IslandPath-DIMOB	PASA_37410	523206	523700	Acetyltransferase (GNAT) domain protein
	520790	530216	9426	IslandPath-DIMOB	PASA_37420	521874	522293	hypothetical protein
	520790	530216	9426	IslandPath-DIMOB	PASA_37430	521560	521841	hypothetical protein
	520790	530216	9426	IslandPath-DIMOB	PASA_37440	520790	521101	NADH dehydrogenase ubiquinone Fe-S protein 4
	263403	288861	25458	IslandPath-DIMOB	PASA_39750	288466	288861	hypothetical protein
	263403	288861	25458	IslandPath-DIMOB	PASA_39760	287380	288120	putative oxidoreductase
	263403	288861	25458	IslandPath-DIMOB	PASA_39770	286037	287383	Decaprenylphosphoryl-beta-D-ribose oxidase
	263403	288861	25458	IslandPath-DIMOB	PASA_39780	285621	286040	NCBIFAM: GtrA family protein
	263403	288861	25458	IslandPath-DIMOB	PASA_39790	284137	285624	NCBI Protein Cluster (PRK): UbiA family prenyltransferase
	263403	288861	25458	IslandPath-DIMOB	PASA_39800	281650	283512	hypothetical protein
	263403	288861	25458	IslandPath-DIMOB	PASA_39810	279999	281570	hypothetical protein
	263403	288861	25458	IslandPath-DIMOB	PASA_39820	278657	279826	hypothetical protein
	263403	288861	25458	IslandPath-DIMOB	PASA_39830	277276	278226	transcriptional regulator FixK
	263403	288861	25458	IslandPath-DIMOB	PASA_39840	273153	277109	Dimodular nonribosomal peptide synthase
	263403	288861	25458	IslandPath-DIMOB	PASA_39850	271884	273131	O-mycaminosyltylonolide 6-deoxyallosyltransferase
	263403	288861	25458	IslandPath-DIMOB	PASA_39860	271473	271892	IS6 family transposase ISPpa9
	263403	288861	25458	IslandPath-DIMOB	PASA_39870	269930	270970	IS110 family transposase ISPye22
	263403	288861	25458	IslandPath-DIMOB	PASA_39880	269157	269714	hypothetical protein
	263403	288861	25458	IslandPath-DIMOB	PASA_39890	268340	268747	hypothetical protein
	263403	288861	25458	IslandPath-DIMOB	PASA_39900	267219	267923	JCVI: maleylacetoacetate isomerase
	263403	288861	25458	IslandPath-DIMOB	PASA_39910	266760	267110	putative HTH-type transcriptional regulator YybR
	263403	288861	25458	IslandPath-DIMOB	PASA_39920	266253	266489	hypothetical protein
	263403	288861	25458	IslandPath-DIMOB	PASA_39930	265804	266148	hypothetical protein
	263403	288861	25458	IslandPath-DIMOB	PASA_39940	264262	265203	NCBI Protein Cluster (PRK): MurR/RpiR family transcriptional regulator
	263403	288861	25458	IslandPath-DIMOB	PASA_39950	263403	264137	N-formylglutamate amidohydrolase
	4518840	4548920	30080	IslandPath-DIMOB	PASA_43140	4548612	4548920	hypothetical protein
	4518840	4548920	30080	IslandPath-DIMOB	PASA_43150	4547972	4548430	hypothetical protein
	4518840	4548920	30080	IslandPath-DIMOB	PASA_43160	4546968	4547225	hypothetical protein
	4518840	4548920	30080	IslandPath-DIMOB	PASA_43170	4545576	4546607	hypothetical protein
	4518840	4548920	30080	IslandPath-DIMOB	PASA_43180	4545096	4545293	hypothetical protein
	4518840	4548920	30080	IslandPath-DIMOB	PASA_43190	4543850	4544131	hypothetical protein
	4518840	4548920	30080	IslandPath-DIMOB	PASA_43200	4542813	4543352	hypothetical protein
	4518840	4548920	30080	IslandPath-DIMOB	PASA_43210	4542431	4542748	NCBIFAM: IS200/IS605 family transposase
	4518840	4548920	30080	IslandPath-DIMOB	PASA_43220	4541969	4542181	hypothetical protein
	4518840	4548920	30080	IslandPath-DIMOB	PASA_43230	4541300	4541575	JCVI: type II toxin-antitoxin system mRNA interferase toxin, RelE/StbE family
	4518840	4548920	30080	IslandPath-DIMOB	PASA_43240	4541014	4541307	JCVI: type II toxin-antitoxin system RelB/DinJ family antitoxin
	4518840	4548920	30080	IslandPath-DIMOB	PASA_43260	4540051	4540404	hypothetical protein
	4518840	4548920	30080	IslandPath-DIMOB	PASA_43270	4539001	4540047	P-loop guanosine triphosphatase YjiA
	4518840	4548920	30080	IslandPath-DIMOB	PASA_43280	4535765	4539001	NCBI Protein Cluster (PRK): cobaltochelatase subunit CobN
	4518840	4548920	30080	IslandPath-DIMOB	PASA_43290	4534659	4535768	JCVI: precorrin-3B synthase
	4518840	4548920	30080	IslandPath-DIMOB	PASA_43300	4534030	4534659	Precorrin-8X methylmutase
	4518840	4548920	30080	IslandPath-DIMOB	PASA_43310	4533271	4534026	Precorrin-2 C(20)-methyltransferase
	4518840	4548920	30080	IslandPath-DIMOB	PASA_43320	4532531	4533274	Precorrin-3B C(17)-methyltransferase
	4518840	4548920	30080	IslandPath-DIMOB	PASA_43330	4531854	4532564	Precorrin-6A reductase
	4518840	4548920	30080	IslandPath-DIMOB	PASA_43340	4530620	4531810	Precorrin-6Y C(5,15)-methyltransferase [decarboxylating]
	4518840	4548920	30080	IslandPath-DIMOB	PASA_43350	4530270	4530623	hypothetical protein
	4518840	4548920	30080	IslandPath-DIMOB	PASA_43360	4529500	4530273	Precorrin-4 C(11)-methyltransferase
	4518840	4548920	30080	IslandPath-DIMOB	PASA_43370	4527964	4529310	Hydrogenobyrinate a,c-diamide synthase
	4518840	4548920	30080	IslandPath-DIMOB	PASA_43390	4527014	4527682	Cobalt uptake substrate-specific transmembrane region
	4518840	4548920	30080	IslandPath-DIMOB	PASA_43400	4526206	4526964	JCVI: precorrin-6A synthase (deacetylating)
	4518840	4548920	30080	IslandPath-DIMOB	PASA_43410	4525217	4526110	hypothetical protein
	4518840	4548920	30080	IslandPath-DIMOB	PASA_43420	4524667	4525077	hypothetical protein
	4518840	4548920	30080	IslandPath-DIMOB	PASA_43430	4523649	4524302	Urease accessory protein UreG
	4518840	4548920	30080	IslandPath-DIMOB	PASA_43440	4522963	4523652	Urease accessory protein UreF
	4518840	4548920	30080	IslandPath-DIMOB	PASA_43450	4522536	4523024	Urease accessory protein UreE
	4518840	4548920	30080	IslandPath-DIMOB	PASA_43460	4520837	4522525	Urease subunit alpha 1
	4518840	4548920	30080	IslandPath-DIMOB	PASA_43480	4520532	4520837	Urease subunit beta
	4518840	4548920	30080	IslandPath-DIMOB	PASA_43490	4519968	4520528	HupE / UreJ protein
	4518840	4548920	30080	IslandPath-DIMOB	PASA_43500	4519656	4519967	Urease subunit gamma 1
	4518840	4548920	30080	IslandPath-DIMOB	PASA_43510	4518840	4519652	Urease accessory protein UreD
	4437845	4484221	46376	IslandPath-DIMOB	PASA_43810	4484218	4485375	Putative oxidoreductase YteT
	4437845	4484221	46376	IslandPath-DIMOB	PASA_43820	4483478	4484221	Copper homeostasis protein CutC
	4437845	4484221	46376	IslandPath-DIMOB	PASA_43830	4482426	4483316	NCBIFAM: transcriptional repressor AgaR
	4437845	4484221	46376	IslandPath-DIMOB	PASA_43840	4481356	4482423	D-galactosamine-6-phosphate deaminase AgaS
	4437845	4484221	46376	IslandPath-DIMOB	PASA_43850	4480448	4481359	N-acetyl-D-glucosamine kinase
	4437845	4484221	46376	IslandPath-DIMOB	PASA_43860	4479201	4480451	D-tagatose 6-phosphate 4-epimerase
	4437845	4484221	46376	IslandPath-DIMOB	PASA_43870	4478104	4479207	N-acetylglucosamine-6-phosphate deacetylase
	4437845	4484221	46376	IslandPath-DIMOB	PASA_43880	4477902	4478081	hypothetical protein
	4437845	4484221	46376	IslandPath-DIMOB	PASA_43890	4477680	4477784	hypothetical protein
	4437845	4484221	46376	IslandPath-DIMOB	PASA_43900	4475290	4477350	hypothetical protein
	4437845	4484221	46376	IslandPath-DIMOB	PASA_43910	4473967	4475286	Type I secretion system membrane fusion protein PrsE
	4437845	4484221	46376	IslandPath-DIMOB	PASA_43920	4472267	4473970	Type I secretion system ATP-binding protein PrsD
	4437845	4484221	46376	IslandPath-DIMOB	PASA_43930	4471693	4472079	hypothetical protein
	4437845	4484221	46376	IslandPath-DIMOB	PASA_43940	4469308	4471512	JCVI: polysaccharide pyruvyl transferase CsaB
	4437845	4484221	46376	IslandPath-DIMOB	PASA_43950	4469141	4469305	hypothetical protein
	4437845	4484221	46376	IslandPath-DIMOB	PASA_43960	4468571	4468924	hypothetical protein
	4437845	4484221	46376	IslandPath-DIMOB	PASA_43970	4467958	4468332	hypothetical protein
	4437845	4484221	46376	IslandPath-DIMOB	PASA_43980	4466358	4467512	hypothetical protein
	4437845	4484221	46376	IslandPath-DIMOB	PASA_43990	4465956	4466546	NCBIFAM: IS630 family transposase
	4437845	4484221	46376	IslandPath-DIMOB	PASA_44000	4463936	4465558	JCVI: family PEP-CTERM/XrtA system glycosyltransferase
	4437845	4484221	46376	IslandPath-DIMOB	PASA_44010	4463026	4463925	NCBIFAM: hormogonium polysaccharide biosynthesis glycosyltransferase HpsE
	4437845	4484221	46376	IslandPath-DIMOB	PASA_44020	4461001	4462062	hypothetical protein
	4437845	4484221	46376	IslandPath-DIMOB	PASA_44030	4459933	4460907	hypothetical protein
	4437845	4484221	46376	IslandPath-DIMOB	PASA_44040	4459197	4459904	Sulfotransferase family protein
	4437845	4484221	46376	IslandPath-DIMOB	PASA_44050	4457889	4459034	UDP-galactopyranose mutase
	4437845	4484221	46376	IslandPath-DIMOB	PASA_44060	4457146	4457811	Polysialic acid transport ATP-binding protein KpsT
	4437845	4484221	46376	IslandPath-DIMOB	PASA_44070	4455884	4457149	JCVI: polysaccharide export inner-membrane protein, BexC/CtrB/KpsE family (Provisional)
	4437845	4484221	46376	IslandPath-DIMOB	PASA_44080	4454745	4455566	Polysialic acid transport protein KpsM
	4437845	4484221	46376	IslandPath-DIMOB	PASA_44090	4452778	4453758	hypothetical protein
	4437845	4484221	46376	IslandPath-DIMOB	PASA_44100	4452563	4452769	hypothetical protein
	4437845	4484221	46376	IslandPath-DIMOB	PASA_44110	4452150	4452473	NCBIFAM: IS5 family transposase
	4437845	4484221	46376	IslandPath-DIMOB	PASA_44120	4450784	4451452	Myoviridae;YP_001950111.1;sulfotransferase- like_protein
	4437845	4484221	46376	IslandPath-DIMOB	PASA_44130	4449234	4450127	hypothetical protein
	4437845	4484221	46376	IslandPath-DIMOB	PASA_44140	4447741	4448745	hypothetical protein
	4437845	4484221	46376	IslandPath-DIMOB	PASA_44150	4446644	4447684	hypothetical protein
	4437845	4484221	46376	IslandPath-DIMOB	PASA_44160	4444435	4446357	Bifunctional enzyme CysN/CysC
	4437845	4484221	46376	IslandPath-DIMOB	PASA_44170	4443407	4444435	Sulfate adenylyltransferase subunit 2
	4437845	4484221	46376	IslandPath-DIMOB	PASA_44180	4442361	4443347	NCBI Protein Cluster (PRK): glycosyltransferase
	4437845	4484221	46376	IslandPath-DIMOB	PASA_44190	4441403	4442338	JCVI: mycofactocin biosynthesis glycosyltransferase MftF
	4437845	4484221	46376	IslandPath-DIMOB	PASA_44200	4440855	4441406	hypothetical protein
	4437845	4484221	46376	IslandPath-DIMOB	PASA_44210	4439607	4440752	UDP-galactopyranose mutase
	4437845	4484221	46376	IslandPath-DIMOB	PASA_44220	4439286	4439438	hypothetical protein
	4437845	4484221	46376	IslandPath-DIMOB	PASA_44230	4437845	4437949	hypothetical protein
	4388103	4397551	9448	IslandPath-DIMOB	PASA_44720	4396727	4397551	IS5 family transposase ISRl2
	4388103	4397551	9448	IslandPath-DIMOB	PASA_44730	4395075	4396460	hypothetical protein
	4388103	4397551	9448	IslandPath-DIMOB	PASA_44740	4393892	4395070	hypothetical protein
	4388103	4397551	9448	IslandPath-DIMOB	PASA_44750	4392739	4392942	hypothetical protein
	4388103	4397551	9448	IslandPath-DIMOB	PASA_44760	4391429	4392253	IS5 family transposase ISRl2
	4388103	4397551	9448	IslandPath-DIMOB	PASA_44770	4390249	4391229	hypothetical protein
	4388103	4397551	9448	IslandPath-DIMOB	PASA_44780	4388103	4389815	putative bifunctional SAT/APS kinase
P. seriniphilus DSM 14827T	3096161	3135725	39564	IslandPath-DIMOB	PASE_00920	3134718	3135725	hypothetical protein
	3096161	3135725	39564	IslandPath-DIMOB	PASE_00930	3133682	3134638	JCVI: carboxylate/amino acid/amine transporter
	3096161	3135725	39564	IslandPath-DIMOB	PASE_00950	3132490	3133026	putative protein YyaP
	3096161	3135725	39564	IslandPath-DIMOB	PASE_00960	3131930	3132493	NCBI Protein Cluster (PRK): tetracycline resistance transcriptional repressor TetR
	3096161	3135725	39564	IslandPath-DIMOB	PASE_00970	3130130	3131803	NCBIFAM: retron Ec67 family RNA-directed DNA polymerase/endonuclease
	3096161	3135725	39564	IslandPath-DIMOB	PASE_00980	3127411	3129702	hypothetical protein
	3096161	3135725	39564	IslandPath-DIMOB	PASE_00990	3125060	3127150	hypothetical protein
	3096161	3135725	39564	IslandPath-DIMOB	PASE_01000	3124110	3125063	hypothetical protein
	3096161	3135725	39564	IslandPath-DIMOB	PASE_01010	3121982	3124117	NCBIFAM: IS481 family transposase
	3096161	3135725	39564	IslandPath-DIMOB	PASE_01020	3121470	3121985	hypothetical protein
	3096161	3135725	39564	IslandPath-DIMOB	PASE_01030	3119754	3119864	hypothetical protein
	3096161	3135725	39564	IslandPath-DIMOB	PASE_01040	3116889	3119639	NCBI Protein Cluster (PRK): type I restriction-modification system endonuclease
	3096161	3135725	39564	IslandPath-DIMOB	PASE_01050	3115372	3116892	Type-1 restriction enzyme EcoKI specificity protein
	3096161	3135725	39564	IslandPath-DIMOB	PASE_01060	3114923	3115375	hypothetical protein
	3096161	3135725	39564	IslandPath-DIMOB	PASE_01070	3113071	3114921	hypothetical protein
	3096161	3135725	39564	IslandPath-DIMOB	PASE_01080	3111602	3113074	putative type I restriction enzymeP M protein
	3096161	3135725	39564	IslandPath-DIMOB	PASE_01090	3110613	3111044	hypothetical protein
	3096161	3135725	39564	IslandPath-DIMOB	PASE_01100	3110060	3110494	IS5 family transposase ISRsu1
	3096161	3135725	39564	IslandPath-DIMOB	PASE_01110	3109563	3110060	IS5 family transposase ISRsu1
	3096161	3135725	39564	IslandPath-DIMOB	PASE_01120	3108075	3109061	Mycocerosic acid synthase
	3096161	3135725	39564	IslandPath-DIMOB	PASE_01130	3106894	3107769	Haloalkane dehalogenase 3
	3096161	3135725	39564	IslandPath-DIMOB	PASE_01140	3105764	3106774	JCVI: hopanoid-associated sugar epimerase (Provisional)
	3096161	3135725	39564	IslandPath-DIMOB	PASE_01150	3105039	3105650	hypothetical protein
	3096161	3135725	39564	IslandPath-DIMOB	PASE_01160	3102841	3104931	hypothetical protein
	3096161	3135725	39564	IslandPath-DIMOB	PASE_01170	3101891	3102844	hypothetical protein
	3096161	3135725	39564	IslandPath-DIMOB	PASE_01180	3100621	3101898	NCBIFAM: IS481 family transposase
	3096161	3135725	39564	IslandPath-DIMOB	PASE_01190	3100263	3100526	IS3 family transposase ISPbe1
	3096161	3135725	39564	IslandPath-DIMOB	PASE_01200	3099682	3100266	IS3 family transposase ISPbe1
	3096161	3135725	39564	IslandPath-DIMOB	PASE_01210	3098219	3099475	IS110 family transposase ISRel25
	3096161	3135725	39564	IslandPath-DIMOB	PASE_01220	3097811	3098125	NCBIFAM: IS3 family transposase
	3096161	3135725	39564	IslandPath-DIMOB	PASE_01230	3097148	3097762	NCBIFAM: ISL3 family transposase
	3096161	3135725	39564	IslandPath-DIMOB	PASE_01240	3096901	3097233	hypothetical protein
	3096161	3135725	39564	IslandPath-DIMOB	PASE_01250	3096161	3096778	2,3,4,5-tetrahydropyridine-2,6-dicarboxylate N-acetyltransferase
	2918563	2943404	24841	IslandPath-DIMOB	PASE_02700	2942940	2943404	Leucine-responsive regulatory protein
	2918563	2943404	24841	IslandPath-DIMOB	PASE_02710	2942441	2942860	JCVI: hotdog fold thioesterase
	2918563	2943404	24841	IslandPath-DIMOB	PASE_02720	2941820	2942284	50S ribosomal protein L13
	2918563	2943404	24841	IslandPath-DIMOB	PASE_02730	2941326	2941817	30S ribosomal protein S9
	2918563	2943404	24841	IslandPath-DIMOB	PASE_02800	2934912	2935121	Myoviridae;AFU62880.1;hypothetical_protein
	2918563	2943404	24841	IslandPath-DIMOB	PASE_02810	2933098	2934909	Mu-like prophage major head subunit gpT
	2918563	2943404	24841	IslandPath-DIMOB	PASE_02820	2931693	2933105	JCVI: phage portal protein
	2918563	2943404	24841	IslandPath-DIMOB	PASE_02830	2930564	2931559	hypothetical protein
	2918563	2943404	24841	IslandPath-DIMOB	PASE_02840	2928369	2930567	DNA methylase
	2918563	2943404	24841	IslandPath-DIMOB	PASE_02850	2928045	2928251	hypothetical protein
	2918563	2943404	24841	IslandPath-DIMOB	PASE_02860	2926033	2927841	Terminase large subunit gpA, endonuclease domain
	2918563	2943404	24841	IslandPath-DIMOB	PASE_02870	2925534	2926043	hypothetical protein
	2918563	2943404	24841	IslandPath-DIMOB	PASE_02880	2922822	2925431	hypothetical protein
	2918563	2943404	24841	IslandPath-DIMOB	PASE_02890	2922489	2922818	hypothetical protein
	2918563	2943404	24841	IslandPath-DIMOB	PASE_02900	2922247	2922492	hypothetical protein
	2918563	2943404	24841	IslandPath-DIMOB	PASE_02910	2921764	2922219	hypothetical protein
	2918563	2943404	24841	IslandPath-DIMOB	PASE_02920	2920523	2921626	Tyrosine recombinase XerC
	2918563	2943404	24841	IslandPath-DIMOB	PASE_02930	2919716	2920495	hypothetical protein
	2918563	2943404	24841	IslandPath-DIMOB	PASE_02940	2918563	2919468	HTH-type transcriptional regulator DmlR
	2356682	2377024	20342	IslandPath-DIMOB	PASE_08440	2375618	2377024	Adaptive-response sensory-kinase SasA
	2356682	2377024	20342	IslandPath-DIMOB	PASE_08460	2374320	2374853	NCBIFAM: IS21 family transposase
	2356682	2377024	20342	IslandPath-DIMOB	PASE_08470	2374010	2374123	hypothetical protein
	2356682	2377024	20342	IslandPath-DIMOB	PASE_08480	2373552	2373932	hypothetical protein
	2356682	2377024	20342	IslandPath-DIMOB	PASE_08490	2371856	2373166	NCBI Protein Cluster (PRK): 5-methylcytosine-specific restriction endonuclease system specificity protein McrC
	2356682	2377024	20342	IslandPath-DIMOB	PASE_08500	2369112	2371859	NCBI Protein Cluster (PRK): 5-methylcytosine-specific restriction enzyme subunit McrB (Provisional)
	2356682	2377024	20342	IslandPath-DIMOB	PASE_08510	2368174	2368635	IS5 family transposase ISTasp1
	2356682	2377024	20342	IslandPath-DIMOB	PASE_08520	2367339	2368040	IS21 family transposase ISPkr1
	2356682	2377024	20342	IslandPath-DIMOB	PASE_08530	2365814	2367382	NCBIFAM: IS21 family transposase
	2356682	2377024	20342	IslandPath-DIMOB	PASE_08540	2364945	2365604	hypothetical protein
	2356682	2377024	20342	IslandPath-DIMOB	PASE_08550	2364441	2364908	hypothetical protein
	2356682	2377024	20342	IslandPath-DIMOB	PASE_08560	2364113	2364238	hypothetical protein
	2356682	2377024	20342	IslandPath-DIMOB	PASE_08570	2362011	2364032	Bicaudaviridae;YP_009230342.1;viral_integrase
	2356682	2377024	20342	IslandPath-DIMOB	PASE_08590	2360667	2361527	Hydroxyacylglutathione hydrolase
	2356682	2377024	20342	IslandPath-DIMOB	PASE_08600	2359277	2360632	Adaptive-response sensory-kinase SasA
	2356682	2377024	20342	IslandPath-DIMOB	PASE_08610	2356682	2359108	Lon protease
	1893201	1915718	22517	IslandPath-DIMOB	PASE_12870	1915080	1915718	DSBA-like thioredoxin domain protein
	1893201	1915718	22517	IslandPath-DIMOB	PASE_12880	1914457	1915080	p-benzoquinone reductase
	1893201	1915718	22517	IslandPath-DIMOB	PASE_12890	1913462	1914349	HTH-type transcriptional regulator DmlR
	1893201	1915718	22517	IslandPath-DIMOB	PASE_12900	1912903	1913340	Epoxide hydrolase A
	1893201	1915718	22517	IslandPath-DIMOB	PASE_12910	1912514	1912723	hypothetical protein
	1893201	1915718	22517	IslandPath-DIMOB	PASE_12920	1912377	1912487	hypothetical protein
	1893201	1915718	22517	IslandPath-DIMOB	PASE_12930	1912266	1912364	hypothetical protein
	1893201	1915718	22517	IslandPath-DIMOB	PASE_12940	1911163	1912002	hypothetical protein
	1893201	1915718	22517	IslandPath-DIMOB	PASE_12950	1910853	1911029	hypothetical protein
	1893201	1915718	22517	IslandPath-DIMOB	PASE_12960	1909853	1910815	hypothetical protein
	1893201	1915718	22517	IslandPath-DIMOB	PASE_12970	1909434	1909844	hypothetical protein
	1893201	1915718	22517	IslandPath-DIMOB	PASE_12980	1908415	1909437	JCVI: proline iminopeptidase-family hydrolase
	1893201	1915718	22517	IslandPath-DIMOB	PASE_12990	1907012	1908418	D-aminopeptidase
	1893201	1915718	22517	IslandPath-DIMOB	PASE_13000	1906307	1906975	hypothetical protein
	1893201	1915718	22517	IslandPath-DIMOB	PASE_13010	1905445	1906026	hypothetical protein
	1893201	1915718	22517	IslandPath-DIMOB	PASE_13020	1904528	1905256	IS21 family transposase ISPpu7
	1893201	1915718	22517	IslandPath-DIMOB	PASE_13030	1903348	1903983	IS110 family transposase ISRel25
	1893201	1915718	22517	IslandPath-DIMOB	PASE_13040	1902257	1903351	IS256 family transposase ISPpa1
	1893201	1915718	22517	IslandPath-DIMOB	PASE_13050	1897288	1901718	NCBIFAM: tandem-95 repeat protein
	1893201	1915718	22517	IslandPath-DIMOB	PASE_13060	1896387	1896812	hypothetical protein
	1893201	1915718	22517	IslandPath-DIMOB	PASE_13070	1894890	1896329	Aspartate kinase Ask_Ect
	1893201	1915718	22517	IslandPath-DIMOB	PASE_13080	1894493	1894888	L-ectoine synthase
	1893201	1915718	22517	IslandPath-DIMOB	PASE_13090	1893201	1894487	Diaminobutyrate--2-oxoglutarate transaminase
	1772937	1813383	40446	IslandPath-DIMOB	PASE_13900	1812928	1813383	hypothetical protein
	1772937	1813383	40446	IslandPath-DIMOB	PASE_13910	1812749	1812913	hypothetical protein
	1772937	1813383	40446	IslandPath-DIMOB	PASE_13920	1812099	1812731	JCVI: polyhydroxyalkanoate synthesis repressor PhaR
	1772937	1813383	40446	IslandPath-DIMOB	PASE_13940	1811227	1811505	hypothetical protein
	1772937	1813383	40446	IslandPath-DIMOB	PASE_13950	1810930	1811193	IS3 family transposase ISPbe1
	1772937	1813383	40446	IslandPath-DIMOB	PASE_13960	1810349	1810933	IS3 family transposase ISPbe1
	1772937	1813383	40446	IslandPath-DIMOB	PASE_13970	1808886	1810142	IS110 family transposase ISRel25
	1772937	1813383	40446	IslandPath-DIMOB	PASE_13980	1808478	1808792	NCBIFAM: IS3 family transposase
	1772937	1813383	40446	IslandPath-DIMOB	PASE_13990	1807144	1807476	IS3 family transposase ISPye52
	1772937	1813383	40446	IslandPath-DIMOB	PASE_14010	1806459	1806776	NA;AKU43307.1;hydrolase
	1772937	1813383	40446	IslandPath-DIMOB	PASE_14020	1805372	1806448	hypothetical protein
	1772937	1813383	40446	IslandPath-DIMOB	PASE_14030	1804534	1805247	hypothetical protein
	1772937	1813383	40446	IslandPath-DIMOB	PASE_14040	1803502	1804446	Epoxide hydrolase A
	1772937	1813383	40446	IslandPath-DIMOB	PASE_14050	1802373	1803389	Beta-lactamase
	1772937	1813383	40446	IslandPath-DIMOB	PASE_14060	1801256	1802248	Proline iminopeptidase
	1772937	1813383	40446	IslandPath-DIMOB	PASE_14070	1800210	1801259	NCBI Protein Cluster (PRK): D-alanyl-D-alanine-carboxypeptidase/endopeptidase AmpH
	1772937	1813383	40446	IslandPath-DIMOB	PASE_14080	1799527	1800213	hypothetical protein
	1772937	1813383	40446	IslandPath-DIMOB	PASE_14090	1798654	1799496	NAD(P)H-binding protein
	1772937	1813383	40446	IslandPath-DIMOB	PASE_14100	1798266	1798640	hypothetical protein
	1772937	1813383	40446	IslandPath-DIMOB	PASE_14110	1798058	1798249	hypothetical protein
	1772937	1813383	40446	IslandPath-DIMOB	PASE_14120	1797683	1798045	hypothetical protein
	1772937	1813383	40446	IslandPath-DIMOB	PASE_14130	1797413	1797613	hypothetical protein
	1772937	1813383	40446	IslandPath-DIMOB	PASE_14140	1796389	1797381	IS30 family transposase ISRssp4
	1772937	1813383	40446	IslandPath-DIMOB	PASE_14150	1795920	1796432	hypothetical protein
	1772937	1813383	40446	IslandPath-DIMOB	PASE_14160	1794762	1795787	NCBI Protein Cluster (PRK): transcriptional regulator FeaR
	1772937	1813383	40446	IslandPath-DIMOB	PASE_14170	1793601	1794605	HTH-type transcriptional regulator VirS
	1772937	1813383	40446	IslandPath-DIMOB	PASE_14180	1792505	1793506	Tryptophan--tRNA ligase 2
	1772937	1813383	40446	IslandPath-DIMOB	PASE_14190	1791580	1791792	hypothetical protein
	1772937	1813383	40446	IslandPath-DIMOB	PASE_14200	1790309	1791322	Bacterial regulatory proteins, luxR family
	1772937	1813383	40446	IslandPath-DIMOB	PASE_14210	1789403	1790215	hypothetical protein
	1772937	1813383	40446	IslandPath-DIMOB	PASE_14220	1788830	1789378	hypothetical protein
	1772937	1813383	40446	IslandPath-DIMOB	PASE_14230	1788399	1788800	hypothetical protein
	1772937	1813383	40446	IslandPath-DIMOB	PASE_14240	1788053	1788325	hypothetical protein
	1772937	1813383	40446	IslandPath-DIMOB	PASE_14250	1787274	1788056	NCBI Protein Cluster (PRK): amidotransferase
	1772937	1813383	40446	IslandPath-DIMOB	PASE_14260	1786211	1787290	NCBIFAM: family Cu/Zn efflux transporter
	1772937	1813383	40446	IslandPath-DIMOB	PASE_14270	1785446	1785769	NA;AKU43307.1;hydrolase
	1772937	1813383	40446	IslandPath-DIMOB	PASE_14280	1784359	1785435	hypothetical protein
	1772937	1813383	40446	IslandPath-DIMOB	PASE_14290	1783784	1784338	hypothetical protein
	1772937	1813383	40446	IslandPath-DIMOB	PASE_14300	1782848	1783201	hypothetical protein
	1772937	1813383	40446	IslandPath-DIMOB	PASE_14310	1782019	1782858	hypothetical protein
	1772937	1813383	40446	IslandPath-DIMOB	PASE_14320	1780733	1781932	hypothetical protein
	1772937	1813383	40446	IslandPath-DIMOB	PASE_14330	1779615	1780736	Ornithine racemase
	1772937	1813383	40446	IslandPath-DIMOB	PASE_14340	1778921	1779202	hypothetical protein
	1772937	1813383	40446	IslandPath-DIMOB	PASE_14350	1778010	1778843	Transglutaminase-like superfamily protein
	1772937	1813383	40446	IslandPath-DIMOB	PASE_14360	1777744	1777923	hypothetical protein
	1772937	1813383	40446	IslandPath-DIMOB	PASE_14370	1777134	1777667	hypothetical protein
	1772937	1813383	40446	IslandPath-DIMOB	PASE_14380	1775951	1777051	hypothetical protein
	1772937	1813383	40446	IslandPath-DIMOB	PASE_14390	1774624	1775496	hypothetical protein
	1772937	1813383	40446	IslandPath-DIMOB	PASE_14400	1774288	1774620	hypothetical protein
	1772937	1813383	40446	IslandPath-DIMOB	PASE_14410	1774027	1774239	hypothetical protein
	1772937	1813383	40446	IslandPath-DIMOB	PASE_14420	1773769	1774020	Inoviridae;YP_863918.1;hypothetical_protein
	1772937	1813383	40446	IslandPath-DIMOB	PASE_14430	1772937	1773542	IS3 family transposase ISPye13
	1220691	1258683	37992	IslandPath-DIMOB	PASE_19220	1258680	1259219	JCVI: alpha-ribazole phosphatase
	1220691	1258683	37992	IslandPath-DIMOB	PASE_19230	1257772	1258683	Cobalamin biosynthesis protein CobD
	1220691	1258683	37992	IslandPath-DIMOB	PASE_19240	1255891	1257714	Oligoendopeptidase F, plasmid
	1220691	1258683	37992	IslandPath-DIMOB	PASE_19250	1254598	1255800	hypothetical protein
	1220691	1258683	37992	IslandPath-DIMOB	PASE_19260	1253085	1253870	JCVI: radical SAM mobile pair protein A
	1220691	1258683	37992	IslandPath-DIMOB	PASE_19270	1251852	1253063	JCVI: three-Cys-motif partner protein TcmP
	1220691	1258683	37992	IslandPath-DIMOB	PASE_19280	1250371	1251813	Deoxyguanosinetriphosphate triphosphohydrolase
	1220691	1258683	37992	IslandPath-DIMOB	PASE_19290	1249583	1250362	hypothetical protein
	1220691	1258683	37992	IslandPath-DIMOB	PASE_19300	1247938	1249377	IS1182 family transposase ISPse1
	1220691	1258683	37992	IslandPath-DIMOB	PASE_19310	1247208	1247618	Glutathione-dependent formaldehyde-activating enzyme
	1220691	1258683	37992	IslandPath-DIMOB	PASE_19320	1245398	1246720	NCBIFAM: choice-of-anchor L domain-containing protein
	1220691	1258683	37992	IslandPath-DIMOB	PASE_19330	1245130	1245327	hypothetical protein
	1220691	1258683	37992	IslandPath-DIMOB	PASE_19340	1244793	1245146	hypothetical protein
	1220691	1258683	37992	IslandPath-DIMOB	PASE_19350	1244170	1244793	N-acetylmuramoyl-L-alanine amidase
	1220691	1258683	37992	IslandPath-DIMOB	PASE_19360	1243429	1244010	hypothetical protein
	1220691	1258683	37992	IslandPath-DIMOB	PASE_19370	1242646	1243233	hypothetical protein
	1220691	1258683	37992	IslandPath-DIMOB	PASE_19380	1241477	1242451	hypothetical protein
	1220691	1258683	37992	IslandPath-DIMOB	PASE_19390	1241024	1241476	hypothetical protein
	1220691	1258683	37992	IslandPath-DIMOB	PASE_19400	1240784	1241014	hypothetical protein
	1220691	1258683	37992	IslandPath-DIMOB	PASE_19410	1240488	1240781	hypothetical protein
	1220691	1258683	37992	IslandPath-DIMOB	PASE_19420	1239905	1240486	hypothetical protein
	1220691	1258683	37992	IslandPath-DIMOB	PASE_19430	1234728	1239908	Myoviridae;YP_007006208.1; putative_tail_fiber_pr otein
	1220691	1258683	37992	IslandPath-DIMOB	PASE_19440	1234299	1234724	Myoviridae;YP_007006209.1;hypothetical_protein
	1220691	1258683	37992	IslandPath-DIMOB	PASE_19450	1233688	1234302	Myoviridae;YP_007006210.1;hypothetical_protein
	1220691	1258683	37992	IslandPath-DIMOB	PASE_19460	1233062	1233691	hypothetical protein
	1220691	1258683	37992	IslandPath-DIMOB	PASE_19470	1231029	1233062	hypothetical protein
	1220691	1258683	37992	IslandPath-DIMOB	PASE_19480	1230697	1231017	hypothetical protein
	1220691	1258683	37992	IslandPath-DIMOB	PASE_19490	1230341	1230685	hypothetical protein
	1220691	1258683	37992	IslandPath-DIMOB	PASE_19500	1229931	1230344	Lambda phage tail tube protein, TTP
	1220691	1258683	37992	IslandPath-DIMOB	PASE_19510	1229546	1229929	hypothetical protein
	1220691	1258683	37992	IslandPath-DIMOB	PASE_19520	1229066	1229542	JCVI: phage protein, HK97 gp10 family (Provisional)
	1220691	1258683	37992	IslandPath-DIMOB	PASE_19530	1228740	1229069	hypothetical protein
	1220691	1258683	37992	IslandPath-DIMOB	PASE_19540	1228237	1228740	hypothetical protein
	1220691	1258683	37992	IslandPath-DIMOB	PASE_19550	1227790	1228224	hypothetical protein
	1220691	1258683	37992	IslandPath-DIMOB	PASE_19560	1226405	1227724	JCVI: phage major capsid protein
	1220691	1258683	37992	IslandPath-DIMOB	PASE_19570	1225425	1226324	JCVI: signal peptide peptidase SppA
	1220691	1258683	37992	IslandPath-DIMOB	PASE_19580	1224161	1225435	JCVI: phage portal protein
	1220691	1258683	37992	IslandPath-DIMOB	PASE_19590	1222470	1224164	Terminase large subunit, endonuclease domain
	1220691	1258683	37992	IslandPath-DIMOB	PASE_19600	1222076	1222516	Phage terminase, small subunit
	1220691	1258683	37992	IslandPath-DIMOB	PASE_19610	1221508	1221909	hypothetical protein
	1220691	1258683	37992	IslandPath-DIMOB	PASE_19620	1220691	1221395	hypothetical protein
	1220691	1258683	37992	IslandPath-DIMOB	PASE_19630	1220179	1220694	hypothetical protein
	1146778	1157920	11142	IslandPath-DIMOB	PASE_20300	1157609	1157920	hypothetical protein
	1146778	1157920	11142	IslandPath-DIMOB	PASE_20320	1156577	1157116	hypothetical protein
	1146778	1157920	11142	IslandPath-DIMOB	PASE_20330	1156128	1156391	IS3 family transposase ISPbe1
	1146778	1157920	11142	IslandPath-DIMOB	PASE_20340	1155547	1156131	IS3 family transposase ISPbe1
	1146778	1157920	11142	IslandPath-DIMOB	PASE_20350	1154084	1155340	IS110 family transposase ISRel25
	1146778	1157920	11142	IslandPath-DIMOB	PASE_20360	1153676	1153990	NCBIFAM: IS3 family transposase
	1146778	1157920	11142	IslandPath-DIMOB	PASE_20370	1151714	1153507	hypothetical protein
	1146778	1157920	11142	IslandPath-DIMOB	PASE_20380	1150152	1151006	hypothetical protein
	1146778	1157920	11142	IslandPath-DIMOB	PASE_20390	1149473	1149823	hypothetical protein
	1146778	1157920	11142	IslandPath-DIMOB	PASE_20400	1148898	1149137	hypothetical protein
	1146778	1157920	11142	IslandPath-DIMOB	PASE_20410	1147689	1148597	HTH-type transcriptional regulator DmlR
	1146778	1157920	11142	IslandPath-DIMOB	PASE_20420	1146778	1147575	hypothetical protein
	937161	967233	30072	IslandPath-DIMOB	PASE_22150	966238	967233	tRNA-dihydrouridine(20/20a) synthase
	937161	967233	30072	IslandPath-DIMOB	PASE_22160	964771	966018	Phage integrase family protein
	937161	967233	30072	IslandPath-DIMOB	PASE_22170	964440	964694	Pyocin activator protein PrtN
	937161	967233	30072	IslandPath-DIMOB	PASE_22180	962704	964167	hypothetical protein
	937161	967233	30072	IslandPath-DIMOB	PASE_22190	962219	962647	hypothetical protein
	937161	967233	30072	IslandPath-DIMOB	PASE_22200	961728	962144	hypothetical protein
	937161	967233	30072	IslandPath-DIMOB	PASE_22210	960852	961166	hypothetical protein
	937161	967233	30072	IslandPath-DIMOB	PASE_22220	960136	960684	hypothetical protein
	937161	967233	30072	IslandPath-DIMOB	PASE_22230	959266	959967	IS21 family transposase ISPkr1
	937161	967233	30072	IslandPath-DIMOB	PASE_22240	957741	959309	NCBIFAM: IS21 family transposase
	937161	967233	30072	IslandPath-DIMOB	PASE_22250	956789	957667	hypothetical protein
	937161	967233	30072	IslandPath-DIMOB	PASE_22260	954517	956610	Tyrosine recombinase XerD
	937161	967233	30072	IslandPath-DIMOB	PASE_22270	954231	954488	hypothetical protein
	937161	967233	30072	IslandPath-DIMOB	PASE_22280	951990	953483	JCVI: DNA (cytosine-5-)-methyltransferase
	937161	967233	30072	IslandPath-DIMOB	PASE_22290	951165	951962	hypothetical protein
	937161	967233	30072	IslandPath-DIMOB	PASE_22300	950257	951168	hypothetical protein
	937161	967233	30072	IslandPath-DIMOB	PASE_22310	948428	950260	hypothetical protein
	937161	967233	30072	IslandPath-DIMOB	PASE_22320	947433	948431	hypothetical protein
	937161	967233	30072	IslandPath-DIMOB	PASE_22330	944819	947440	hypothetical protein
	937161	967233	30072	IslandPath-DIMOB	PASE_22340	943616	944623	hypothetical protein
	937161	967233	30072	IslandPath-DIMOB	PASE_22350	942384	943289	hypothetical protein
	937161	967233	30072	IslandPath-DIMOB	PASE_22360	942172	942318	hypothetical protein
	937161	967233	30072	IslandPath-DIMOB	PASE_22370	940546	941880	Trigger factor
	937161	967233	30072	IslandPath-DIMOB	PASE_22380	939997	940419	hypothetical protein
	937161	967233	30072	IslandPath-DIMOB	PASE_22390	938833	939987	NAD-dependent methanol dehydrogenase
	937161	967233	30072	IslandPath-DIMOB	PASE_22400	938256	938735	6,7-dimethyl-8-ribityllumazine synthase 2
	937161	967233	30072	IslandPath-DIMOB	PASE_22420	937161	937985	Histidine transport system permease protein HisM
	937161	967233	30072	IslandPath-DIMOB	PASE_22430	936286	937164	Histidine transport system permease protein HisQ
	3233408	3243223	9815	IslandPath-DIMOB	PASE_27430	3233408	3234526	hypothetical protein
	3233408	3243223	9815	IslandPath-DIMOB	PASE_27440	3236678	3237196	IS6 family transposase ISRH1
	3233408	3243223	9815	IslandPath-DIMOB	PASE_27450	3237294	3237452	hypothetical protein
	3233408	3243223	9815	IslandPath-DIMOB	PASE_27460	3237662	3238549	Ribonuclease BN
	3233408	3243223	9815	IslandPath-DIMOB	PASE_27470	3238572	3239123	hypothetical protein
	3233408	3243223	9815	IslandPath-DIMOB	PASE_27480	3239606	3239956	hypothetical protein
	3233408	3243223	9815	IslandPath-DIMOB	PASE_27490	3240017	3240610	hypothetical protein
	3233408	3243223	9815	IslandPath-DIMOB	PASE_27500	3240653	3240892	hypothetical protein
	3233408	3243223	9815	IslandPath-DIMOB	PASE_27510	3242258	3242755	hypothetical protein
	3233408	3243223	9815	IslandPath-DIMOB	PASE_27520	3242948	3243223	IS3 family transposase ISRosp1
	3301490	3314877	13387	IslandPath-DIMOB	PASE_28100	3300946	3301497	hypothetical protein
	3301490	3314877	13387	IslandPath-DIMOB	PASE_28110	3301490	3302797	hypothetical protein
	3301490	3314877	13387	IslandPath-DIMOB	PASE_28120	3302824	3304254	Alpha-ketoglutaric semialdehyde dehydrogenase 1
	3301490	3314877	13387	IslandPath-DIMOB	PASE_28130	3305297	3306247	hypothetical protein
	3301490	3314877	13387	IslandPath-DIMOB	PASE_28140	3306269	3307156	HTH-type transcriptional regulator HdfR
	3301490	3314877	13387	IslandPath-DIMOB	PASE_28150	3307277	3308827	Arylsulfatase
	3301490	3314877	13387	IslandPath-DIMOB	PASE_28160	3308923	3309759	JCVI: lysine/arginine/ornithine ABC transporter substrate-binding protein
	3301490	3314877	13387	IslandPath-DIMOB	PASE_28170	3309779	3310534	NCBI Protein Cluster (PRK): cystine ABC transporter permease
	3301490	3314877	13387	IslandPath-DIMOB	PASE_28180	3310524	3311411	JCVI: ectoine/hydroxyectoine ABC transporter permease subunit EhuC
	3301490	3314877	13387	IslandPath-DIMOB	PASE_28190	3311423	3312172	Glutamine transport ATP-binding protein GlnQ
	3301490	3314877	13387	IslandPath-DIMOB	PASE_28200	3312316	3312768	IS3 family transposase ISPbe1
	3301490	3314877	13387	IslandPath-DIMOB	PASE_28210	3312975	3314231	IS110 family transposase ISRel25
	3301490	3314877	13387	IslandPath-DIMOB	PASE_28220	3314325	3314639	NCBIFAM: IS3 family transposase
	3301490	3314877	13387	IslandPath-DIMOB	PASE_28230	3314674	3314877	IS3 family transposase ISRosp1
	3808000	3832927	24927	IslandPath-DIMOB	PASE_32740	3808000	3808560	hypothetical protein
	3808000	3832927	24927	IslandPath-DIMOB	PASE_32750	3808773	3809267	NCBIFAM: IS21 family transposase
	3808000	3832927	24927	IslandPath-DIMOB	PASE_32760	3809286	3809468	hypothetical protein
	3808000	3832927	24927	IslandPath-DIMOB	PASE_32770	3809472	3809786	NCBIFAM: IS3 family transposase
	3808000	3832927	24927	IslandPath-DIMOB	PASE_32780	3809880	3811136	IS110 family transposase ISRel25
	3808000	3832927	24927	IslandPath-DIMOB	PASE_32790	3811343	3811906	IS3 family transposase ISOba1
	3808000	3832927	24927	IslandPath-DIMOB	PASE_32800	3811915	3812181	IS3 family transposase ISOba1
	3808000	3832927	24927	IslandPath-DIMOB	PASE_32810	3812234	3812476	hypothetical protein
	3808000	3832927	24927	IslandPath-DIMOB	PASE_32820	3812404	3812619	Transposase DNA-binding protein
	3808000	3832927	24927	IslandPath-DIMOB	PASE_32830	3813045	3813707	hypothetical protein
	3808000	3832927	24927	IslandPath-DIMOB	PASE_32840	3814046	3816229	Glycosyltransferase Family 4
[truncated: 1,314 more rows]
[truncated: 15 more columns]
