# Supplementary material for: Pan-genome analysis of six Paracoccus type strain genomes reveal lifestyle traits
Source: PLoS One. 2023 Dec 20;18(12):e0287947. doi: 10.1371/journal.pone.0287947 (PMC10732464; doi:10.1371/journal.pone.0287947)
Supplement: S8 Table — (XLSX) [file pone.0287947.s009.xlsx]

## Sheet: Tabelle1
S8 Table. Identified genes in Paracoccus genomes for thermal endurance, salt tolerance and stress respones.
Fuction	Gene	P. aestuarii DSM19484T	P. alcaliphilus DSM8512T	P. fistulariae KCTC22803T	P. saliphilus DSM18447T	P. seriniphilus DSM14827T	P. stylophorae LMG25392T
thermal endurance and salt tolerance
glyine-betaine salt/osmolytic stress
choline dehydrogenase	betA	PAAE_18590	PAAL_19870, PAAL_04390	PAFI_02450	PASA_26350	PASE_09410	PAST_19940
betaine aldehyde dehydrogenase	betB	PAAE_18600	PAAL_16600, PAAL_19860	PAFI_02440	PASA_26360	PASE_09400, PASE_28360	PAST_19950
transcriptoional regulator	betI	PAAE_18610	PAAL_19850	PAFI_02430	PASA_26370	PASE_09390	PAST_19960
glycine betaine transport system permease protein OpuAB	opuAB	PAAE_18630	PAAL_19830,PAAL_37100, PAAL_37110	PAFI_02410	PASA_26390	PASE_09370	PAST_19980
glycine betaine transport system permease protein OpuAA	opuAA	PAAE_33870	PAAL_10170	-	PASA_41770	PASE_30630, PASE_31770, PASE_33570	-
glycine betaine transporter OpuD	opuD	PAAE_31570	-	PAFI_05570	PASA_00660, PASA_22360, PASA_29220	PASE_29800, PASE_31550	-
glycine betaine/proline betaine transport system ATP-binding protein ProV	proV	PAAE_18640	PAAL_19820	PAFI_02400	PASA_26400	PASE_09360	PAST_19990
ABC transporter complex for glycine	proX	-	-	PAFI_12710	PASA_41750	PASE_33550	-
ABC transporter complex for glycine	proW	-	-	-	-	-	-
BCCT family transport	betT	-	-	-	-	-	-
aquaportin	aqpZ	-	PAAL_31390	PAFI_07140	PASA_14500	-	PAST_16360
glycine betaine uptake system permease protein YehW	yehW	PAAE_03890	PAAL_06230	-	PASA_33870	PASE_35760	PAST_16350
glycine betaine uptake system ATP-binding protein YehX	yehX	PAAE_03900	PAAL_06240	-	PASA_33860	PASE_35770	PAST_16340
glycine betaine uptake system permease protein YehY	yehY	PAAE_03910	PAAL_06250	-	PASA_33850	PASE_35780	PAST_16330
glycine betaine-binding protein YehZ	yehZ	PAAE_03920	PAAL_06260	-	PASA_33840	PASE_35790	PAST_16330
glycine betaine transporter OusW	ousW	PAAE_33860	PAAL_10180	PAFI_12700	PASA_41760	PASE_33560	PAST_04670
TPP/TPS pathway, TS pathway and TreY/TreZ pathway Trehalose
alpha trehalose phosphate synthase	tps	-	PAAL_05920, PAAL_11450	-	PASA_13720	PASE_26080	PAST_04810
trehalose-6-phosphate phosphatase	tpp	-	PAAL_11440	-	PASA_13710	PASE_26090	PAST_04800
trehalose synthase	ts		-	-	-	-	-
alpha amylase	amy	-	PAAL_38640	-	-	-	-
glycogen debranching enzyme	treX	-	-	-	-	-	-
maltooligosyl trehalose synthase	treY	PAAE_35550	-	-	-	-	PAST_35490
malto-oligosyltrehalose trehalohydrolase	treZ	PAAE_35560	-	-	-	-	PAST_35520
trehalose transport system permease protein SugA	sugA	-	PAAL_32730	PAFI_34380	PASA_32070	PASE_13460, PASE_19710, PASE_29890	-
trehalose transport system permease protein SugB	sugB	PAAE_35660	PAAL_18640	PAFI_34370, PAFI_15150	PASA_14960, PASA_32060	PASE_29880, PASE_33710	PAST_01320
trehalose import ATP-binding protein SugC	sugC	PAAE_31840	-	-	-	PASE_01550	PAST_14210
glycogen synthase 1	glgA	PAAE_03820	-	PAFI_32840	PASA_33950	PASE_25980	PAST_35500, PAST_35410
1,4-alpha-glucan branching enzyme GlgB	glgB	PAAE_03800	-	PAFI_32820	PASA_33970	PASE_26000	PAST_35540
Glucose-1-phosphate adenylyltransferase	glgC	PAAE_03810, PAAE_35540	-	PAFI_32830	PASA_33960	PASE_25990	PAST_35480
Glycogen operon protein GlgX	glgX	PAAE_03830, PAAE_35530	-	PAFI_32850	PASA_33940	PASE_25970	PAST_35530
thermal endurance
heat shock protein	hspQ	PAAE_02770	PAAL_07580	PAFI_23320	PASA_03210	PASE_02450	PAST_04420
heat-inducible transcriptional repressor	hrcA	PAAE_00290	PAAL_07010	PAFI_24410	PASA_42120	PASE_01990	PAST_00920
Hsp33-family chaperone	hslO	PAAE_26630	PAAL_27680	-	PASA_16660	PASE_05300	PAST_29480
cochaperone	grpE	PAAE_00280	PAAL_07000	PAFI_24420	PASA_42130	PASE_02000	PAST_00930
RNA polymerase sigma 32 factor	rpoH	PAAE_20100	PAAL_18900	PAFI_01280	PASA_12810	PASE_19000	PAST_11350
chaperonin	groS	PAAE_18860	PAAL_26280	PAFI_10710	PASA_27660	PASE_14740	PAST_18080								Group 4 capsule polysaccharide lipoprotein gfcB, YjbF
chaperonin	groL	PAAE_18870	PAAL_26270	PAFI_10720	PASA_27660	PASE_14730	PAST_18090
Hsp20 family protein IbpA	ibpA	PAAE_19960	PAAL_20710, PAAL_23040	PAFI_01440, PAFI_08680	PASA_09780, PASA_20570	PASE_10900	PAST_11470
Hsp70 family protein	dnaK	PAAE_02470	PAAL_22240, PAAL_11060	PAFI_25740	PASA_01700, PASA_29700	PASE_26570	PAST_03220
chaperone Hsp40	dnaJ	PAAE_02460	PAAL_11050	PAFI_25730	PASA_01690	PASE_26580	PAST_03210
Heat shock protein 15	hslR	PAAE_16930	PAAL_02370	PAFI_03340	-	PASE_16930	PAST_17800
