# Supplementary material for: Pan-genome analysis of six Paracoccus type strain genomes reveal lifestyle traits
Source: PLoS One. 2023 Dec 20;18(12):e0287947. doi: 10.1371/journal.pone.0287947 (PMC10732464; doi:10.1371/journal.pone.0287947)
Supplement: S9 Table — (XLSX) [file pone.0287947.s010.xlsx]

## Sheet: Tabelle1
S9 Table. Comparison of six Paracoccus type strains to previous sequencing results. Sequenced genomes presented in this study are highlighted in green and bold.
Strain	Genbank accession	Sequencing Status	Sequencing technology	Number of contigs/scaffold	Genome Size [Mb]	Genome Coverage	GC [%]	CDS	gene	rRNA	tmRNA	tRNA	CheckM completeness [%]	CheckM contamination [%]
P. aestuarii DSM 19484T	GCA_028553885.1	complete	Oxford Nanopore/Illumina	10	3.675	1320x	67.8	3.609	3.701	9	1	56	97.98	0.00
P. aestuarii DSM 19484T	GCA_003594815.1	contig	Illumina	272	3.747	30x	67.5	3.827	3.88	3	na	47	96.46	2.34
P alcaliphilus DSM 8512T	GCA_028553725.1	complete	Oxford Nanopore/Illumina	5	4.773	148x	64.3	4.667	4.757	6	1	52	99.09	0.91
P alcaliphilus DSM 8512T	GCA_900110285.1	scaffold	Illumina	129	4.610	245x	64.3	4.435	4.733	na	na	na	97.75	1.78
P. saliphilus DSM 18447T	GCA_028553805.1	complete	Oxford Nanopore/Illumina	2	4.621	469x	65.1	4.411	4.487	6	1	47	99.39	1.92
P. saliphilus DSM 18447T	GCA_900156835.1	scaffold	Illumina	55	4.571	313x	61	4,300	4.433	na	na	na	97.06	3.9
P seriniphilus DSM 14827T	GCA_028553745.1	complete	Oxford Nanopore/Illumina	2	4.262	206x	61.5	4.007	4.092	9	1	50	99.09	0.61
P. seriniphilus DSM 14827T	GCA_900199195.1	contig	Illumina	60	4.195	158x	61.5	4.047	3.89	na	na	na	97.83	1.23
