# Supplementary material for: Pan-genome analysis of six Paracoccus type strain genomes reveal lifestyle traits
Source: PLoS One. 2023 Dec 20;18(12):e0287947. doi: 10.1371/journal.pone.0287947 (PMC10732464; doi:10.1371/journal.pone.0287947)
Supplement: S10 Table — (XLSX) [file pone.0287947.s011.xlsx]

## Sheet: Tabelle1
S10 Table. Average nucleotide identity values of all available Paracoccus type strain/representative genomes.
	Paracoccus_thiocyanatus_ATCC_700171	Paracoccus_aminovorans_JCM7685	Paracoccus_ravus_YJ057	Paracoccus_jeotgali_CBA4604	Paracoccus_lutimaris_CECT_8525	Paracoccus_liaowanqingii_2251	Paracoccus_denitrificans_PD1222	Paracoccus_homiensis_DSM_17862	Paracoccus_stylophorae_LMG25392T	Paracoccus_xiamenensis_12-3	Paracoccus_aestuarii_DSM19484T	Paracoccus_zeaxanthinifaciens_ATCC_21588	Paracoccus_sanguinis_OM2164	Paracoccus_alcaliphilus_DSM8512T	Paracoccus_haeundaensis_CGMCC_1.8012	Paracoccus_pantotrophus_DSM_2944	Paracoccus_versutus_DSM_17099	Paracoccus_laeviglucosivorans_DSM_100094	Paracoccus_aerius_KCTC_42845	Paracoccus_solventivorans_DSM_6637	Paracoccus_alkanivorans_4-2	Paracoccus_amoyensis_11-3	Paracoccus_alkenifer_DSM_11593	Paracoccus_binzhouensis_wg1	Paracoccus_endophyticus_SYSUP0003	Paracoccus_marinus_NBRC_1000637	Paracoccus_siganidrum_M26	Paracoccus_gahaiensis_KCTC_42687	Paracoccus_aestuariivivens_NBRC_111993	Paracoccus_haematequi_aCIP1116241	Paracoccus_fontiphilus_MVW-1	Paracoccus_sulfuroxidans_CGMCC_1.5364	Paracoccus_bogoriensis_BOG6	Paracoccus_aeridis_JC501	Paracoccus_indicus_IO390502	Paracoccus_suum_SC2-6	Paracoccus_tegillarcae_BM15	Paracoccus_fistulariae_KCTC22803T	Paracoccus_saliphilus_DSM18447T	Paracoccus_sphaerophysae_HAMBI_3106	Paracoccus_limosus_JCM_17370	Paracoccus_nototheniae_I-41R45	Paracoccus_luteus_CFH_10530	Paracoccus_isoporae_DSM_22220	Paracoccus_zhejiangensis_J6	Paracoccus_shandongensis_wg2	Paracoccus_marcusii_CP157	Paracoccus_onubensis_1011MAR3C25	Paracoccus_aurantiacus_TK008
Paracoccus_thiocyanatus_ATCC_700171	1.0	0.8636803693587904	0.8403581304437899	0.8370085365872015	0.8491935781353275	0.8351938792786062	0.8907285813313819	0.8371258450356238	0.8382406469926891	0.8348292451805158	0.838629636609914	0.8389466473650999	0.8371332802336386	0.8414073643615616	0.8350857315274651	0.8968309342093302	0.9001404557097682	0.8396405939560505	0.8384133134545725	0.8472676886542889	0.8364584076853951	0.8328833119952429	0.8426052657852865	0.881577311424776	0.8370714175267444	0.835946132891557	0.8465596343748715	0.8356203680918204	0.8383430666653985	0.8421208210389902	0.8396388713439226	0.8377287174641354	0.8369524908319255	0.8373798809036774	0.8350215732526717	0.8323897243280813	0.8320588586711763	0.8360479348628674	0.8309951545838643	0.8389035663744744	0.8482345212787465	0.833366702314505	0.8389322263856844	0.8346014192518042	0.8439847628381256	0.8395782926572691	0.8356435279574652	0.8330620187539577	0.8390528587495061
Paracoccus_aminovorans_JCM7685	0.8636803693587904	1.0	0.8429395668401073	0.83670959676716	0.8516613849527386	0.8378020088139398	0.8686131386861313	0.8399288736732985	0.8441420976439598	0.836765049311082	0.8397585247496164	0.8397813131893661	0.8401412677806162	0.8390564546428971	0.8381576005561868	0.8701358854262731	0.8718267018670354	0.8418406718111666	0.8398988976513312	0.8415210063657939	0.8366682754765861	0.8375569017930509	0.8389691836860447	0.8786195261593119	0.8368928838672548	0.8435611974747133	0.8445339426223041	0.8358000479704276	0.8419178359701226	0.8434415230264941	0.8408654434287085	0.8406598987052791	0.8377696042265736	0.837462821589186	0.8386690418011832	0.8376174391505324	0.8324498541099485	0.8377459274464969	0.8331147326336605	0.8408546922106317	0.8560093715209246	0.8332144444789049	0.840127212456442	0.8334902132947396	0.8434616514839848	0.837867213570001	0.838475710268593	0.8313358241544956	0.8403098382759554
Paracoccus_ravus_YJ057	0.8403581304437899	0.8429395668401073	1.0	0.8316898594066431	0.8431991237479871	0.8313612162583851	0.8444521024324078	0.8357366299381886	0.830299390542284	0.8336874277833688	0.8359354702033344	0.8379289456624547	0.8332247237805923	0.8338354403055814	0.8342068635297818	0.8440882066975884	0.8447580266989836	0.8406973591359574	0.834192018935054	0.8321375576637721	0.8321973768837597	0.832010487349472	0.8298878962506733	0.8449699788039531	0.8321904940822844	0.8322982753998749	0.837430544653364	0.8317698538786633	0.8565892561287243	0.8362732401494515	0.8364600400675821	0.8397963044144052	0.8328427691145122	0.8326676417641764	0.8326484812792233	0.8294618215271389	0.8304292250752214	0.8315580522045205	0.8292011019283747	0.8343079580991537	0.8429854141150647	0.8300722036904109	0.8321415338603432	0.8316716346318567	0.8350922993868195	0.8332365838193136	0.8349045880327922	0.8279450366957732	0.833497591907321
Paracoccus_jeotgali_CBA4604	0.8370085365872015	0.83670959676716	0.8316898594066431	1.0	0.8396784392583934	0.833606936756872	0.8352997700579363	0.8460965778809685	0.8474687919530326	0.838843571725179	0.8358697330376442	0.8349269177566228	0.8353307955788383	0.8355859518624318	0.8341395411677766	0.836759090796147	0.8365609272620292	0.8331327698492319	0.8353604266099878	0.8368299296750779	0.8344283684518448	0.8326146580692035	0.8349128563157144	0.8401304735125349	0.8346467596555718	0.8352850748293168	0.8376965200032442	0.8340637026233981	0.8307940237015091	0.8384809273509477	0.8357353789385391	0.8316257445426297	0.8347719220959411	0.8386220267894999	0.8375064157071833	0.8349166670997448	0.8322178646224365	0.8365363267241412	0.8303173823432044	0.8407512039325861	0.8380048937557119	0.8324982976879507	0.8373123802223074	0.8374824801441634	0.8353399799910305	0.8339278851193179	0.8343120637687185	0.8276026846023397	0.8447980810016236
Paracoccus_lutimaris_CECT_8525	0.8491935781353275	0.8516613849527386	0.8431991237479871	0.8396784392583934	1.0	0.8351311791805853	0.8517673078430517	0.8398688316496535	0.8413629658228129	0.8406694102592681	0.837694500014109	0.8376500574860897	0.8414137799567913	0.8376365281858643	0.835143344636613	0.8523416001715955	0.8552515665515943	0.841655098542933	0.8375813068843385	0.8368558349862557	0.835703387034695	0.8358862586022482	0.8327257739102385	0.8555275392413091	0.8344236711990112	0.8392774816795233	0.8414873605951697	0.834551847729821	0.8422492151815643	0.8409896638891973	0.8421636738339133	0.8406206760962545	0.835969893041067	0.8409667032063579	0.8373770902073907	0.8352431542901395	0.8406331225511114	0.84066355166622	0.8321776177762744	0.8383626362685368	0.855415803222114	0.8323493855881741	0.8396985938866588	0.8365617226677899	0.844018354257426	0.8364334327605764	0.8352259170707708	0.8297247785628914	0.8445383492438409
Paracoccus_liaowanqingii_2251	0.8351938792786062	0.8378020088139398	0.8313612162583851	0.833606936756872	0.8351311791805853	1.0	0.8376045134627303	0.8365631837998714	0.838175977431913	0.8318708291487489	0.856971526804534	0.8454470433272105	0.8348841058528005	0.8381898420322174	0.8596448820595108	0.837740911757893	0.8384320259930776	0.8332326989739255	0.8403688260499608	0.8345193331668004	0.8350338659827711	0.8291798984516568	0.8335585064078687	0.8384814061595314	0.8350739288887065	0.8341316427533845	0.8437146874030013	0.9276589560447125	0.833180215523663	0.8413741405400698	0.8422001995954318	0.8325108253218547	0.8443992763071815	0.8351810170798446	0.8440051514966395	0.8307213830914797	0.8322877201022436	0.8338694953648803	0.8309524013930741	0.836944939959534	0.83513111141375	0.8699432219400781	0.8357734880954285	0.834563955768175	0.8369937714602466	0.8409887152995832	0.8597766201747243	0.829635421757404	0.8312307269121075
Paracoccus_denitrificans_PD1222	0.8907285813313819	0.8686131386861313	0.8444521024324078	0.8352997700579363	0.8517673078430517	0.8376045134627303	1.0	0.8367250354945575	0.8411809069646985	0.8357280002264411	0.8388344583044357	0.839712269471609	0.8384008800148375	0.8439357618644874	0.8376886782531882	0.9151321762332811	0.9153361607576972	0.8403016796992719	0.8396513275556132	0.8458591255762039	0.837688454687083	0.8361711337974821	0.8382903704497884	0.8935091331535183	0.8381190905846457	0.836623833610858	0.8535557511235781	0.8366905662987281	0.8393943880881672	0.8424221017406021	0.8411250968782136	0.8397487672856836	0.8379540454002088	0.8419076166579661	0.8349244383108758	0.8316529347071437	0.831826861331813	0.8357349283393374	0.8345864661654135	0.8401162387150809	0.8499954788543358	0.8330844790295552	0.8385795176150297	0.8341180243218576	0.8392131609206911	0.8386924219313231	0.8378689779956479	0.8323141582827386	0.8364086610253858
Paracoccus_homiensis_DSM_17862	0.8371258450356238	0.8399288736732985	0.8357366299381886	0.8460965778809685	0.8398688316496535	0.8365631837998714	0.8367250354945575	1.0	0.8490411979552726	0.8364629718504659	0.8408708472022286	0.8628429126327665	0.833791739880741	0.8416492337832677	0.8376034359242353	0.8373104267820786	0.8375388319158532	0.8354454595143281	0.8404496687367142	0.8338435903355651	0.8377386929224363	0.8358732772913422	0.83232920747385	0.8431199771173382	0.8320085908278853	0.8350581497215305	0.8428130905844783	0.8368109721901855	0.8353303452118559	0.8408116399279848	0.8413597330230581	0.8349024005034824	0.8371277829670611	0.8390450695732414	0.8441984247876512	0.8331549108633467	0.836493948136588	0.8417881223322765	0.8364028631328352	0.8394324311863156	0.8401244626380251	0.8376239227352934	0.8364761107528648	0.837370108879479	0.8402342523470264	0.8388043054781021	0.8374745684697654	0.8327476252567017	0.8526102318670307
Paracoccus_stylophorae_LMG25392T	0.8382406469926891	0.8441420976439598	0.830299390542284	0.8474687919530326	0.8413629658228129	0.838175977431913	0.8411809069646985	0.8490411979552726	1.0	0.8350855248312512	0.8403430488603505	0.8405079187153066	0.838031147273055	0.8411259588573519	0.8371378695514566	0.8385889206936366	0.8408455369922434	0.8311608416898264	0.8388505923420161	0.8346933000799529	0.838507175499078	0.8316656767847739	0.8336582594944476	0.8480259170146246	0.8345602287797639	0.8445933737413558	0.8467560207706948	0.839539453415589	0.8280994910208394	0.8421194140775798	0.839928198279015	0.8308978109841518	0.8366122423502032	0.8443275077973899	0.8401614887613547	0.8395128165442358	0.8373561759671857	0.843981679547656	0.8368429444475993	0.8412095458533481	0.8396082819388409	0.8365545547558357	0.8404813490635614	0.8358456158852648	0.8406857808553633	0.8396141245789408	0.8369315128754019	0.8323735809608613	0.8458662175562822
Paracoccus_xiamenensis_12-3	0.8348292451805158	0.836765049311082	0.8336874277833688	0.838843571725179	0.8406694102592681	0.8318708291487489	0.8357280002264411	0.8364629718504659	0.8350855248312512	1.0	0.836065634252299	0.8344535058786139	0.8340119133337698	0.8343818966952542	0.8341558128206645	0.8364793223380496	0.8377583235319991	0.834649574025217	0.8357258771708782	0.8320504552193178	0.833124651251412	0.8588555846008677	0.832581000167876	0.8373213506541226	0.8309036006155375	0.8315978408971806	0.835590467366006	0.8310877551969493	0.8336802256308161	0.8347402908178602	0.8356617371068238	0.8346309955898997	0.8337357089653705	0.8350325495944708	0.8339140788471472	0.8299522031137135	0.8390545216949399	0.8418504774663123	0.8292679170901476	0.8358501070086319	0.8368168007745985	0.8306369191075732	0.8326286584633664	0.8390591209024643	0.837878367838249	0.8357501082407274	0.8341904943478524	0.833360241636563	0.8509380071553281
Paracoccus_aestuarii_DSM19484T	0.838629636609914	0.8397585247496164	0.8359354702033344	0.8358697330376442	0.837694500014109	0.856971526804534	0.8388344583044357	0.8408708472022286	0.8403430488603505	0.836065634252299	1.0	0.847135729594129	0.8356907835267744	0.8392657203468832	0.8598429605029059	0.8398471940061175	0.8398140493225102	0.8354103417643671	0.8424852135546228	0.8363741623100944	0.8364765160336407	0.8348966219719134	0.8340342245536032	0.8401079311593227	0.8363382423638758	0.8365674325430767	0.8452625954088228	0.8563272416966716	0.8353549763487185	0.8441634255743917	0.844026437629771	0.835060736590823	0.8547274798547912	0.8379855873355422	0.8452588563297263	0.832524669426856	0.8348379203988742	0.8384800906771305	0.8324708287851134	0.8373306845418959	0.8357032944916429	0.8493895419001096	0.836272327964861	0.8360721369947772	0.8391643146884578	0.8427034109987306	0.8602159600581853	0.8341320998820742	0.8362329686209744
Paracoccus_zeaxanthinifaciens_ATCC_21588	0.8389466473650999	0.8397813131893661	0.8379289456624547	0.8349269177566228	0.8376500574860897	0.8454470433272105	0.839712269471609	0.8628429126327665	0.8405079187153066	0.8344535058786139	0.847135729594129	1.0	0.8365370678844429	0.8405834684774716	0.8453905629877692	0.8401691078618896	0.8402990074371837	0.8362397747413777	0.8433824347097116	0.8356736418884314	0.8383129601786627	0.8341157753029005	0.8340714835146459	0.840851231693658	0.8363712150748406	0.8364622872944283	0.8454677651371101	0.8443519075114689	0.8368166344284398	0.842003367832278	0.8448271335410814	0.8375282962118693	0.8413324826037747	0.8380373381449852	0.8463112481099415	0.8312557331437979	0.8366398295311007	0.8391644748467673	0.8358319992003396	0.8361724106226981	0.8367796768113985	0.839529959895707	0.8356123442694516	0.8344174241154138	0.8393988805319323	0.8420540006675424	0.8456167914392041	0.8327707461910232	0.8363262115227519
Paracoccus_sanguinis_OM2164	0.8371332802336386	0.8401412677806162	0.8332247237805923	0.8353307955788383	0.8414137799567913	0.8348841058528005	0.8384008800148375	0.833791739880741	0.838031147273055	0.8340119133337698	0.8356907835267744	0.8365370678844429	1.0	0.8329073361396409	0.8342383450040658	0.8395596478159459	0.8402704664103835	0.8332457170665473	0.8377737405381369	0.8469386044609242	0.8324107565899714	0.8375959806616741	0.8411735144748365	0.8409553622442	0.8474536761413471	0.8483975383165049	0.8374358900722783	0.8344140075831807	0.8330469192378093	0.8402035908971631	0.8416446646769216	0.8336420141573613	0.8334057972699309	0.8481920131453871	0.8329368868407825	0.8391779859162948	0.8317149560512342	0.8371107384071439	0.8277075580099127	0.8654550174118905	0.8394512662035771	0.8296267604289131	0.8506340345074601	0.8340232930396865	0.835391023628688	0.8358174938131715	0.8340504041700719	0.832114243813897	0.8388759998381375
Paracoccus_alcaliphilus_DSM8512T	0.8414073643615616	0.8390564546428971	0.8338354403055814	0.8355859518624318	0.8376365281858643	0.8381898420322174	0.8439357618644874	0.8416492337832677	0.8411259588573519	0.8343818966952542	0.8392657203468832	0.8405834684774716	0.8329073361396409	1.0	0.8377263262375154	0.8470814105549601	0.8422907011410141	0.8349889801980046	0.8408851401774263	0.835529584086614	0.8392028480460436	0.8335969608248409	0.8405112302546496	0.8420873542522451	0.8340838287775915	0.8356942832473758	0.8627726514190905	0.837636171073683	0.8340417915790416	0.8440211493991279	0.843306942995203	0.8427611691998386	0.8379716633847705	0.8335438362366847	0.8367662179287918	0.8299537660635625	0.834404792197795	0.8412075765879943	0.8370086975603183	0.8364783574558823	0.8373390919761613	0.8364096970898816	0.8431142065433161	0.8346998206547595	0.838198083300322	0.8414983203479939	0.8368269021333178	0.8375260186823462	0.8412926207942335
Paracoccus_haeundaensis_CGMCC_1.8012	0.8350857315274651	0.8381576005561868	0.8342068635297818	0.8341395411677766	0.835143344636613	0.8596448820595108	0.8376886782531882	0.8376034359242353	0.8371378695514566	0.8341558128206645	0.8598429605029059	0.8453905629877692	0.8342383450040658	0.8377263262375154	1.0	0.8378501953612104	0.837680501401263	0.8345264186125443	0.8415100765076428	0.8340591349527118	0.833384964496581	0.8309850389584525	0.8322362301787415	0.8387031995776275	0.8345859461453338	0.8354583901516341	0.8410482825358065	0.8582834357961309	0.8346931047540362	0.8413326071642881	0.8435349024039869	0.8326982879899992	0.8438715965059945	0.8371721089286459	0.8435787467996673	0.8318225850042665	0.8297969862291359	0.8340792425460618	0.8296089478708419	0.836375191608258	0.834643676609529	0.8517206274423871	0.8351056008008995	0.8333784899905171	0.8363739603691847	0.841550887914745	0.9759605515805744	0.8298040542618967	0.8335582797340357
Paracoccus_pantotrophus_DSM_2944	0.8968309342093302	0.8701358854262731	0.8440882066975884	0.836759090796147	0.8523416001715955	0.837740911757893	0.9151321762332811	0.8373104267820786	0.8385889206936366	0.8364793223380496	0.8398471940061175	0.8401691078618896	0.8395596478159459	0.8470814105549601	0.8378501953612104	1.0	0.9349668042328864	0.8402979955796053	0.8404468745845125	0.8447607580881938	0.8382539725759719	0.833332369674823	0.8421719377429502	0.899684091730727	0.8379577490046985	0.8382767067911489	0.8581036986790385	0.8379959049978392	0.8405029165186828	0.8440604655397173	0.8424630766216367	0.8412750165497591	0.8392845255889668	0.8401660514463481	0.8344133079359144	0.8328008650561549	0.8316611994603131	0.8376472338952565	0.8344374254002531	0.8438129636318172	0.8511983851858352	0.8339376049611709	0.8401369864558419	0.8356879151731696	0.8405141359435556	0.8421383149543311	0.8382734262929247	0.8333924975931979	0.8391357380956814
Paracoccus_versutus_DSM_17099	0.9001404557097682	0.8718267018670354	0.8447580266989836	0.8365609272620292	0.8552515665515943	0.8384320259930776	0.9153361607576972	0.8375388319158532	0.8408455369922434	0.8377583235319991	0.8398140493225102	0.8402990074371837	0.8402704664103835	0.8422907011410141	0.837680501401263	0.9349668042328864	1.0	0.8412182816396697	0.8397768727666284	0.8458072949774904	0.8379598767581694	0.8352121534665441	0.8402136028264375	0.8963615477148096	0.8400465644323807	0.8375090271051825	0.8524662641225118	0.8378885595732068	0.8411646863917045	0.8442297161585729	0.8428862672070851	0.8405139336534456	0.8386788672293878	0.8386840274326608	0.8367769942558814	0.8318184113008269	0.8328020490173647	0.8358308517366784	0.8341393376480998	0.8415844642599724	0.8519193738909056	0.8341545971937521	0.8448878885227569	0.835152544243837	0.8411197161030046	0.8412020508136832	0.8383140699519809	0.8344968821791927	0.8379870832526511
Paracoccus_laeviglucosivorans_DSM_100094	0.8396405939560505	0.8418406718111666	0.8406973591359574	0.8331327698492319	0.841655098542933	0.8332326989739255	0.8403016796992719	0.8354454595143281	0.8311608416898264	0.834649574025217	0.8354103417643671	0.8362397747413777	0.8332457170665473	0.8349889801980046	0.8345264186125443	0.8402979955796053	0.8412182816396697	1.0	0.8360532830285159	0.8333710263972065	0.8323434308609279	0.8319363167398807	0.8316993540153974	0.8411049129136412	0.832883386224467	0.8312934971653759	0.8362154342625049	0.8343148627634007	0.8384668010483975	0.8384169108809889	0.8379098613759532	0.8373323246653703	0.8346185856894988	0.830850288691889	0.8356782374631114	0.8280709059085687	0.8303531070892621	0.8339542744008366	0.8292624900872323	0.8322216467056374	0.8439304233708208	0.8320418930483767	0.8326392197751591	0.8313088333867631	0.8343998355582279	0.8350557184931233	0.8352240202384543	0.8291167007897046	0.8356623343152797
Paracoccus_aerius_KCTC_42845	0.8384133134545725	0.8398988976513312	0.834192018935054	0.8353604266099878	0.8375813068843385	0.8403688260499608	0.8396513275556132	0.8404496687367142	0.8388505923420161	0.8357258771708782	0.8424852135546228	0.8433824347097116	0.8377737405381369	0.8408851401774263	0.8415100765076428	0.8404468745845125	0.8397768727666284	0.8360532830285159	1.0	0.8364900410735385	0.8354957878125255	0.8309314443901645	0.8330281193267851	0.8399290582834886	0.8372279721758861	0.8351920506227491	0.8460636565423685	0.8406772036209841	0.8343244743677907	0.8679473362638108	0.8690507330909448	0.8343591673867827	0.8381091864974006	0.8381354095837288	0.8398534648720555	0.8315733186927566	0.8322916489750165	0.835490675459879	0.8314361083094111	0.8371325214430695	0.8376529916902258	0.8370813095472267	0.8370077309763186	0.8325810159174527	0.8388065621401025	0.8720177043060033	0.8417180248655354	0.830439315584793	0.8359826346432138
Paracoccus_solventivorans_DSM_6637	0.8472676886542889	0.8415210063657939	0.8321375576637721	0.8368299296750779	0.8368558349862557	0.8345193331668004	0.8458591255762039	0.8338435903355651	0.8346933000799529	0.8320504552193178	0.8363741623100944	0.8356736418884314	0.8469386044609242	0.835529584086614	0.8340591349527118	0.8447607580881938	0.8458072949774904	0.8333710263972065	0.8364900410735385	1.0	0.8342404939164632	0.8305627097479122	0.9070938327055561	0.8448940552933915	0.8454905293453092	0.8426205209728435	0.8413439709411689	0.8342736049132166	0.8338943576120381	0.8390589879108195	0.8383378161450229	0.8334737134478137	0.8353152778892409	0.8457845710564228	0.8310104916373259	0.8342549189529869	0.8303528702253047	0.8310947629487387	0.8293421291785479	0.849503245938094	0.8367700008914636	0.8317708452876014	0.8469044936446709	0.8338701708890937	0.834522078417697	0.8372268487799059	0.8342836579447201	0.8298753970193012	0.8349104515512271
Paracoccus_alkanivorans_4-2	0.8364584076853951	0.8366682754765861	0.8321973768837597	0.8344283684518448	0.835703387034695	0.8350338659827711	0.837688454687083	0.8377386929224363	0.838507175499078	0.833124651251412	0.8364765160336407	0.8383129601786627	0.8324107565899714	0.8392028480460436	0.833384964496581	0.8382539725759719	0.8379598767581694	0.8323434308609279	0.8354957878125255	0.8342404939164632	1.0	0.8294869403389742	0.8334453582730659	0.8397380424730999	0.8330364551640206	0.8345096887639702	0.8421521465196821	0.8346024621697872	0.8301040783883636	0.8355252055256877	0.8349494646444832	0.8324826116221674	0.8354532085431295	0.8336594842811728	0.8342760794572261	0.8280647493573265	0.8322322056113823	0.837640497662816	0.8782404769522947	0.8343339655234897	0.8337559790755054	0.8320892607488141	0.8327923932573766	0.8376033396087419	0.8363877254057722	0.8345688196239609	0.8330287290928493	0.8460356946317924	0.8355279126213593
Paracoccus_amoyensis_11-3	0.8328833119952429	0.8375569017930509	0.832010487349472	0.8326146580692035	0.8358862586022482	0.8291798984516568	0.8361711337974821	0.8358732772913422	0.8316656767847739	0.8588555846008677	0.8348966219719134	0.8341157753029005	0.8375959806616741	0.8335969608248409	0.8309850389584525	0.833332369674823	0.8352121534665441	0.8319363167398807	0.8309314443901645	0.8305627097479122	0.8294869403389742	1.0	0.8266834946286921	0.8370979429387208	0.8284638267610853	0.8291897359454855	0.8337633518822416	0.8301102484619249	0.8339876612450925	0.832740712642982	0.8313758753055005	0.8340238693503914	0.8309016744912208	0.8416692615462349	0.8338448732130417	0.829256813903364	0.839754628445955	0.8446771015373085	0.8283688113465646	0.8355646346436458	0.8342716224808416	0.8294158878504673	0.8312024466364623	0.833691097188926	0.8348911304456808	0.8307686217850392	0.8301324495410436	0.8298447522637146	0.8462559469512828
Paracoccus_alkenifer_DSM_11593	0.8426052657852865	0.8389691836860447	0.8298878962506733	0.8349128563157144	0.8327257739102385	0.8335585064078687	0.8382903704497884	0.83232920747385	0.8336582594944476	0.832581000167876	0.8340342245536032	0.8340714835146459	0.8411735144748365	0.8405112302546496	0.8322362301787415	0.8421719377429502	0.8402136028264375	0.8316993540153974	0.8330281193267851	0.9070938327055561	0.8334453582730659	0.8266834946286921	1.0	0.8429970413477761	0.841296142776541	0.8393537358633417	0.8391275143879218	0.8319025346378067	0.8292886470607871	0.8347155859505218	0.8346499637026972	0.8355799082656367	0.8319576191833244	0.8380813514058248	0.829802096059964	0.8320243605070963	0.8284096885897307	0.8288578981414041	0.8272924527993141	0.8445282578862868	0.8344866867359626	0.8304186778864768	0.8450588706871109	0.8307582629345583	0.8354293082659362	0.8338119599189533	0.8304407136779265	0.8269189088769855	0.8411769416814825
Paracoccus_binzhouensis_wg1	0.881577311424776	0.8786195261593119	0.8449699788039531	0.8401304735125349	0.8555275392413091	0.8384814061595314	0.8935091331535183	0.8431199771173382	0.8480259170146246	0.8373213506541226	0.8401079311593227	0.840851231693658	0.8409553622442	0.8420873542522451	0.8387031995776275	0.899684091730727	0.8963615477148096	0.8411049129136412	0.8399290582834886	0.8448940552933915	0.8397380424730999	0.8370979429387208	0.8429970413477761	1.0	0.8393480955106082	0.8387059588681409	0.8515432354636647	0.837945040677522	0.841663226717741	0.8452646504242762	0.8415375825418407	0.8406900798433563	0.8385069090798535	0.841770944844512	0.8401210236971186	0.8367598639132612	0.8369996370563336	0.8416879161870346	0.8348570974281512	0.8447015993808172	0.8545187409204065	0.8340822751739395	0.8424835805607273	0.839697202561906	0.8499471392147896	0.840561246355968	0.8393324642296144	0.83204884002626	0.8448537136920548
Paracoccus_endophyticus_SYSUP0003	0.8370714175267444	0.8368928838672548	0.8321904940822844	0.8346467596555718	0.8344236711990112	0.8350739288887065	0.8381190905846457	0.8320085908278853	0.8345602287797639	0.8309036006155375	0.8363382423638758	0.8363712150748406	0.8474536761413471	0.8340838287775915	0.8345859461453338	0.8379577490046985	0.8400465644323807	0.832883386224467	0.8372279721758861	0.8454905293453092	0.8330364551640206	0.8284638267610853	0.841296142776541	0.8393480955106082	1.0	0.8446524451405614	0.8379818340580806	0.8356218225965552	0.831436223635755	0.8396302780444646	0.8392773537449778	0.8334075829665402	0.834119987064073	0.8454448037477122	0.8343818454087547	0.8370046932399043	0.8292518514126286	0.8309870062341311	0.8289949488132198	0.8500030223894016	0.8340074473038884	0.8325571994181968	0.8767051957631097	0.8308574896679286	0.8345629085376229	0.8376019088553344	0.8357586092049465	0.8302672567452759	0.8339046582213938
Paracoccus_marinus_NBRC_1000637	0.835946132891557	0.8435611974747133	0.8322982753998749	0.8352850748293168	0.8392774816795233	0.8341316427533845	0.836623833610858	0.8350581497215305	0.8445933737413558	0.8315978408971806	0.8365674325430767	0.8364622872944283	0.8483975383165049	0.8356942832473758	0.8354583901516341	0.8382767067911489	0.8375090271051825	0.8312934971653759	0.8351920506227491	0.8426205209728435	0.8345096887639702	0.8291897359454855	0.8393537358633417	0.8387059588681409	0.8446524451405614	1.0	0.8356165205907071	0.8339559314320388	0.8330223057439333	0.8370913812906724	0.837918936925895	0.8332241791724472	0.8341718635704278	0.8807676744761296	0.8356963513780524	0.8457005854333031	0.8291211179752651	0.8379067687221178	0.83082610414377	0.8515112075487516	0.8385310128098756	0.832184850970741	0.8510510942821532	0.833165117452669	0.8340658095480905	0.8371063363484549	0.836554893178765	0.8292038143537315	0.8356282271944923
Paracoccus_siganidrum_M26	0.8465596343748715	0.8445339426223041	0.837430544653364	0.8376965200032442	0.8414873605951697	0.8437146874030013	0.8535557511235781	0.8428130905844783	0.8467560207706948	0.835590467366006	0.8452625954088228	0.8454677651371101	0.8374358900722783	0.8627726514190905	0.8410482825358065	0.8581036986790385	0.8524662641225118	0.8362154342625049	0.8460636565423685	0.8413439709411689	0.8421521465196821	0.8337633518822416	0.8391275143879218	0.8515432354636647	0.8379818340580806	0.8356165205907071	1.0	0.8435413224663787	0.8359459744357886	0.8500323475632409	0.8475952493362208	0.8365660295780188	0.8431282182267779	0.8411279096887865	0.8406362758374355	0.834280647459254	0.8350860680476844	0.8404843918789966	0.839727363020876	0.8405153770065599	0.8408085263363726	0.8384580625203464	0.8385931118472685	0.8373768285862718	0.8429512816999623	0.8471939127837322	0.8416809253094764	0.8371456346326576	0.8349607861979969
Paracoccus_gahaiensis_KCTC_42687	0.8356203680918204	0.8358000479704276	0.8317698538786633	0.8340637026233981	0.834551847729821	0.9276589560447125	0.8366905662987281	0.8368109721901855	0.839539453415589	0.8310877551969493	0.8563272416966716	0.8443519075114689	0.8344140075831807	0.837636171073683	0.8582834357961309	0.8379959049978392	0.8378885595732068	0.8343148627634007	0.8406772036209841	0.8342736049132166	0.8346024621697872	0.8301102484619249	0.8319025346378067	0.837945040677522	0.8356218225965552	0.8339559314320388	0.8435413224663787	1.0	0.832428847692043	0.8416757476302307	0.841451897019513	0.8343065594076252	0.8435643239217027	0.835039902481763	0.8444279514785676	0.8301414353064431	0.831907601189089	0.8342844421357278	0.8315939740513912	0.836408066392374	0.8344388201646584	0.8696828363824626	0.8346405017647508	0.832945060109876	0.8364692688206432	0.8410389068046308	0.8589232285512283	0.8296005923809028	0.830847160291177
Paracoccus_aestuariivivens_NBRC_111993	0.8383430666653985	0.8419178359701226	0.8565892561287243	0.8307940237015091	0.8422492151815643	0.833180215523663	0.8393943880881672	0.8353303452118559	0.8280994910208394	0.8336802256308161	0.8353549763487185	0.8368166344284398	0.8330469192378093	0.8340417915790416	0.8346931047540362	0.8405029165186828	0.8411646863917045	0.8384668010483975	0.8343244743677907	0.8338943576120381	0.8301040783883636	0.8339876612450925	0.8292886470607871	0.841663226717741	0.831436223635755	0.8330223057439333	0.8359459744357886	0.832428847692043	1.0	0.8342087115585344	0.8370324679696713	0.8390639625585024	0.8337914509756317	0.8334252442203569	0.835346679872488	0.8276180339959106	0.8290708864147649	0.8314363707008986	0.8271352547218551	0.8340763467001899	0.841330202410151	0.8302367503290333	0.8332234765365351	0.8305549938842279	0.8344685892351503	0.8347593390119106	0.8339361892863343	0.8270839727518047	0.8322597243249127
Paracoccus_haematequi_aCIP1116241	0.8421208210389902	0.8434415230264941	0.8362732401494515	0.8384809273509477	0.8409896638891973	0.8413741405400698	0.8424221017406021	0.8408116399279848	0.8421194140775798	0.8347402908178602	0.8441634255743917	0.842003367832278	0.8402035908971631	0.8440211493991279	0.8413326071642881	0.8440604655397173	0.8442297161585729	0.8384169108809889	0.8679473362638108	0.8390589879108195	0.8355252055256877	0.832740712642982	0.8347155859505218	0.8452646504242762	0.8396302780444646	0.8370913812906724	0.8500323475632409	0.8416757476302307	0.8342087115585344	1.0	0.8722883797615064	0.8342193362977453	0.8402001205314864	0.8421535262791404	0.8394596098261766	0.834237501808337	0.8337372251191841	0.8374351912424661	0.83203429246159	0.8408153301598926	0.8434678249624512	0.838363214549204	0.8391996272222687	0.8330200074302111	0.842097071286694	0.8764713089063775	0.8419186577764846	0.8298245579763512	0.8376249917507278
Paracoccus_fontiphilus_MVW-1	0.8396388713439226	0.8408654434287085	0.8364600400675821	0.8357353789385391	0.8421636738339133	0.8422001995954318	0.8411250968782136	0.8413597330230581	0.839928198279015	0.8356617371068238	0.844026437629771	0.8448271335410814	0.8416446646769216	0.843306942995203	0.8435349024039869	0.8424630766216367	0.8428862672070851	0.8379098613759532	0.8690507330909448	0.8383378161450229	0.8349494646444832	0.8313758753055005	0.8346499637026972	0.8415375825418407	0.8392773537449778	0.837918936925895	0.8475952493362208	0.841451897019513	0.8370324679696713	0.8722883797615064	1.0	0.8347654791691489	0.8396285453112254	0.8406714609320131	0.8403220604173803	0.8306702856693081	0.8335003072180623	0.8367288262375345	0.8315783823307529	0.8393786738704478	0.841480520655797	0.8375854470466365	0.842420825387302	0.8347764764504803	0.8399791048034448	0.8810115976793165	0.8425083010807267	0.8295352523875106	0.8369394131604294
Paracoccus_sulfuroxidans_CGMCC_1.5364	0.8377287174641354	0.8406598987052791	0.8397963044144052	0.8316257445426297	0.8406206760962545	0.8325108253218547	0.8397487672856836	0.8349024005034824	0.8308978109841518	0.8346309955898997	0.835060736590823	0.8375282962118693	0.8336420141573613	0.8427611691998386	0.8326982879899992	0.8412750165497591	0.8405139336534456	0.8373323246653703	0.8343591673867827	0.8334737134478137	0.8324826116221674	0.8340238693503914	0.8355799082656367	0.8406900798433563	0.8334075829665402	0.8332241791724472	0.8365660295780188	0.8343065594076252	0.8390639625585024	0.8342193362977453	0.8347654791691489	1.0	0.8326122568049728	0.8335570469798658	0.8322475379995955	0.8262067548382276	0.8312389882338647	0.8333143911411156	0.8290559501591095	0.8345235172775137	0.8401643187722305	0.829601651555915	0.8396790489742638	0.8306954673520834	0.835094911835914	0.8323767542702657	0.8331601328268712	0.8259327497296988	0.8384590403507348
Paracoccus_bogoriensis_BOG6	0.8369524908319255	0.8377696042265736	0.8328427691145122	0.8347719220959411	0.835969893041067	0.8443992763071815	0.8379540454002088	0.8371277829670611	0.8366122423502032	0.8337357089653705	0.8547274798547912	0.8413324826037747	0.8334057972699309	0.8379716633847705	0.8438715965059945	0.8392845255889668	0.8386788672293878	0.8346185856894988	0.8381091864974006	0.8353152778892409	0.8354532085431295	0.8309016744912208	0.8319576191833244	0.8385069090798535	0.834119987064073	0.8341718635704278	0.8431282182267779	0.8435643239217027	0.8337914509756317	0.8402001205314864	0.8396285453112254	0.8326122568049728	1.0	0.8352374370812565	0.8379258813284165	0.8311670924367316	0.8309473579595505	0.8341608334097516	0.8307285736226373	0.8349360286029701	0.8353563259820509	0.8394607128932302	0.8334877998437797	0.8335699637166746	0.8354393572392455	0.8394382442960933	0.8443062677337676	0.8309993984923916	0.8339907722601527
Paracoccus_aeridis_JC501	0.8373798809036774	0.837462821589186	0.8326676417641764	0.8386220267894999	0.8409667032063579	0.8351810170798446	0.8419076166579661	0.8390450695732414	0.8443275077973899	0.8350325495944708	0.8379855873355422	0.8380373381449852	0.8481920131453871	0.8335438362366847	0.8371721089286459	0.8401660514463481	0.8386840274326608	0.830850288691889	0.8381354095837288	0.8457845710564228	0.8336594842811728	0.8416692615462349	0.8380813514058248	0.841770944844512	0.8454448037477122	0.8807676744761296	0.8411279096887865	0.835039902481763	0.8334252442203569	0.8421535262791404	0.8406714609320131	0.8335570469798658	0.8352374370812565	1.0	0.8371298517926085	0.8402586803399393	0.8308217927188337	0.8459248232229252	0.8336467566895867	0.8550179637370166	0.8430427451749977	0.8312147777082028	0.8471086789354133	0.8337778243061099	0.8344018894940488	0.8392258700743723	0.8368757812709154	0.832606886598658	0.8470904854114018
Paracoccus_indicus_IO390502	0.8350215732526717	0.8386690418011832	0.8326484812792233	0.8375064157071833	0.8373770902073907	0.8440051514966395	0.8349244383108758	0.8441984247876512	0.8401614887613547	0.8339140788471472	0.8452588563297263	0.8463112481099415	0.8329368868407825	0.8367662179287918	0.8435787467996673	0.8344133079359144	0.8367769942558814	0.8356782374631114	0.8398534648720555	0.8310104916373259	0.8342760794572261	0.8338448732130417	0.829802096059964	0.8401210236971186	0.8343818454087547	0.8356963513780524	0.8406362758374355	0.8444279514785676	0.835346679872488	0.8394596098261766	0.8403220604173803	0.8322475379995955	0.8379258813284165	0.8371298517926085	1.0	0.8356955505462937	0.8327400997271992	0.8375834353596877	0.8310364106170534	0.8358709796113137	0.8387690894867521	0.8404673624493446	0.8391990794493283	0.8305551735421182	0.8362175665558348	0.8391062550131761	0.8438610004342548	0.830817888788265	0.8405605880852857
Paracoccus_suum_SC2-6	0.8323897243280813	0.8376174391505324	0.8294618215271389	0.8349166670997448	0.8352431542901395	0.8307213830914797	0.8316529347071437	0.8331549108633467	0.8395128165442358	0.8299522031137135	0.832524669426856	0.8312557331437979	0.8391779859162948	0.8299537660635625	0.8318225850042665	0.8328008650561549	0.8318184113008269	0.8280709059085687	0.8315733186927566	0.8342549189529869	0.8280647493573265	0.829256813903364	0.8320243605070963	0.8367598639132612	0.8370046932399043	0.8457005854333031	0.834280647459254	0.8301414353064431	0.8276180339959106	0.834237501808337	0.8306702856693081	0.8262067548382276	0.8311670924367316	0.8402586803399393	0.8356955505462937	1.0	0.8247718468605287	0.8329329437651047	0.8220342927355997	0.8375082821556432	0.8354180536702762	0.8286387294243762	0.8421563378995598	0.8290373403498108	0.8293405580167201	0.8310847094431926	0.8322902540593085	0.827229428785071	0.8347824945984482
Paracoccus_tegillarcae_BM15	0.8320588586711763	0.8324498541099485	0.8304292250752214	0.8322178646224365	0.8406331225511114	0.8322877201022436	0.831826861331813	0.836493948136588	0.8373561759671857	0.8390545216949399	0.8348379203988742	0.8366398295311007	0.8317149560512342	0.834404792197795	0.8297969862291359	0.8316611994603131	0.8328020490173647	0.8303531070892621	0.8322916489750165	0.8303528702253047	0.8322322056113823	0.839754628445955	0.8284096885897307	0.8369996370563336	0.8292518514126286	0.8291211179752651	0.8350860680476844	0.831907601189089	0.8290708864147649	0.8337372251191841	0.8335003072180623	0.8312389882338647	0.8309473579595505	0.8308217927188337	0.8327400997271992	0.8247718468605287	1.0	0.8404862889731244	0.8313283418860941	0.8331103813340376	0.8309039778459953	0.8323830754061816	0.829289197576474	0.8367152784203197	0.8408641399604432	0.8326437300993144	0.8303237725158167	0.830972507911943	0.8491513343241366
Paracoccus_fistulariae_KCTC22803T	0.8360479348628674	0.8377459274464969	0.8315580522045205	0.8365363267241412	0.84066355166622	0.8338694953648803	0.8357349283393374	0.8417881223322765	0.843981679547656	0.8418504774663123	0.8384800906771305	0.8391644748467673	0.8371107384071439	0.8412075765879943	0.8340792425460618	0.8376472338952565	0.8358308517366784	0.8339542744008366	0.835490675459879	0.8310947629487387	0.837640497662816	0.8446771015373085	0.8288578981414041	0.8416879161870346	0.8309870062341311	0.8379067687221178	0.8404843918789966	0.8342844421357278	0.8314363707008986	0.8374351912424661	0.8367288262375345	0.8333143911411156	0.8341608334097516	0.8459248232229252	0.8375834353596877	0.8329329437651047	0.8404862889731244	1.0	0.8345520895764834	0.8384793582343655	0.8380869344807735	0.833323696112345	0.8337305851105418	0.8370610882904398	0.8383418070601181	0.8350064721803224	0.8354507501257366	0.8335260002670201	0.8454501283044079
Paracoccus_saliphilus_DSM18447T	0.8309951545838643	0.8331147326336605	0.8292011019283747	0.8303173823432044	0.8321776177762744	0.8309524013930741	0.8345864661654135	0.8364028631328352	0.8368429444475993	0.8292679170901476	0.8324708287851134	0.8358319992003396	0.8277075580099127	0.8370086975603183	0.8296089478708419	0.8344374254002531	0.8341393376480998	0.8292624900872323	0.8314361083094111	0.8293421291785479	0.8782404769522947	0.8283688113465646	0.8272924527993141	0.8348570974281512	0.8289949488132198	0.83082610414377	0.839727363020876	0.8315939740513912	0.8271352547218551	0.83203429246159	0.8315783823307529	0.8290559501591095	0.8307285736226373	0.8336467566895867	0.8310364106170534	0.8220342927355997	0.8313283418860941	0.8345520895764834	1.0	0.8312101432965714	0.8295447772758157	0.829621627404857	0.8271407095610342	0.8324374989824469	0.8330991302339801	0.8299110583669672	0.8305858479148975	0.8443304062790628	0.8310392291810048
Paracoccus_sphaerophysae_HAMBI_3106	0.8389035663744744	0.8408546922106317	0.8343079580991537	0.8407512039325861	0.8383626362685368	0.836944939959534	0.8401162387150809	0.8394324311863156	0.8412095458533481	0.8358501070086319	0.8373306845418959	0.8361724106226981	0.8654550174118905	0.8364783574558823	0.836375191608258	0.8438129636318172	0.8415844642599724	0.8322216467056374	0.8371325214430695	0.849503245938094	0.8343339655234897	0.8355646346436458	0.8445282578862868	0.8447015993808172	0.8500030223894016	0.8515112075487516	0.8405153770065599	0.836408066392374	0.8340763467001899	0.8408153301598926	0.8393786738704478	0.8345235172775137	0.8349360286029701	0.8550179637370166	0.8358709796113137	0.8375082821556432	0.8331103813340376	0.8384793582343655	0.8312101432965714	1.0	0.8397019498685403	0.8310136119196898	0.8511882132937905	0.83588983737155	0.8363035776512951	0.839041790185679	0.8361322388734092	0.8322047863021222	0.8482485837342852
Paracoccus_limosus_JCM_17370	0.8482345212787465	0.8560093715209246	0.8429854141150647	0.8380048937557119	0.855415803222114	0.83513111141375	0.8499954788543358	0.8401244626380251	0.8396082819388409	0.8368168007745985	0.8357032944916429	0.8367796768113985	0.8394512662035771	0.8373390919761613	0.834643676609529	0.8511983851858352	0.8519193738909056	0.8439304233708208	0.8376529916902258	0.8367700008914636	0.8337559790755054	0.8342716224808416	0.8344866867359626	0.8545187409204065	0.8340074473038884	0.8385310128098756	0.8408085263363726	0.8344388201646584	0.841330202410151	0.8434678249624512	0.841480520655797	0.8401643187722305	0.8353563259820509	0.8430427451749977	0.8387690894867521	0.8354180536702762	0.8309039778459953	0.8380869344807735	0.8295447772758157	0.8397019498685403	1.0	0.8323928957801742	0.8381616724037335	0.8338595983330079	0.8384154033240916	0.8377212885558176	0.8346325399838442	0.8279662193721045	0.8435320736256344
Paracoccus_nototheniae_I-41R45	0.833366702314505	0.8332144444789049	0.8300722036904109	0.8324982976879507	0.8323493855881741	0.8699432219400781	0.8330844790295552	0.8376239227352934	0.8365545547558357	0.8306369191075732	0.8493895419001096	0.839529959895707	0.8296267604289131	0.8364096970898816	0.8517206274423871	0.8339376049611709	0.8341545971937521	0.8320418930483767	0.8370813095472267	0.8317708452876014	0.8320892607488141	0.8294158878504673	0.8304186778864768	0.8340822751739395	0.8325571994181968	0.832184850970741	0.8384580625203464	0.8696828363824626	0.8302367503290333	0.838363214549204	0.8375854470466365	0.829601651555915	0.8394607128932302	0.8312147777082028	0.8404673624493446	0.8286387294243762	0.8323830754061816	0.833323696112345	0.829621627404857	0.8310136119196898	0.8323928957801742	1.0	0.8315152882467132	0.8305974318369884	0.8333082452113048	0.8370926130444308	0.8535511979202429	0.828477958650067	0.8350274721437769
Paracoccus_luteus_CFH_10530	0.8389322263856844	0.840127212456442	0.8321415338603432	0.8373123802223074	0.8396985938866588	0.8357734880954285	0.8385795176150297	0.8364761107528648	0.8404813490635614	0.8326286584633664	0.836272327964861	0.8356123442694516	0.8506340345074601	0.8431142065433161	0.8351056008008995	0.8401369864558419	0.8448878885227569	0.8326392197751591	0.8370077309763186	0.8469044936446709	0.8327923932573766	0.8312024466364623	0.8450588706871109	0.8424835805607273	0.8767051957631097	0.8510510942821532	0.8385931118472685	0.8346405017647508	0.8332234765365351	0.8391996272222687	0.842420825387302	0.8396790489742638	0.8334877998437797	0.8471086789354133	0.8391990794493283	0.8421563378995598	0.829289197576474	0.8337305851105418	0.8271407095610342	0.8511882132937905	0.8381616724037335	0.8315152882467132	1.0	0.8312981936806468	0.8367700923263206	0.8402483480742142	0.8353446536675733	0.827106856062577	0.8440660996792486
Paracoccus_isoporae_DSM_22220	0.8346014192518042	0.8334902132947396	0.8316716346318567	0.8374824801441634	0.8365617226677899	0.834563955768175	0.8341180243218576	0.837370108879479	0.8358456158852648	0.8390591209024643	0.8360721369947772	0.8344174241154138	0.8340232930396865	0.8346998206547595	0.8333784899905171	0.8356879151731696	0.835152544243837	0.8313088333867631	0.8325810159174527	0.8338701708890937	0.8376033396087419	0.833691097188926	0.8307582629345583	0.839697202561906	0.8308574896679286	0.833165117452669	0.8373768285862718	0.832945060109876	0.8305549938842279	0.8330200074302111	0.8347764764504803	0.8306954673520834	0.8335699637166746	0.8337778243061099	0.8305551735421182	0.8290373403498108	0.8367152784203197	0.8370610882904398	0.8324374989824469	0.83588983737155	0.8338595983330079	0.8305974318369884	0.8312981936806468	1.0	0.8379718577345521	0.8322296639306794	0.8317523439271989	0.8308317230492883	0.8494640831564213
Paracoccus_zhejiangensis_J6	0.8439847628381256	0.8434616514839848	0.8350922993868195	0.8353399799910305	0.844018354257426	0.8369937714602466	0.8392131609206911	0.8402342523470264	0.8406857808553633	0.837878367838249	0.8391643146884578	0.8393988805319323	0.835391023628688	0.838198083300322	0.8363739603691847	0.8405141359435556	0.8411197161030046	0.8343998355582279	0.8388065621401025	0.834522078417697	0.8363877254057722	0.8348911304456808	0.8354293082659362	0.8499471392147896	0.8345629085376229	0.8340658095480905	0.8429512816999623	0.8364692688206432	0.8344685892351503	0.842097071286694	0.8399791048034448	0.835094911835914	0.8354393572392455	0.8344018894940488	0.8362175665558348	0.8293405580167201	0.8408641399604432	0.8383418070601181	0.8330991302339801	0.8363035776512951	0.8384154033240916	0.8333082452113048	0.8367700923263206	0.8379718577345521	1.0	0.8394428090026456	0.8365050815537418	0.8297629115865379	0.8412158534159347
Paracoccus_shandongensis_wg2	0.8395782926572691	0.837867213570001	0.8332365838193136	0.8339278851193179	0.8364334327605764	0.8409887152995832	0.8386924219313231	0.8388043054781021	0.8396141245789408	0.8357501082407274	0.8427034109987306	0.8420540006675424	0.8358174938131715	0.8414983203479939	0.841550887914745	0.8421383149543311	0.8412020508136832	0.8350557184931233	0.8720177043060033	0.8372268487799059	0.8345688196239609	0.8307686217850392	0.8338119599189533	0.840561246355968	0.8376019088553344	0.8371063363484549	0.8471939127837322	0.8410389068046308	0.8347593390119106	0.8764713089063775	0.8810115976793165	0.8323767542702657	0.8394382442960933	0.8392258700743723	0.8391062550131761	0.8310847094431926	0.8326437300993144	0.8350064721803224	0.8299110583669672	0.839041790185679	0.8377212885558176	0.8370926130444308	0.8402483480742142	0.8322296639306794	0.8394428090026456	1.0	0.8413356237061596	0.8292282613550087	0.8341398792129359
Paracoccus_marcusii_CP157	0.8356435279574652	0.838475710268593	0.8349045880327922	0.8343120637687185	0.8352259170707708	0.8597766201747243	0.8378689779956479	0.8374745684697654	0.8369315128754019	0.8341904943478524	0.8602159600581853	0.8456167914392041	0.8340504041700719	0.8368269021333178	0.9759605515805744	0.8382734262929247	0.8383140699519809	0.8352240202384543	0.8417180248655354	0.8342836579447201	0.8330287290928493	0.8301324495410436	0.8304407136779265	0.8393324642296144	0.8357586092049465	0.836554893178765	0.8416809253094764	0.8589232285512283	0.8339361892863343	0.8419186577764846	0.8425083010807267	0.8331601328268712	0.8443062677337676	0.8368757812709154	0.8438610004342548	0.8322902540593085	0.8303237725158167	0.8354507501257366	0.8305858479148975	0.8361322388734092	0.8346325399838442	0.8535511979202429	0.8353446536675733	0.8317523439271989	0.8365050815537418	0.8413356237061596	1.0	0.8281925786072181	0.8344891489312105
Paracoccus_onubensis_1011MAR3C25	0.8330620187539577	0.8313358241544956	0.8279450366957732	0.8276026846023397	0.8297247785628914	0.829635421757404	0.8323141582827386	0.8327476252567017	0.8323735809608613	0.833360241636563	0.8341320998820742	0.8327707461910232	0.832114243813897	0.8375260186823462	0.8298040542618967	0.8333924975931979	0.8344968821791927	0.8291167007897046	0.830439315584793	0.8298753970193012	0.8460356946317924	0.8298447522637146	0.8269189088769855	0.83204884002626	0.8302672567452759	0.8292038143537315	0.8371456346326576	0.8296005923809028	0.8270839727518047	0.8298245579763512	0.8295352523875106	0.8259327497296988	0.8309993984923916	0.832606886598658	0.830817888788265	0.827229428785071	0.830972507911943	0.8335260002670201	0.8443304062790628	0.8322047863021222	0.8279662193721045	0.828477958650067	0.827106856062577	0.8308317230492883	0.8297629115865379	0.8292282613550087	0.8281925786072181	1.0	0.8364254933091404
Paracoccus_aurantiacus_TK008	0.8390528587495061	0.8403098382759554	0.833497591907321	0.8447980810016236	0.8445383492438409	0.8312307269121075	0.8364086610253858	0.8526102318670307	0.8458662175562822	0.8509380071553281	0.8362329686209744	0.8363262115227519	0.8388759998381375	0.8412926207942335	0.8335582797340357	0.8391357380956814	0.8379870832526511	0.8356623343152797	0.8359826346432138	0.8349104515512271	0.8355279126213593	0.8462559469512828	0.8411769416814825	0.8448537136920548	0.8339046582213938	0.8356282271944923	0.8349607861979969	0.830847160291177	0.8322597243249127	0.8376249917507278	0.8369394131604294	0.8384590403507348	0.8339907722601527	0.8470904854114018	0.8405605880852857	0.8347824945984482	0.8491513343241366	0.8454501283044079	0.8310392291810048	0.8482485837342852	0.8435320736256344	0.8350274721437769	0.8440660996792486	0.8494640831564213	0.8412158534159347	0.8341398792129359	0.8344891489312105	0.8364254933091404	1.0
Paracoccus_subflavus_GY0581	0.8397265149151592	0.8401135598523657	0.8344605674163041	0.8395015353794111	0.840168280833254	0.8392990812858975	0.8398649957531776	0.8400887075498066	0.8431204815092317	0.8363154481503833	0.8420859860715679	0.8403470056539737	0.8376095855673091	0.8422646592564763	0.8396302590638528	0.8423823482865311	0.8409725752071665	0.8359223890435672	0.8552656764754487	0.8361832792294184	0.8334787522094547	0.8312133648882098	0.8327364123316502	0.8441709083521395	0.8372223166723337	0.8402149178255373	0.8452275639337932	0.8391385164954984	0.8342464189041121	0.8587436399667037	0.8579785441779073	0.8325611790065056	0.8387196280941489	0.8476908320646319	0.838771300229481	0.8375107517632892	0.8341603887010127	0.8384480808697745	0.8307499346947556	0.8452141958460238	0.8399788468111228	0.837498285496852	0.8397779662527185	0.8336744676047859	0.8355506044308337	0.8592915350568326	0.8402430179885625	0.8319841080568273	0.84095348544761
Paracoccus_litorisediminis_NBRC_112902	0.8427044741872629	0.843600841890202	0.8568454379504534	0.8318464962333039	0.8472771613833864	0.8332920335102935	0.8440824618551849	0.8355649389954858	0.8302583025830258	0.834804215900637	0.8340406632451638	0.8360952518743577	0.8336740374243232	0.8347060909655111	0.8341172659540006	0.8442828731581961	0.8447018581058134	0.842141712061314	0.8370878213121641	0.8329730124109118	0.8316046640755136	0.8329731113415828	0.8297935499087098	0.8450697880648863	0.8324918587090224	0.8328758938286958	0.8370630168298114	0.8323952679992783	0.8535628711905848	0.8367966551181567	0.8356746279741688	0.8386142071302349	0.8328240995882906	0.8325743390585388	0.8333478070508715	0.828361134096947	0.8300387295917377	0.8323891051725846	0.8285271526748417	0.8348250144490259	0.8454971331534656	0.8314647273321275	0.8323969807022293	0.8317943964569378	0.8355695349109327	0.835164349930233	0.8343536079809285	0.8267709675211122	0.8328228849280899
Paracoccus_acridae_CGMCC_1.15419	0.838656433822623	0.8398239471476728	0.8344205755764791	0.8351638808099249	0.8382435290966872	0.8417222426509299	0.8409179775951081	0.8396740624127385	0.8405438311688311	0.8363664926753457	0.8438117523342926	0.8437068301142806	0.8346707483146321	0.8426050005125385	0.8420116411577744	0.8404616571639544	0.8410858517211351	0.8372920042314478	0.8885628216629681	0.8374076503979234	0.8347319132235003	0.8321271290308947	0.8350152962428172	0.8416515323434639	0.8387121093583306	0.8361608023316118	0.8480729909569348	0.8414060898242014	0.8357231320287365	0.8724538976061782	0.8728408619469459	0.8346467666313837	0.8394687635372627	0.8393214842713336	0.8404168827709948	0.8305485548822993	0.8338380271856436	0.836192537660049	0.8318475925095048	0.8384466006921373	0.8377779235072392	0.8374858160098907	0.8390731380448541	0.8342940462759957	0.8385291957713524	0.8781065036952316	0.8419600057267742	0.8296309860972093	0.8356862127757219
Paracoccus_halophilus_CGMCC_1.6117	0.8487967656978681	0.8481097291495675	0.8392130935450269	0.8371078696773783	0.8530254821186154	0.8360854607476799	0.851548657270407	0.8378348318627435	0.8384238330953173	0.8385315498502576	0.8378889575789691	0.8379983709392487	0.8343732305612888	0.8407747866053841	0.8394632332268801	0.8521126391648045	0.8528396165328658	0.8375485563188603	0.8361776248343051	0.8377807175119518	0.8394268671658289	0.8353649274229094	0.834699078437455	0.8518715884850045	0.8345878867323873	0.8337406298314508	0.8424429580962813	0.8358420085213075	0.8366730890394348	0.8401838276130179	0.8381827004842015	0.8374757066470642	0.8371392069488733	0.8364859944959397	0.8353292538131336	0.8301114652674656	0.8383434753574772	0.8382428271399056	0.8337722191663667	0.8364432466795737	0.8441493396912882	0.8332492468885571	0.8358434683052454	0.8415067282254782	0.8394903224540647	0.8364852216471013	0.8354851468731487	0.8319472447224725	0.8423819818722532
Paracoccus_kondratievae_BJQ0001	0.8490717835160118	0.8423717614283582	0.8336662267717658	0.8312051194112784	0.8378457410707323	0.8293323266955791	0.856026121641442	0.8329616840173805	0.8340421353371505	0.8297760036072835	0.832526645768025	0.834105202877947	0.8350622604710792	0.8368731163749802	0.8305246997735706	0.8544014580070771	0.8560729310752604	0.83123224001586	0.8318869234662053	0.8358261885391243	0.8309760522296294	0.8292285470908485	0.8391822944012697	0.854122118843461	0.8304536153569299	0.8357702154824076	0.8372672605535301	0.8294071184215441	0.8326964540233572	0.834260037562238	0.8315926803466531	0.8360229001257887	0.8317765801196849	0.833172354164557	0.831286200996166	0.8275848809935786	0.8277074758368995	0.8321807179060425	0.8264159813520422	0.8358069905672261	0.8390022172584561	0.8272862157941373	0.8353275654901171	0.830115296669591	0.8446063630069026	0.828837108066603	0.8313197110025128	0.8308006099885628	0.8376109116088826
Paracoccus_sediminis_DSM_26170	0.8382472626027361	0.8396244348287695	0.8310408239978572	0.8338821458083323	0.8407144747525042	0.8393066484205725	0.8376003980925157	0.8375438181041875	0.8391656606104259	0.8327343509886282	0.841130583744673	0.8395581485840216	0.8418639884023142	0.8436738552933252	0.8396941996816422	0.8409590206611046	0.8406525355193837	0.8347443767050833	0.8590279949081248	0.8359680419201123	0.8331351911904571	0.8304462441828373	0.8380123249740918	0.8415820831623825	0.8366775088143019	0.8392147084436032	0.8442079060320142	0.8394686279133965	0.8317543348746825	0.8647895735801092	0.8629113337699292	0.8335623473908779	0.8373496141568786	0.8374174062334377	0.8378831652139849	0.8314710847175936	0.8328286319063458	0.835632293196323	0.82988807874335	0.8365111501572119	0.8374760332419311	0.8369097813434199	0.8454945187731182	0.8321836428653824	0.8360435116808264	0.8663441419014773	0.839333190082163	0.8281878753342392	0.8639856164806584
Paracoccus_salipaludis_WN007	0.8373011030077055	0.8388833016724402	0.8341199401123001	0.8369930765450063	0.839276272781174	0.8337060788767353	0.8397704326675574	0.834486297128501	0.8363998874705224	0.832723283848567	0.8358210433361668	0.8371591829229915	0.8489411446312989	0.8338279051552552	0.8352305287158917	0.8411979783272588	0.8404802331322327	0.8333639291355892	0.8384222476842816	0.8494661329077103	0.8331525845221401	0.8312990292412145	0.8452323893426084	0.8410396046704318	0.8534500415952405	0.8485715331185198	0.8385026437307037	0.8344141564432965	0.833269263175633	0.8401191509744634	0.842551106132736	0.8349820077843871	0.8359577377366831	0.849330539072955	0.8341832854317943	0.8343476533681403	0.8301629405077681	0.8309071788343388	0.8278664330438168	0.8525405794175	0.8369653249649454	0.8329824205372771	0.8502420065910838	0.8342051566543889	0.8338740938069592	0.8412315586617898	0.8354546115723087	0.8270427371527641	0.8365005342131611
Paracoccus_lichenicola_YIM_132242	0.8378739181127816	0.8386439779218589	0.8354253364453493	0.8343962652763279	0.8356216165699325	0.8409798437857087	0.8395034810888805	0.8380832449628844	0.8390392263211919	0.834733349392722	0.8425738227133875	0.8420112102217936	0.833094528068479	0.839944364264239	0.8408080332165258	0.8397574064394553	0.8424421033141603	0.8350568109281246	0.8683045268508724	0.8392027089881882	0.8335383558158627	0.8302683987097056	0.8351921323830922	0.8406452785932484	0.838893714130009	0.8371570478474597	0.846002957910105	0.8410885293507239	0.8339639952217175	0.8754107321228044	0.879070726946697	0.8329743797644299	0.8387813535899127	0.8373276639608298	0.8381997011222566	0.8305903743904791	0.8314863243997876	0.8346790225224647	0.8304847179893863	0.836077211771836	0.8362530906390555	0.8371148955261799	0.8397869805528211	0.8343476675564598	0.83692103395915	0.9061765465455998	0.8408467106765243	0.828045706364616	0.8341179030798658
Paracoccus_contaminans_LMG_29738T	0.8385146351284463	0.8453140587362222	0.8295046084468414	0.8358964808220132	0.8389855789822791	0.8333050281572172	0.8374858274380799	0.8364843759919753	0.8475211229962765	0.8292256660841031	0.8346923200135679	0.8314313397715052	0.8505785540980437	0.8351724036252046	0.8311794408637465	0.8380457540762885	0.8386152406242517	0.8301385410626827	0.8340585398446835	0.843618505166468	0.8325343051061525	0.8265498546397423	0.84116314975624	0.8414354790634004	0.8446750409612234	0.8568911889888021	0.8382758019792294	0.8324913248086705	0.8306745840689028	0.8425834617695462	0.8360469340923509	0.8295159044064397	0.83336630369298	0.8450063931490767	0.8328155478431489	0.8509443892170049	0.8276161586022842	0.8341055544206949	0.8280938976398758	0.8540255476518425	0.835946449497676	0.8301905730879957	0.850729908507996	0.8305359767482736	0.8336944480805563	0.8357603496660635	0.8327296387779122	0.8260383058876186	0.8383289976012703
Paracoccus_sediminilitoris_DSL-16	0.8350352661119405	0.834302610057178	0.8326833534784556	0.8334597794265777	0.8353898851216354	0.844024894165651	0.8344663619893936	0.8411996036351375	0.8359548239185177	0.8315469187221406	0.8450336687712773	0.8452013867314592	0.8306392119423711	0.8360254051483973	0.8462293913559603	0.83449152313225	0.834984168688237	0.8349164412572603	0.8382478306426181	0.8302875686077682	0.833222637015322	0.831951393852752	0.8287426836520705	0.8365025511343422	0.8323586744639376	0.8332272331766387	0.8396265922637207	0.8446762713215618	0.8336474968388516	0.8397730514129282	0.8387935797085153	0.8316147006689337	0.8382055269439008	0.8342521279743522	0.8905519166183345	0.830391967279507	0.8310106750326758	0.8343257726786979	0.8302028477007681	0.8338481199098943	0.8329014535233604	0.8422456488720441	0.8331392409377787	0.8315208190174579	0.8344723040956681	0.8395972823993954	0.8463020207650827	0.8290588171708151	0.8343445326156822
Paracoccus_seriniphilus_DSM14827T	0.833781574505632	0.8318496696446679	0.8314986556825972	0.8306003430531732	0.8332606934635527	0.8322967527437618	0.8355505565682815	0.8427035821487494	0.8346080207694705	0.8324792523885906	0.8357699544033264	0.8382055579451126	0.8267057001838769	0.838457852407519	0.8328759066849637	0.8348394977624826	0.8345228442093832	0.8326710257587512	0.8339877221562618	0.8309657498833984	0.8343090615323279	0.8325872727357684	0.8262352106551938	0.8359109282800635	0.8283230891367866	0.8288936439080594	0.8375479071401241	0.8326236103242423	0.8326445776619971	0.8336083803384368	0.8343704654280083	0.8302921085121091	0.834634002373127	0.8306524468222403	0.8352406956635641	0.8280821956980515	0.8322703562259169	0.835156526676148	0.8335459366853138	0.8319830351802512	0.8323419302146624	0.8330798368580645	0.8292647942470586	0.831767653310642	0.834917477024126	0.8338786686394193	0.8336185722507043	0.8313229366052448	0.831732645321634
Paracoccus_yeei_TT13	0.8525603767657716	0.8594911026969748	0.8410394127979801	0.8387517191800452	0.8532821706452072	0.8366605134682179	0.8554750461665082	0.8402545487014994	0.8410123941603767	0.8359158858725975	0.8383926891685373	0.839564660090242	0.8472660792251709	0.8386040163294267	0.8377533050506267	0.857233204019775	0.8575733724155257	0.8422051347783515	0.8411671067965194	0.8397882225131694	0.8341189109476088	0.8323905106468901	0.8386628033195453	0.8582771214406578	0.8406899424160093	0.8404746086926641	0.8439876269915146	0.8362847275283475	0.8389062676811363	0.8525437548063115	0.8475968529812151	0.8391790590993778	0.8362625705435567	0.8420273954141758	0.8377926370088962	0.8355520433988659	0.8322471579772638	0.8380947613167351	0.830312183057241	0.8496938438563677	0.8560357480641003	0.835995144531427	0.84178921180323	0.8337075699546268	0.8387613076425966	0.8412185823989179	0.8381603389300687	0.8275953888157124	0.8393814816694581
Paracoccus_hibiscisoli_CCTCC_AB2016182	0.8354803344821904	0.836911536664831	0.8318492671566006	0.8340380005784008	0.8359598843217283	0.8627228735421628	0.8373665783396652	0.8364557689816015	0.8382139276737327	0.8329799418984849	0.8662252616764887	0.8448047594515057	0.8344218921998416	0.8374385612442622	0.8788095674929267	0.8375013161375152	0.8373455686648393	0.834142754540169	0.8405372428666944	0.832621619649552	0.834237905860616	0.829166910729433	0.8314676411938232	0.8376534372614204	0.8346637747939091	0.8340731673137638	0.8418793008502414	0.8619883706689712	0.8330730897866003	0.8413789450955949	0.8412326592669369	0.8337082958051473	0.8466024250104773	0.8351145832655743	0.844173636265473	0.831838871251418	0.8307091327337792	0.8341730949302181	0.8301553704670888	0.8353309154719686	0.8347483366282583	0.8563105552010659	0.8363521326497219	0.8332895143384067	0.8365565520713637	0.8408692434497851	0.8789677854482766	0.8291589010430183	0.834575988129191
Paracoccus_tibetensis_CGMCC_1.8925	0.8375730692808087	0.8383757377234349	0.834223542270002	0.8344283169801887	0.8359282933661472	0.8487071703337877	0.838284576384431	0.8381451524630869	0.8372364754876015	0.8341987801173144	0.8535502205524884	0.844261562555584	0.8378099219879253	0.8358796535427975	0.8455238154331886	0.8387675616245118	0.8401391863499702	0.8348133196302129	0.8427695416698808	0.8364239623071549	0.8353826390163333	0.8332085045995506	0.8318119096872375	0.839451416723248	0.8360383715300194	0.8372038941286127	0.844571344900798	0.848414778817625	0.8350366041419972	0.8400464535777447	0.8420848439068808	0.8354644400217558	0.8469910351555264	0.8379256070537874	0.8406743866684868	0.8329797794542018	0.8309335854185627	0.8344526714638301	0.8332435069143602	0.8369207633803178	0.836091275592211	0.8388703070677886	0.8370462159020988	0.8357666145024815	0.8372773132373459	0.83963891631495	0.8460818750093455	0.8312829129488715	0.8343356647957941
Paracoccus_aminophilus_JCM_7686	0.8318810475433696	0.8348285416141916	0.8360455868970342	0.8284971491033708	0.8343284914785083	0.8302718567041346	0.8340109902970905	0.8291501882117501	0.8254339161738236	0.8312117495843308	0.8317906528262617	0.8336538053467137	0.8313656218443621	0.830072911884044	0.8290500107804708	0.8336189384568244	0.8349564620458935	0.8324707693239577	0.8313363195222098	0.8275117136216996	0.8281759950164538	0.8306275324010134	0.825269920701631	0.8345774145855698	0.8281487141560258	0.8287583849682879	0.8307551408823571	0.8292727371627502	0.8356793241663856	0.8321686544150462	0.8341061742967147	0.8403609928451145	0.830193781599477	0.8311967891024081	0.8308105633138964	0.8252569088843171	0.8267215352165103	0.829871648643576	0.8264154594470978	0.8322927072927073	0.836905496876964	0.8265779261956984	0.8274275719338811	0.8287458595830357	0.8306251272653228	0.8306777014454205	0.8284481282323526	0.8283864893491821	0.8327307520052115
Paracoccus_chinensis_CGMCC_1.7655	0.835922967189729	0.8367755295458219	0.832727435030518	0.836080302063178	0.833860495227994	0.8344514601420678	0.8389763064389876	0.8328757028222065	0.8329718810316742	0.8332219480228124	0.8358410404521351	0.8362951501813893	0.8475135471960492	0.8322381482208696	0.8353261936520809	0.8393509370696366	0.8398751407200169	0.8322908356189604	0.8382479424576806	0.8489100497778227	0.8327319602460739	0.830155806920799	0.8439243964745025	0.8397951818883049	0.8512422701564984	0.8466629227847177	0.8371198393283199	0.8342349361403325	0.8349404440564662	0.8389675446078313	0.8387356211391467	0.8333617631004366	0.8339508527853912	0.8490040811597446	0.8330772741590224	0.8334923583449482	0.8276506934366631	0.8302315647692303	0.8280264400377715	0.848887914516875	0.835770621097601	0.830919940915805	0.848731479602192	0.8336540428827084	0.8349591422795325	0.839616330278853	0.8349018433557559	0.8321264191469776	0.8333810032403468
Paracoccus_caeni_MJ17	0.83604058588023	0.8359822131822295	0.834528396820434	0.8329178471540142	0.8372202000468603	0.8358420956282729	0.8366367969383528	0.8391413529934522	0.835741950952262	0.8341464567580503	0.8376806124429975	0.840128899973802	0.8309938527711269	0.8412138599515544	0.8349245197736829	0.8376467722914424	0.8367200078861762	0.8365006594690503	0.8374397281402706	0.8326307136157162	0.8354490342022909	0.8354962802938152	0.8293694458417169	0.8368199089109443	0.8295412000952997	0.8314440939584536	0.8419109196467631	0.8348511250852337	0.8344024687377238	0.8381953397238857	0.8369014484724651	0.8355432124113437	0.8350055282875912	0.8320119640259767	0.8351900200999993	0.8266404006624752	0.8345201039573291	0.8376047259830243	0.8314762856897144	0.8306932897862233	0.8369268070027338	0.8345621611011605	0.8314605551613484	0.8332039074004801	0.8390224995202059	0.8366174139573597	0.8348811952684425	0.83284903221862	0.8361271207078497
[truncated: 17 more columns]
